# Supplementary material for: Predicting 30-days mortality for MIMIC-III patients with sepsis-3: a machine learning approach using XGboost
Source: J Transl Med. 2020 Dec 7;18:462. doi: 10.1186/s12967-020-02620-5 (PMC7720497; doi:10.1186/s12967-020-02620-5)
Supplement: Supplementary file 1 — Additional file 1. Extracted raw data from the MIMIC-III. [file 12967_2020_2620_MOESM1_ESM.csv]

icustay_id	hadm_id	intime	outtime	dbsource	suspected_infection_time_poe	suspected_infection_time_poe_days	specimen_poe	positiveculture_poe	antibiotic_time_poe	blood_culture_time	blood_culture_positive	age	gender	is_male	ethnicity	race_white	race_black	race_hispanic	race_other	metastatic_cancer	diabetes	first_service	hospital_expire_flag	thirtyday_expire_flag	icu_los	hosp_los	sepsis_angus	sepsis_martin	sepsis_explicit	septic_shock_explicit	severe_sepsis_explicit	sepsis_nqf	sepsis_cdc	sepsis_cdc_simple	elixhauser_hospital	vent	sofa	lods	sirs	qsofa	qsofa_sysbp_score	qsofa_gcs_score	qsofa_resprate_score	aniongap_min	aniongap_max	bicarbonate_min	bicarbonate_max	creatinine_min	creatinine_max
205941	156324	28/5/2157 14:26:21	30/5/2157 14:18:24	metavision	28/5/2157 15:30:00	-0.044201	MRSA SCREEN	0	28/5/2157 00:00:00	28/5/2157 15:30:00	0	80.5274	M	1	WHITE	1	0	0	0	0	0	SURG	1	1	1.9945	1.93125	1	1	1	1	1	1	1	1	7	1	18	9	3	2	1	0	1	23	27	15	18	3	3.6
252848	163315	29/7/2196 02:26:17	29/7/2196 12:02:39	metavision	29/7/2196 04:57:00	-0.104664	MRSA SCREEN	1	29/7/2196 00:00:00	29/7/2196 04:57:00	1	91.4	M	1	UNKNOWN/NOT SPECIFIED	0	0	0	1	0	0	CMED	1	1	0.4003	0.179861	1	0	0	0	0	0	1	1	0	0	7	10	1	2	1	0	1	16	16	12	12	1.8	1.8
237901	180937	14/2/2145 17:55:07	23/2/2145 12:43:43	metavision	14/2/2145 21:20:00	-0.14228	BLOOD CULTURE	0	15/2/2145 00:00:00	14/2/2145 21:20:00	1	80.9409	F	0	WHITE	1	0	0	0	0	0	CMED	0	0	8.7838	11.914583	1	0	0	0	0	0	1	1	4	1	11	12	4	2	1	0	1	15	23	22	31	2.3	5.1
207491	143962	11/6/2159 12:47:02	14/6/2159 16:31:30	metavision	11/6/2159 12:11:00	0.025023	BLOOD CULTURE	0	11/6/2159 00:00:00	11/6/2159 12:11:00	0	84.8807	M	1	WHITE	1	0	0	0	0	0	MED	1	1	3.1559	3.435417	1	1	0	0	0	1	0	0	2	0	6	7	2	3	1	1	1	19	19	29	31	4.3	5.8
293063	118489	1/1/2135 17:28:33	2/1/2135 06:56:56	metavision	1/1/2135 15:55:00	0.064965	BLOOD CULTURE	0	1/1/2135 00:00:00	1/1/2135 00:00:00	1	73.8195	F	0	WHITE	1	0	0	0	0	0	MED	1	1	0.5614	0.467361	1	0	0	0	0	0	0	0	3	1	11	8	2	2	1	0	1	22	24	18	23	2.2	2.8
282497	140990	16/3/2130 09:45:35	31/3/2130 18:43:00	metavision	16/3/2130 10:02:00	-0.0114	BLOOD CULTURE	0	19/3/2130 00:00:00	16/3/2130 10:02:00	0	42.3418	F	0	WHITE	1	0	0	0	0	0	MED	0	0	15.3732	41.097917	1	1	0	0	0	0	1	1	-2	1	14	10	4	2	1	0	1	8	18	12	18	3.1	3.8
270282	173873	31/8/2148 04:10:27	2/9/2148 03:35:20	metavision	31/8/2148 05:11:00	-0.042049	MRSA SCREEN	0	31/8/2148 00:00:00	31/8/2148 05:11:00	0	91.4	F	0	UNKNOWN/NOT SPECIFIED	0	0	0	1	1	0	SURG	1	1	1.9756	1.931944	0	0	0	0	0	0	1	1	9	1	10	15	4	3	1	1	1	15	21	15	18	1.8	2.1
278456	106899	2/3/2200 18:15:37	8/3/2200 18:55:11	metavision	2/3/2200 14:10:00	0.170567	BLOOD CULTURE	0	3/3/2200 00:00:00	2/3/2200 14:10:00	1	79.0599	F	0	WHITE	1	0	0	0	1	1	MED	1	1	6.0275	5.932639	1	1	1	1	1	1	1	1	5	1	7	8	3	2	1	0	1	16	18	24	27	2.8	2.9
250393	191230	29/1/2130 16:51:49	6/3/2130 17:58:31	metavision	29/1/2130 17:02:00	-0.007072	URINE	1	31/1/2130 00:00:00	29/1/2130 17:02:00	1	79.0709	F	0	WHITE	1	0	0	0	0	1	MED	0	0	36.0463	36.007639	1	1	1	0	1	1	1	1	16	1	15	12	3	3	1	1	1	14	17	25	29	2.1	2.3
217790	178126	7/1/2115 17:07:04	13/1/2115 15:39:26	metavision	7/1/2115 18:04:00	-0.039537	BLOOD CULTURE	0	7/1/2115 00:00:00	7/1/2115 18:04:00	0	56.7076	M	1	WHITE	1	0	0	0	0	0	MED	0	0	5.9391	15.911111	1	1	1	1	1	1	1	1	3	0	10	6	4	3	1	1	1	15	18	21	26	5.3	7.1
233730	108132	4/7/2118 18:46:48	8/7/2118 19:24:09	metavision	4/7/2118 19:57:00	-0.04875	MRSA SCREEN	0	4/7/2118 00:00:00	4/7/2118 19:57:00	0	53.058	M	1	UNKNOWN/NOT SPECIFIED	0	0	0	1	0	1	MED	0	1	4.0259	3.919444	0	0	0	0	0	0	1	1	19	1	18	8	3	2	1	0	1	24	42	9	20	4.5	5.7
203111	116770	30/1/2112 23:05:49	8/2/2112 10:46:00	metavision	30/1/2112 21:30:00	0.066539	BLOOD CULTURE	0	1/2/2112 00:00:00	30/1/2112 21:30:00	1	58.3257	F	0	BLACK/AFRICAN AMERICAN	0	1	0	0	1	0	MED	1	1	8.4862	8.261111	1	1	1	1	1	1	1	1	16	1	14	11	2	3	1	1	1	22	34	8	21	3.8	4.1
290983	167226	14/6/2170 21:14:49	22/6/2170 20:31:12	metavision	14/6/2170 21:45:00	-0.020961	BLOOD CULTURE	0	15/6/2170 00:00:00	14/6/2170 21:45:00	0	60.1081	F	0	WHITE	1	0	0	0	0	0	MED	0	1	7.9697	7.969444	1	1	1	1	1	0	1	1	9	1	13	10	1	3	1	1	1	18	19	16	17	3.9	4.5
222450	147123	23/3/2137 16:53:12	25/3/2137 02:42:04	metavision	23/3/2137 17:09:00	-0.010972	BLOOD CULTURE	0	23/3/2137 00:00:00	23/3/2137 17:09:00	0	62.4463	M	1	UNABLE TO OBTAIN	0	0	0	1	0	1	MED	1	1	1.4089	1.272917	1	1	1	1	1	1	1	1	3	1	16	14	4	3	1	1	1	17	20	22	25	3.1	4.6
299071	131162	25/10/2187 23:06:27	2/11/2187 15:38:48	metavision	25/10/2187 22:10:00	0.039201	BLOOD CULTURE	0	26/10/2187 00:00:00	25/10/2187 22:10:00	1	78.1181	M	1	ASIAN	0	0	0	1	0	1	MED	0	0	7.6891	7.684028	1	1	1	1	1	1	0	0	12	1	11	8	4	3	1	1	1	14	23	18	27	0.9	3.7
212860	146481	16/8/2132 02:11:20	19/8/2132 23:38:37	metavision	15/8/2132 21:40:00	0.188426	BLOOD CULTURE	0	16/8/2132 00:00:00	15/8/2132 21:40:00	1	75.5855	F	0	BLACK/AFRICAN AMERICAN	0	1	0	0	0	0	MED	0	0	3.8939	7.761111	1	0	0	0	0	0	1	1	11	1	7	7	4	2	1	0	1	22	23	20	22	6.5	11.2
214547	134826	23/9/2169 16:02:10	15/10/2169 17:06:04	metavision	23/9/2169 00:00:00	0.668171	BLOOD CULTURE	0	24/9/2169 00:00:00	23/9/2169 00:00:00	0	55.377	M	1	UNABLE TO OBTAIN	0	0	0	1	0	0	MED	0	0	22.0444	32.054861	1	1	1	1	1	1	1	1	9	1	16	12	4	2	1	0	1	15	22	23	31	4.2	5.9
267450	146974	25/12/2168 23:12:19	7/1/2169 17:31:04	metavision	25/12/2168 00:00:00	0.966887	URINE	0	26/12/2168 00:00:00	25/12/2168 00:00:00	0	48.3679	F	0	WHITE	1	0	0	0	0	0	MED	0	0	12.763	31.679861	1	0	0	0	0	0	1	1	16	1	14	7	4	2	1	0	1	22	31	9	16	3.2	5.1
256008	178949	3/8/2137 05:48:10	1/10/2137 17:01:05	metavision	2/8/2137 14:47:00	0.62581	SWAB	0	5/8/2137 00:00:00	2/8/2137 14:47:00	0	46.1502	M	1	ASIAN	0	0	0	1	0	0	SURG	0	0	59.4673	60.499306	1	0	1	1	1	1	1	1	4	1	8	7	3	2	1	0	1	22	26	11	16	9.7	10.8
285446	111504	4/7/2152 19:44:52	8/7/2152 05:43:55	metavision	4/7/2152 19:30:00	0.010324	BLOOD CULTURE	0	5/7/2152 00:00:00	4/7/2152 19:30:00	0	60.9432	F	0	WHITE	1	0	0	0	0	0	MED	1	1	3.416	3.177778	1	1	1	1	1	1	1	1	-9	1	15	12	3	2	1	0	1	14	15	17	17	2.7	3
239145	150851	17/10/2159 15:22:26	28/10/2159 01:51:45	metavision	17/10/2159 18:22:00	-0.124699	MRSA SCREEN	0	18/10/2159 00:00:00	17/10/2159 18:22:00	1	45.578	F	0	WHITE	1	0	0	0	0	0	SURG	0	0	10.437	22.078472	1	0	0	0	0	0	1	1	9	1	20	15	4	3	1	1	1	12	29	17	22	2.7	4.7
222040	130211	18/8/2161 03:01:16	18/8/2161 19:32:38	metavision	18/8/2161 03:15:00	-0.009537	MRSA SCREEN	0	18/8/2161 00:00:00	18/8/2161 03:15:00	0	67.0816	M	1	BLACK/AFRICAN AMERICAN	0	1	0	0	0	0	MED	1	1	0.6884	0.645833	0	0	0	0	0	0	1	1	6	1	15	14	4	2	1	0	1	27	30	10	10	2.2	2.3
208765	102299	21/4/2163 16:06:18	23/4/2163 18:06:20	metavision	21/4/2163 14:50:00	0.052986	BLOOD CULTURE	0	24/4/2163 00:00:00	21/4/2163 14:50:00	0	62.5585	F	0	BLACK/AFRICAN AMERICAN	0	1	0	0	0	1	MED	0	0	2.0834	13.809722	1	0	0	0	0	0	0	0	-3	0	9	5	3	1	0	0	1	14	18	30	32	5.4	6.6
213240	114712	28/4/2195 21:29:09	3/5/2195 00:34:50	metavision	28/4/2195 17:25:00	0.169549	BLOOD CULTURE	1	29/4/2195 00:00:00	28/4/2195 17:25:00	1	80.1961	M	1	WHITE	1	0	0	0	0	1	MED	1	1	4.1289	4.649306	1	1	1	1	1	1	1	1	12	0	13	7	4	2	1	0	1	10	22	10	19	0.6	2.2
234233	115729	16/1/2124 10:51:39	20/1/2124 23:56:24	metavision	16/1/2124 00:00:00	0.452535	URINE	0	18/1/2124 00:00:00	16/1/2124 00:00:00	1	83.802	M	1	WHITE	1	0	0	0	0	1	NMED	0	0	4.545	12.19375	1	0	0	0	0	0	0	0	6	1	7	6	1	3	1	1	1	11	11	28	30	1.2	1.3
235827	147724	20/9/2191 17:49:29	26/9/2191 17:50:42	metavision	20/9/2191 17:20:00	0.020475	BLOOD CULTURE	1	21/9/2191 00:00:00	20/9/2191 17:20:00	1	49.8218	M	1	WHITE	1	0	0	0	0	0	MED	1	1	6.0008	6.884722	1	1	1	1	1	1	1	0	20	0	10	6	4	2	1	0	1	23	26	11	15	4.2	4.6
231653	168976	3/8/2149 18:41:18	5/8/2149 22:22:58	metavision	3/8/2149 18:35:00	0.004375	URINE	0	4/8/2149 00:00:00	3/8/2149 18:35:00	0	52.1189	F	0	BLACK/AFRICAN AMERICAN	0	1	0	0	0	0	MED	0	0	2.1539	22.840278	1	0	0	0	0	0	0	0	6	0	5	6	3	1	0	0	1	16	23	10	24	9.1	13.5
202639	158759	24/4/2163 00:10:34	16/5/2163 14:59:00	metavision	23/4/2163 01:45:00	0.934421	BLOOD CULTURE	0	24/4/2163 00:00:00	23/4/2163 01:45:00	1	66.3396	M	1	WHITE	1	0	0	0	0	1	MED	1	1	22.617	25.08125	1	1	1	1	1	1	1	1	-1	1	14	12	4	2	1	0	1	13	17	17	25	2.3	4.6
296785	128115	23/4/2129 05:14:42	29/4/2129 20:14:16	metavision	23/4/2129 00:00:00	0.218542	BLOOD CULTURE	0	24/4/2129 00:00:00	23/4/2129 00:00:00	0	17.2379	M	1	HISPANIC OR LATINO	0	0	1	0	0	0	MED	0	0	6.6247	27.199306	1	0	0	0	0	0	1	1	2	1	7	8	3	1	0	0	1	24	35	20	24	11.3	17
251320	119029	2/4/2190 12:27:53	3/4/2190 17:03:34	metavision	2/4/2190 00:05:00	0.515891	BLOOD CULTURE	0	3/4/2190 00:00:00	2/4/2190 00:05:00	0	85.5515	F	0	WHITE	1	0	0	0	0	0	MED	1	1	1.1914	1.55	1	1	1	1	1	1	1	1	-8	1	12	11	4	3	1	1	1	11	13	15	17	1.1	1.1
270818	167757	16/5/2180 22:15:35	26/5/2180 11:42:21	metavision	16/5/2180 23:25:00	-0.048206	MRSA SCREEN	0	19/5/2180 00:00:00	16/5/2180 23:25:00	0	91.4	F	0	WHITE	1	0	0	0	0	0	TRAUM	0	1	9.5603	13.745139	1	0	0	0	0	0	1	1	-4	0	6	6	3	2	1	0	1	17	18	17	23	1.1	2.3
208327	114567	29/3/2113 16:30:56	1/4/2113 01:04:38	metavision	29/3/2113 13:48:00	0.113148	BLOOD CULTURE	1	29/3/2113 00:00:00	29/3/2113 13:48:00	1	91.4	F	0	WHITE	1	0	0	0	0	0	MED	1	1	2.3567	6.8125	1	1	0	0	0	1	0	0	9	0	10	12	4	3	1	1	1	11	11	25	27	0.5	0.6
227353	109381	6/5/2134 20:36:55	6/6/2134 04:02:36	metavision	6/5/2134 00:00:00	0.85897	BLOOD CULTURE	0	8/5/2134 00:00:00	6/5/2134 00:00:00	0	76.1851	M	1	WHITE	1	0	0	0	0	1	MED	1	0	30.3095	30.19375	1	1	1	1	1	1	1	1	23	1	11	9	2	2	1	0	1	21	31	7	14	4.2	4.7
257124	145250	11/5/2116 11:46:28	4/6/2116 10:59:12	metavision	11/5/2116 19:06:00	-0.305231	MRSA SCREEN	0	12/5/2116 00:00:00	11/5/2116 19:06:00	1	74.0933	F	0	UNABLE TO OBTAIN	0	0	0	1	0	1	CMED	0	0	23.9672	23.954167	1	0	0	0	0	0	1	1	13	1	13	8	3	2	1	0	1	9	27	14	21	1.3	1.6
208620	160505	5/8/2172 08:19:16	24/8/2172 16:32:38	metavision	5/8/2172 05:20:00	0.124491	BLOOD CULTURE	0	5/8/2172 00:00:00	5/8/2172 05:20:00	1	88.8589	F	0	BLACK/AFRICAN AMERICAN	0	1	0	0	0	1	MED	0	1	19.3426	19.119444	1	1	1	1	1	1	1	1	18	1	15	15	3	3	1	1	1	18	20	15	20	2.6	2.9
261819	110096	20/9/2184 22:08:22	21/9/2184 14:02:49	metavision	20/9/2184 07:00:00	0.63081	URINE	0	22/9/2184 00:00:00	20/9/2184 07:00:00	0	64.7379	M	1	WHITE	1	0	0	0	0	0	SURG	0	0	0.6628	7.457639	0	0	0	0	0	0	0	0	0	0	9	6	3	2	1	1	0	16	19	23	24	4.8	5.1
221935	184841	17/7/2146 20:16:10	18/7/2146 14:28:00	metavision	17/7/2146 18:20:00	0.080671	BLOOD CULTURE	0	17/7/2146 00:00:00	17/7/2146 18:20:00	1	91.4	M	1	WHITE	1	0	0	0	0	0	MED	0	1	0.7582	14.697917	0	0	0	0	0	0	0	0	0	0	5	6	2	2	1	0	1	12	16	23	27	0.8	1.1
249804	174348	27/9/2122 00:07:57	2/10/2122 17:23:27	metavision	27/9/2122 00:00:00	0.005521	BLOOD CULTURE	0	28/9/2122 00:00:00	27/9/2122 00:00:00	0	42.4239	M	1	UNABLE TO OBTAIN	0	0	0	1	0	1	CMED	0	0	5.7191	8.677083	1	1	1	1	1	1	1	1	15	1	9	7	4	2	1	0	1	16	17	17	19	1	1.3
266294	145657	21/9/2115 21:09:37	25/9/2115 01:24:41	metavision	21/9/2115 21:32:00	-0.015544	MRSA SCREEN	0	22/9/2115 00:00:00	21/9/2115 21:32:00	0	74.1864	M	1	WHITE	1	0	0	0	0	0	CMED	1	1	3.1771	7.464583	1	1	1	1	1	1	1	1	4	0	5	7	4	2	1	0	1	14	24	19	26	3.1	4
273676	179438	16/6/2168 11:27:31	12/7/2168 14:29:30	metavision	16/6/2168 09:50:00	0.06772	BLOOD CULTURE	1	17/6/2168 00:00:00	16/6/2168 09:50:00	1	47.4042	F	0	HISPANIC/LATINO - PUERTO RICAN	0	0	1	0	0	0	MED	0	0	26.1264	26.126389	1	1	1	1	1	1	1	1	11	1	13	9	3	2	1	0	1	16	17	14	18	1.5	2.3
245788	116532	16/1/2163 16:08:47	28/1/2163 17:13:45	metavision	16/1/2163 11:30:00	0.1936	BLOOD CULTURE	0	19/1/2163 00:00:00	16/1/2163 11:30:00	1	86.9341	F	0	WHITE	1	0	0	0	1	0	MED	1	1	12.0451	14.371528	1	1	1	1	1	1	1	1	22	0	10	6	4	2	1	0	1	12	15	23	31	2.3	2.4
290860	138652	16/11/2145 10:42:50	19/11/2145 18:05:33	metavision	16/11/2145 08:30:00	0.092245	BLOOD CULTURE	0	16/11/2145 00:00:00	16/11/2145 08:30:00	0	74.5834	F	0	WHITE	1	0	0	0	0	0	MED	1	1	3.3074	23.297222	1	1	1	1	1	1	1	1	10	0	6	9	3	3	1	1	1	10	16	20	26	3.7	4.6
289980	160969	10/4/2136 13:19:22	14/4/2136 03:57:02	metavision	10/4/2136 00:00:00	0.555116	MRSA SCREEN	1	11/4/2136 00:00:00	10/4/2136 00:00:00	1	59.1991	M	1	UNABLE TO OBTAIN	0	0	0	1	0	1	MED	1	1	3.6095	2.924306	1	1	1	1	1	1	1	1	3	1	21	16	2	2	1	1	0	17	23	15	23	1.9	2
259192	190524	21/2/2101 20:15:29	23/2/2101 22:23:38	metavision	21/2/2101 00:00:00	0.844086	URINE	1	23/2/2101 00:00:00	21/2/2101 00:00:00	1	76.3001	F	0	ASIAN	0	0	0	1	0	0	MED	0	0	2.089	4.945139	1	1	1	1	1	1	0	0	6	0	8	6	3	2	1	0	1	17	23	23	28	4.3	8.3
277836	163498	26/11/2189 19:39:57	29/11/2189 23:18:19	metavision	26/11/2189 20:10:00	-0.020868	BLOOD CULTURE	0	27/11/2189 00:00:00	26/11/2189 20:10:00	0	64.0808	F	0	WHITE	1	0	0	0	0	0	MED	1	1	3.1516	2.986806	1	1	0	0	0	1	1	1	9	1	14	13	4	2	1	0	1	17	29	7	11	4.4	5.2
260744	130101	16/9/2136 08:50:33	23/9/2136 16:57:54	metavision	16/9/2136 00:00:00	0.368437	IMMUNOLOGY	0	17/9/2136 00:00:00	16/9/2136 00:00:00	0	62.9939	F	0	WHITE	1	0	0	0	0	0	MED	0	0	7.3384	20.299306	0	0	0	0	0	0	1	1	9	1	12	8	4	2	1	0	1	22	27	15	20	8.1	11.6
273092	165107	15/5/2125 05:10:56	19/5/2125 21:33:01	metavision	15/5/2125 03:05:00	0.087454	BLOOD CULTURE	1	16/5/2125 00:00:00	15/5/2125 03:05:00	1	91.4	F	0	WHITE	1	0	0	0	0	0	MED	0	1	4.682	13.53125	1	1	1	1	1	1	1	1	10	1	8	8	3	2	1	0	1	14	18	13	22	1.4	2.2
290586	158815	17/12/2188 16:55:05	3/1/2189 21:26:57	metavision	17/12/2188 16:34:00	0.014641	URINE	0	18/12/2188 00:00:00	17/12/2188 16:34:00	1	76.4753	F	0	UNABLE TO OBTAIN	0	0	0	1	0	0	TRAUM	1	1	17.1888	16.295833	1	1	1	1	1	1	1	1	13	1	13	10	4	2	1	0	1	10	13	18	22	1.1	1.4
243804	169792	2/9/2130 14:02:41	13/9/2130 17:44:14	metavision	2/9/2130 17:29:00	-0.143275	MRSA SCREEN	0	5/9/2130 00:00:00	2/9/2130 17:29:00	0	50.342	M	1	WHITE	1	0	0	0	0	1	CMED	0	0	11.1539	16.136806	0	0	0	0	0	0	1	1	-11	1	14	15	2	3	1	1	1	18	23	16	23	2.4	3.3
253031	185698	21/8/2132 20:27:41	28/8/2132 20:08:41	metavision	21/8/2132 17:45:00	0.112975	BLOOD CULTURE	0	24/8/2132 00:00:00	21/8/2132 17:45:00	1	66.0192	F	0	WHITE	1	0	0	0	0	0	MED	1	1	6.9868	7.3	1	0	0	0	0	0	1	1	18	0	10	8	3	3	1	1	1	11	16	15	16	2.1	2.2
202954	115589	29/7/2159 07:32:35	31/7/2159 18:54:15	metavision	29/7/2159 20:08:00	-0.524595	MRSA SCREEN	0	30/7/2159 00:00:00	29/7/2159 20:08:00	0	82.7397	M	1	UNABLE TO OBTAIN	0	0	0	1	0	0	CMED	1	1	2.4734	2.405556	0	0	0	0	0	0	1	1	16	1	12	12	3	3	1	1	1	12	19	18	21	1.6	2.1
274503	120323	12/12/2181 18:40:21	15/12/2181 02:35:48	metavision	12/12/2181 00:00:00	0.778021	URINE	1	14/12/2181 00:00:00	12/12/2181 00:00:00	1	78.6739	F	0	WHITE - RUSSIAN	1	0	0	0	0	1	CMED	1	1	2.3302	2.1875	1	1	1	1	1	1	1	1	5	1	16	10	2	2	1	1	0	11	13	20	21	1.2	1.6
223707	113616	24/5/2109 19:32:59	31/5/2109 01:54:30	metavision	24/5/2109 18:10:00	0.057627	BLOOD CULTURE	0	25/5/2109 00:00:00	24/5/2109 18:10:00	0	65.0829	F	0	WHITE	1	0	0	0	0	1	MED	0	0	6.2649	10.905556	1	1	1	0	1	1	1	1	1	0	8	7	4	2	1	0	1	21	27	13	18	2.3	4.1
230177	185548	8/4/2140 16:51:07	16/4/2140 17:46:00	metavision	8/4/2140 17:38:00	-0.032558	MRSA SCREEN	0	8/4/2140 00:00:00	8/4/2140 17:38:00	1	91.4	F	0	WHITE	1	0	0	0	0	0	SURG	0	0	8.0381	9.965972	1	0	0	0	0	0	1	1	14	0	5	7	3	2	1	0	1	13	16	24	26	0.9	1.3
203052	125615	1/8/2134 23:01:26	4/8/2134 22:01:34	metavision	1/8/2134 00:00:00	0.959329	URINE	0	2/8/2134 00:00:00	1/8/2134 00:00:00	1	79.5746	F	0	WHITE	1	0	0	0	0	1	MED	1	1	2.9584	2.774306	1	1	0	0	0	1	1	0	9	1	4	6	3	2	1	0	1	15	20	15	17	3	3.4
254962	184654	5/12/2104 16:11:09	14/12/2104 02:25:40	metavision	5/12/2104 00:00:00	0.67441	BLOOD CULTURE	0	8/12/2104 00:00:00	5/12/2104 00:00:00	1	91.4	F	0	WHITE	1	0	0	0	0	1	MED	1	1	8.4267	8.222222	1	1	1	1	1	1	1	1	1	1	14	11	3	3	1	1	1	13	15	18	25	1.3	1.4
259534	182497	20/5/2104 23:29:50	22/5/2104 18:19:59	metavision	20/5/2104 12:00:00	0.479051	URINE	1	21/5/2104 00:00:00	20/5/2104 12:00:00	1	73.8989	F	0	WHITE	1	0	0	0	0	1	MED	1	1	1.7848	8.366667	1	1	0	0	0	1	1	1	8	0	9	9	3	3	1	1	1	10	14	22	24	0.9	1
215592	138998	18/12/2182 19:10:27	13/1/2183 17:18:31	metavision	19/12/2182 00:02:00	-0.202465	MRSA SCREEN	0	22/12/2182 00:00:00	19/12/2182 00:02:00	0	57.5098	F	0	BLACK/AFRICAN AMERICAN	0	1	0	0	0	1	SURG	0	0	25.9223	28.427083	1	0	0	0	0	0	1	1	-7	1	6	7	3	2	1	0	1	15	16	21	23	2.4	3.4
207383	165833	7/6/2162 17:00:20	12/6/2162 20:50:31	metavision	7/6/2162 21:00:00	-0.166435	MRSA SCREEN	0	8/6/2162 00:00:00	7/6/2162 21:00:00	1	67.829	F	0	WHITE	1	0	0	0	0	0	MED	1	1	5.1598	5.156944	1	0	0	0	0	0	1	1	13	1	11	10	1	2	1	0	1	15	15	19	21	4.1	4.3
289944	155796	21/5/2199 11:29:43	24/5/2199 00:37:55	metavision	21/5/2199 09:40:00	0.076192	BLOOD CULTURE	0	21/5/2199 00:00:00	21/5/2199 09:40:00	1	87.5201	M	1	ASIAN	0	0	0	1	0	0	MED	0	1	2.5474	3.219444	1	0	0	0	0	0	0	0	10	1	9	11	3	3	1	1	1	20	22	13	19	2.3	2.4
259548	102966	5/11/2183 20:15:59	17/11/2183 20:42:16	metavision	5/11/2183 18:45:00	0.063183	BLOOD CULTURE	0	6/11/2183 00:00:00	5/11/2183 18:45:00	1	60.0232	M	1	WHITE	1	0	0	0	0	1	MED	0	0	12.0183	20.859028	1	1	1	1	1	1	1	1	-4	1	11	12	3	2	1	0	1	12	15	15	20	1.7	2.1
240544	107251	24/12/2116 12:49:55	28/12/2116 21:30:28	metavision	24/12/2116 13:28:00	-0.026447	MRSA SCREEN	0	27/12/2116 00:00:00	24/12/2116 13:28:00	0	66.1096	F	0	WHITE	1	0	0	0	0	0	CMED	1	1	4.3615	4.276389	1	1	1	0	1	1	1	1	-13	0	5	7	4	2	1	0	1	8	9	21	21	1.4	1.5
262154	152925	7/12/2105 10:37:54	19/12/2105 18:35:54	metavision	7/12/2105 09:20:00	0.054097	BLOOD CULTURE	0	7/12/2105 00:00:00	7/12/2105 09:20:00	0	91.4	F	0	WHITE	1	0	0	0	0	0	MED	0	0	12.3319	19.203472	1	1	1	1	1	1	1	1	5	1	10	9	3	2	1	0	1	14	17	20	27	0.6	0.7
229256	154651	31/7/2172 14:12:40	7/8/2172 17:09:14	metavision	31/7/2172 15:00:00	-0.03287	MRSA SCREEN	0	31/7/2172 00:00:00	31/7/2172 15:00:00	1	76.8668	M	1	WHITE	1	0	0	0	0	1	MED	0	0	7.1226	19.971528	1	1	1	0	1	1	1	1	4	1	11	7	3	2	1	0	1	10	11	33	34	2	2.1
268662	175115	24/10/2174 10:25:51	28/10/2174 23:04:16	metavision	24/10/2174 11:42:00	-0.052882	BLOOD CULTURE	0	24/10/2174 00:00:00	24/10/2174 11:42:00	0	79.3775	M	1	WHITE	1	0	0	0	0	1	MED	1	1	4.5267	9.578472	1	1	1	0	1	1	1	1	17	1	15	12	4	2	1	0	1	14	32	11	26	1.4	2.2
204522	176953	19/8/2140 21:34:40	22/8/2140 18:19:53	metavision	19/8/2140 20:43:00	0.03588	URINE	0	20/8/2140 00:00:00	19/8/2140 20:43:00	0	81.6801	M	1	WHITE	1	0	0	0	0	0	MED	0	0	2.8647	9.923611	1	0	0	0	0	0	1	1	6	1	7	11	3	2	1	0	1	9	12	29	31	0.9	1.2
262392	161609	31/10/2114 22:28:38	7/11/2114 16:42:15	metavision	31/10/2114 20:15:00	0.092801	URINE	0	3/11/2114 00:00:00	31/10/2114 20:15:00	1	79.0517	M	1	WHITE	1	0	0	0	0	0	MED	0	0	6.7595	6.758333	1	1	1	0	1	1	1	1	5	1	8	10	4	2	1	0	1	17	24	18	22	3.6	4.1
286295	103704	2/10/2117 21:58:04	8/10/2117 19:01:30	metavision	2/10/2117 20:35:00	0.057685	BLOOD CULTURE	0	3/10/2117 00:00:00	2/10/2117 20:35:00	0	91.4	F	0	PATIENT DECLINED TO ANSWER	0	0	0	1	0	0	MED	0	0	5.8774	12.661806	1	1	1	1	1	1	1	1	-4	1	10	9	4	2	1	0	1	12	18	32	32	2.5	2.9
294181	151466	2/11/2159 14:44:39	4/11/2159 17:30:32	metavision	2/11/2159 04:14:00	0.437951	BLOOD CULTURE	0	2/11/2159 00:00:00	2/11/2159 04:14:00	0	85.1901	F	0	WHITE	1	0	0	0	0	0	SURG	0	0	2.1152	6.427083	0	0	0	0	0	0	0	0	4	1	7	8	3	2	1	0	1	12	14	23	25	0.7	0.8
281453	128362	4/5/2104 02:25:11	9/5/2104 16:10:42	metavision	4/5/2104 04:14:00	-0.075567	MRSA SCREEN	0	4/5/2104 00:00:00	4/5/2104 04:14:00	0	91.4	F	0	WHITE	1	0	0	0	0	0	CMED	0	0	5.5733	21.540972	1	0	0	0	0	0	1	1	6	0	5	8	2	2	1	0	1	10	11	26	34	0.8	1
237777	116358	11/1/2187 23:47:55	18/1/2187 15:55:38	metavision	12/1/2187 00:04:00	-0.011169	URINE	1	12/1/2187 00:00:00	12/1/2187 00:04:00	1	80.1085	F	0	BLACK/AFRICAN AMERICAN	0	1	0	0	0	1	MED	0	0	6.672	20.835417	1	1	1	1	1	1	1	1	2	1	13	10	2	3	1	1	1			28	28
286600	124315	30/1/2189 21:58:48	31/1/2189 14:27:29	metavision	30/1/2189 16:50:00	0.214444	BLOOD CULTURE	0	1/2/2189 00:00:00	30/1/2189 16:50:00	0	40.4143	M	1	HISPANIC/LATINO - HONDURAN	0	0	1	0	0	0	NSURG	0	0	0.6866	4.019444	0	0	0	0	0	0	0	0	0	0	7	5	2	1	1	0	0	15	18	23	24	0.9	0.9
224942	191928	30/1/2157 22:49:19	1/2/2157 13:53:56	metavision	30/1/2157 14:33:00	0.344664	BLOOD CULTURE	0	1/2/2157 00:00:00	30/1/2157 14:33:00	0	82.0607	F	0	WHITE	1	0	0	0	1	0	OMED	1	1	1.6282	6.020833	0	0	0	0	0	0	1	1	19	1	11	7	3	2	1	0	1	12	16	15	18	1.3	1.4
293716	135517	31/3/2124 18:36:34	2/4/2124 18:39:31	metavision	31/3/2124 12:55:00	0.237199	BLOOD CULTURE	0	1/4/2124 00:00:00	31/3/2124 12:55:00	1	91.4	F	0	WHITE	1	0	0	0	0	0	MED	0	0	2.002	4.88125	1	1	0	0	0	0	0	0	-8	1	10	11	4	3	1	1	1	11	11	34	40	0.5	0.7
279582	102327	6/1/2144 09:05:53	9/1/2144 12:08:41	metavision	6/1/2144 17:13:00	-0.338275	CATHETER TIP-IV	0	8/1/2144 00:00:00	6/1/2144 17:13:00	0	61.666	F	0	WHITE	1	0	0	0	0	0	NSURG	0	0	3.1269	18.422917	0	0	0	0	0	0	1	1	2	1	8	7	2	2	1	0	1	13	21	22	28	3.9	7
243452	125829	16/1/2123 17:13:27	17/1/2123 21:32:43	metavision	17/1/2123 13:01:00	-0.824688	SEROLOGY/BLOOD	0	20/1/2123 00:00:00	16/1/2123 19:06:00	0	54.1969	F	0	WHITE	1	0	0	0	0	0	MED	0	0	1.18	10.815972	0	0	0	0	0	0	0	0	0	0	4	5	3	2	1	0	1	12	15	26	30	0.7	0.8
266187	115152	3/7/2103 17:48:00	5/7/2103 15:39:30	metavision	3/7/2103 13:20:00	0.186111	BLOOD CULTURE	0	4/7/2103 00:00:00	3/7/2103 13:20:00	1	91.4	F	0	WHITE	1	0	0	0	0	0	MED	0	0	1.9108	8.914583	1	1	1	1	1	1	1	1	8	0	7	7	3	1	1	0	0	16	18	17	22	1.3	1.5
251564	192120	12/10/2190 15:42:50	18/10/2190 16:00:40	metavision	12/10/2190 16:38:00	-0.03831	MRSA SCREEN	0	14/10/2190 00:00:00	12/10/2190 16:38:00	1	38.1172	F	0	WHITE	1	0	0	0	0	0	MED	0	0	6.0124	9.060417	1	0	0	0	0	0	1	1	4	0	7	6	3	2	1	0	1	14	17	19	22	0.7	2.6
281790	157156	15/9/2104 19:59:16	23/9/2104 17:09:00	metavision	16/9/2104 04:02:00	-0.335231	MRSA SCREEN	0	16/9/2104 00:00:00	16/9/2104 04:02:00	0	76.5492	F	0	WHITE	1	0	0	0	1	0	SURG	0	0	7.8818	16.790278	0	0	0	0	0	0	1	1	19	1	10	9	3	2	1	0	1	8	16	20	22	0.6	1
261684	182705	27/10/2179 14:39:56	4/11/2179 04:19:52	metavision	27/10/2179 12:45:00	0.079815	BLOOD CULTURE	1	29/10/2179 00:00:00	27/10/2179 12:45:00	1	87.7172	F	0	WHITE	1	0	0	0	0	1	MED	1	1	7.5694	7.715972	1	1	1	1	1	1	1	1	14	0	7	7	4	1	1	0	0	12	18	17	22	1.6	1.9
239938	190129	7/2/2115 00:30:19	9/2/2115 09:55:53	metavision	7/2/2115 00:00:00	0.021053	URINE	0	9/2/2115 00:00:00	7/2/2115 00:00:00	0	84.5193	M	1	WHITE	1	0	0	0	0	1	MED	0	0	2.3928	7.659028	1	1	1	1	1	1	1	1	12	1	7	6	3	3	1	1	1	10	15	23	28	0.9	1
222678	151069	11/8/2177 18:45:34	28/8/2177 18:55:08	metavision	11/8/2177 18:25:00	0.014282	BLOOD CULTURE	0	11/8/2177 00:00:00	11/8/2177 18:25:00	1	67.0514	F	0	WHITE	1	0	0	0	0	1	SURG	0	0	17.0066	32.813194	1	1	1	1	1	1	1	1	-8	1	12	8	4	2	1	0	1	16	22	5	17	3.7	5
291523	147214	14/11/2124 01:26:25	16/11/2124 13:25:37	metavision	14/11/2124 04:00:00	-0.106655	BLOOD CULTURE	0	17/11/2124 00:00:00	14/11/2124 04:00:00	0	83.7691	M	1	WHITE	1	0	0	0	0	0	SURG	0	0	2.4994	3.708333	0	0	0	0	0	0	1	0	3	0	4	5	3	2	1	0	1	12	17	20	22	1.2	1.4
291367	184649	5/2/2191 12:10:32	8/2/2191 01:57:58	metavision	5/2/2191 00:00:00	0.507315	BLOOD CULTURE	0	6/2/2191 00:00:00	5/2/2191 00:00:00	1	83.7773	M	1	HISPANIC OR LATINO	0	0	1	0	0	1	MED	1	1	2.5746	1.49375	1	0	0	0	0	0	1	1	4	1	6	4	2	1	0	0	1	16	29	10	21	2	2.3
293915	112885	21/7/2100 18:51:13	28/7/2100 18:13:25	metavision	21/7/2100 08:57:00	0.41265	URINE	1	21/7/2100 00:00:00	21/7/2100 08:57:00	1	91.4	F	0	WHITE - RUSSIAN	1	0	0	0	0	0	NMED	0	0	6.9738	26.928472	1	0	0	0	0	0	1	1	-6	1	2	4	3	1	0	0	1	11	27	10	24	1.2	1.5
234776	189316	23/9/2118 08:22:55	30/9/2118 13:23:44	metavision	23/9/2118 06:10:00	0.092303	URINE	0	23/9/2118 00:00:00	23/9/2118 06:10:00	0	79.7006	M	1	WHITE	1	0	0	0	0	0	CMED	1	1	7.2089	7.097222	0	0	0	0	0	0	1	1	6	0	4	5	3	2	1	0	1	20	26	14	22	0.8	1.8
282836	177937	10/9/2188 19:00:23	3/10/2188 21:56:08	metavision	10/9/2188 17:30:00	0.062766	BLOOD CULTURE	1	11/9/2188 00:00:00	10/9/2188 17:30:00	1	67.8619	M	1	WHITE	1	0	0	0	0	1	MED	0	0	23.122	43.972917	1	1	1	1	1	1	1	1	15	1	20	14	4	3	1	1	1	22	30	10	20	3.6	3.9
208667	180715	30/10/2179 18:31:25	1/11/2179 19:54:40	metavision	30/10/2179 13:29:00	0.210012	BLOOD CULTURE	0	31/10/2179 00:00:00	30/10/2179 13:29:00	0	91.4	M	1	WHITE	1	0	0	0	0	0	MED	0	0	2.0578	4.732639	0	0	0	0	0	0	0	0	20	0	4	5	3	3	1	1	1	10	15	25	26	0.9	1
228393	111964	27/9/2172 00:17:44	14/10/2172 16:41:47	metavision	27/9/2172 00:54:00	-0.025185	MRSA SCREEN	0	28/9/2172 00:00:00	27/9/2172 00:54:00	0	48.3433	M	1	UNKNOWN/NOT SPECIFIED	0	0	0	1	0	1	SURG	0	0	17.6834	25.488194	1	0	0	0	0	0	1	1	10	0	8	5	4	3	1	1	1	20	26	16	20	1.2	1.8
287229	137702	14/7/2201 20:42:45	20/7/2201 16:32:43	metavision	14/7/2201 19:30:00	0.050521	BLOOD CULTURE	0	15/7/2201 00:00:00	14/7/2201 19:30:00	0	83.8896	F	0	WHITE	1	0	0	0	0	0	MED	0	0	5.8264	10.679861	1	0	0	0	0	0	1	1	24	0	2	3	4	2	1	0	1	15	17	23	25	0.6	0.7
271051	108287	6/1/2196 03:47:06	8/1/2196 18:20:48	metavision	6/1/2196 02:45:00	0.043125	BLOOD CULTURE	0	6/1/2196 00:00:00	6/1/2196 02:45:00	1	62.6571	F	0	WHITE	1	0	0	0	0	1	MED	0	0	2.6067	5.263889	1	0	0	0	0	0	1	1	5	1	7	5	2	2	1	0	1	12	13	35	39	1	1
254032	181218	28/1/2194 02:44:36	29/1/2194 16:49:35	metavision	27/1/2194 17:57:00	0.366389	SWAB	0	30/1/2194 00:00:00	27/1/2194 17:57:00	0	51.8861	F	0	ASIAN - KOREAN	0	0	0	1	0	0	SURG	0	0	1.5868	7.015972	0	0	0	0	0	0	1	1	-1	1	6	7	3	2	1	0	1	12	14	20	23	0.8	1.3
216225	124023	16/3/2168 10:14:07	22/3/2168 14:04:47	metavision	16/3/2168 13:15:00	-0.125613	MRSA SCREEN	0	19/3/2168 00:00:00	16/3/2168 13:15:00	0	84.3742	F	0	UNABLE TO OBTAIN	0	0	0	1	0	0	CMED	1	1	6.1602	6.102083	1	1	1	1	0	1	1	1	16	1	8	6	4	2	1	0	1	14	26	16	18	1.6	2.1
279904	119519	25/11/2181 12:12:11	8/12/2181 01:37:18	metavision	25/11/2181 13:39:00	-0.060289	BLOOD CULTURE	0	28/11/2181 00:00:00	25/11/2181 13:39:00	1	83.9662	M	1	WHITE	1	0	0	0	0	1	CMED	1	1	12.5591	12.408333	1	1	1	0	1	1	1	1	6	1	9	11	2	3	1	1	1	14	22	12	19	1.6	1.7
287277	113752	26/6/2201 18:44:09	2/7/2201 16:54:21	metavision	26/6/2201 20:30:00	-0.073507	MRSA SCREEN	0	27/6/2201 00:00:00	26/6/2201 20:30:00	0	67.3991	F	0	WHITE	1	0	0	0	0	0	NSURG	0	0	5.9238	8.834722	0	0	0	0	0	0	0	0	6	0	2	3	3	1	0	0	1	13	15	20	26	0.9	0.9
209807	191879	29/4/2118 11:15:00	2/5/2118 17:05:29	metavision	29/4/2118 13:15:00	-0.083333	MRSA SCREEN	0	29/4/2118 00:00:00	29/4/2118 13:15:00	0	79.613	F	0	WHITE	1	0	0	0	0	0	SURG	0	0	3.2434	5.364583	0	0	0	0	0	0	0	0	0	1	2	4	2	1	1	0	0	10	17	19	22	0.5	0.6
216749	100098	4/4/2108 15:26:39	8/5/2108 14:47:19	metavision	4/4/2108 19:53:00	-0.184965	MRSA SCREEN	0	4/4/2108 00:00:00	4/4/2108 19:53:00	0	71.5334	F	0	WHITE	1	0	0	0	0	0	SURG	1	0	33.9727	33.963194	1	0	0	0	0	0	1	1	16	1	6	6	4	1	1	0	0	24	28	12	15	0.6	0.9
283064	189007	20/8/2182 22:00:54	29/8/2182 18:54:45	metavision	20/8/2182 23:18:00	-0.053542	MRSA SCREEN	0	21/8/2182 00:00:00	20/8/2182 23:18:00	1	48.6198	M	1	WHITE	1	0	0	0	0	0	ORTHO	0	0	8.8707	11.125	0	0	0	0	0	0	1	1	13	1	8	7	4	2	1	0	1	12	17	18	25	1.6	2.2
239404	161969	5/9/2120 06:46:31	10/9/2120 13:18:13	metavision	5/9/2120 01:20:00	0.226748	URINE	1	5/9/2120 00:00:00	5/9/2120 01:20:00	1	91.4	F	0	WHITE	1	0	0	0	0	0	SURG	0	1	5.272	7.338889	1	0	0	0	0	0	0	0	2	0	3	3	3	2	1	0	1	11	11	22	22	1.3	1.4
293659	114016	16/5/2126 04:06:48	9/6/2126 17:45:43	metavision	16/5/2126 00:10:00	0.164444	BLOOD CULTURE	0	16/5/2126 00:00:00	16/5/2126 00:10:00	1	68.9324	M	1	WHITE	1	0	0	0	0	0	MED	0	0	24.5687	24.545139	1	1	1	1	1	1	1	1	17	0	4	6	4	3	1	1	1	19	19	20	26	0.7	0.8
287585	115291	26/5/2107 04:21:01	28/5/2107 16:57:44	metavision	26/5/2107 00:30:00	0.160428	BLOOD CULTURE	0	26/5/2107 00:00:00	26/5/2107 00:30:00	0	78.0524	F	0	WHITE	1	0	0	0	0	1	SURG	0	0	2.5255	14.426389	1	0	0	0	0	0	1	1	22	1	6	4	4	2	1	0	1	13	23	19	22	1.2	1.6
241302	142997	20/5/2200 21:43:17	3/6/2200 17:32:31	metavision	20/5/2200 14:10:00	0.31478	BLOOD CULTURE	1	21/5/2200 00:00:00	20/5/2200 14:10:00	1	43.8531	M	1	BLACK/AFRICAN AMERICAN	0	1	0	0	0	0	MED	0	0	13.8259	24.618056	1	0	1	0	1	1	1	1	5	1	10	8	3	2	1	0	1	23	24	20	21	6	6.6
251750	119002	24/4/2181 23:00:29	6/5/2181 07:29:00	metavision	25/4/2181 00:00:00	-0.041331	URINE	0	27/4/2181 00:00:00	25/4/2181 00:00:00	0	91.4	F	0	WHITE	1	0	0	0	0	1	CMED	1	1	11.3531	11.16875	1	0	0	0	0	0	1	1	-9	1	8	10	3	2	1	0	1	18	25	9	17	3	3.2
205007	125385	6/12/2129 12:54:43	28/12/2129 10:38:56	metavision	6/12/2129 09:10:00	0.156053	URINE	0	8/12/2129 00:00:00	6/12/2129 09:10:00	0	83.5829	F	0	WHITE	1	0	0	0	0	1	CMED	0	0	21.9057	22.658333	1	1	1	1	1	1	1	1	1	0	2	4	4	2	1	0	1	13	15	26	26	1.2	1.2
260516	142332	19/12/2156 05:04:55	28/12/2156 21:23:06	metavision	19/12/2156 02:30:00	0.107581	URINE	1	19/12/2156 00:00:00	19/12/2156 02:30:00	1	88.1197	F	0	WHITE	1	0	0	0	0	0	NMED	0	1	9.6793	15.404861	1	0	0	0	0	0	1	0	10	1	2	6	4	2	0	1	1	12	18	21	26	0.8	1
202837	167116	28/11/2102 06:06:16	2/1/2103 12:46:08	metavision	28/11/2102 07:14:00	-0.047037	URINE	0	28/11/2102 00:00:00	28/11/2102 07:14:00	0	67.1171	M	1	UNABLE TO OBTAIN	0	0	0	1	0	0	MED	0	0	35.2777	35.256944	1	1	1	1	1	1	1	1	7	1	10	8	3	2	1	0	1	15	23	12	17	2.1	2.5
246272	115429	1/2/2109 23:27:49	11/2/2109 15:31:43	metavision	2/2/2109 01:15:00	-0.074433	MRSA SCREEN	0	2/2/2109 00:00:00	2/2/2109 01:15:00	0	72.9379	M	1	UNABLE TO OBTAIN	0	0	0	1	0	1	NSURG	0	0	9.6694	9.66875	0	0	0	0	0	0	1	1	16	1	3	5	3	3	1	1	1	16	16	30	30	1.3	1.8
231182	146644	2/6/2166 12:55:44	20/6/2166 16:24:42	metavision	2/6/2166 11:08:00	0.074815	URINE	0	4/6/2166 00:00:00	2/6/2166 11:08:00	0	70.6573	F	0	BLACK/AFRICAN AMERICAN	0	1	0	0	0	1	NMED	0	1	18.1451	18.145833	1	0	0	0	0	0	1	1	19	1	6	8	4	2	0	1	1	12	15	19	22	3.1	3.7
246686	167004	27/2/2151 18:14:11	3/3/2151 18:14:56	metavision	27/2/2151 21:03:00	-0.117234	MRSA SCREEN	0	27/2/2151 00:00:00	27/2/2151 21:03:00	0	91.4	F	0	WHITE	1	0	0	0	0	0	ORTHO	0	0	4.0005	5.778472	0	0	0	0	0	0	1	1	13	0	3	8	3	2	1	0	1	14	20	18	23	1.7	2.1
235643	147181	14/7/2159 06:01:33	18/7/2159 17:54:33	metavision	14/7/2159 02:10:00	0.160799	BLOOD CULTURE	1	15/7/2159 00:00:00	14/7/2159 02:10:00	1	66.6407	F	0	WHITE	1	0	0	0	0	0	GYN	0	0	4.4951	11.518056	1	1	0	0	0	1	1	1	0	1	6	5	3	2	1	0	1	13	15	19	23	0.9	1.3
221923	193011	13/6/2194 16:32:41	22/6/2194 16:38:39	metavision	13/6/2194 17:10:00	-0.025914	MRSA SCREEN	1	16/6/2194 00:00:00	13/6/2194 17:10:00	1	74.8353	F	0	WHITE	1	0	0	0	0	1	MED	0	0	9.0041	11.908333	1	1	1	1	1	1	1	1	16	1	10	9	3	3	1	1	1	17	22	19	21	2.5	2.7
269040	101117	8/9/2121 20:13:13	1/10/2121 11:29:45	metavision	8/9/2121 18:50:00	0.057789	URINE	1	9/9/2121 00:00:00	8/9/2121 18:50:00	1	74.6683	M	1	WHITE	1	0	0	0	0	1	MED	0	0	22.6365	22.575	1	1	1	1	1	1	1	1	-1	1	16	15	4	3	1	1	1	15	21	20	22	3.2	3.7
210765	146659	2/12/2190 16:51:35	4/12/2190 21:13:08	metavision	2/12/2190 15:50:00	0.042766	BLOOD CULTURE	0	3/12/2190 00:00:00	2/12/2190 15:50:00	0	71.046	M	1	WHITE	1	0	0	0	0	1	MED	0	0	2.1816	14.945833	1	0	0	0	0	0	1	1	19	0	6	10	2	3	1	1	1	17	20	14	16	2	2.1
288701	129244	10/3/2180 17:58:43	11/5/2180 16:12:32	metavision	10/3/2180 18:06:00	-0.005058	MRSA SCREEN	0	10/3/2180 00:00:00	10/3/2180 18:06:00	0	60.1163	M	1	WHITE	1	0	0	0	0	0	SURG	0	0	61.9263	62.34375	1	1	1	0	1	1	1	1	15	1	5	6	3	2	1	0	1	14	17	20	27	2.9	3.6
210224	102373	9/10/2153 16:22:19	11/10/2153 20:41:13	metavision	9/10/2153 13:00:00	0.140498	BLOOD CULTURE	0	11/10/2153 00:00:00	9/10/2153 13:00:00	1	84.8095	F	0	BLACK/AFRICAN AMERICAN	0	1	0	0	0	1	MED	0	0	2.1798	4.106944	1	1	0	0	0	1	1	1	4	0	5	6	3	2	1	0	1	10	16	21	24	1.2	1.3
242905	142980	5/3/2197 14:09:25	10/3/2197 20:25:57	metavision	5/3/2197 12:10:00	0.082928	BLOOD CULTURE	0	6/3/2197 00:00:00	5/3/2197 12:10:00	1	60.9459	M	1	WHITE	1	0	0	0	0	0	OMED	1	1	5.2615	8.855556	1	1	1	0	1	1	0	0	8	0	4	4	2	2	1	0	1	16	22	21	22	1.3	1.8
283040	186774	22/4/2109 17:42:26	24/4/2109 02:02:55	metavision	22/4/2109 21:40:00	-0.164977	MRSA SCREEN	0	22/4/2109 00:00:00	22/4/2109 21:40:00	0	66.8379	M	1	WHITE	1	0	0	0	0	0	NSURG	1	1	1.3476	1.273611	0	0	0	0	0	0	1	1	-1	1	3	5	4	1	0	0	1	16	20	23	26	1.9	3.3
266967	127116	29/9/2125 18:42:50	9/10/2125 11:31:42	metavision	29/9/2125 17:25:00	0.054051	BLOOD CULTURE	0	29/9/2125 00:00:00	29/9/2125 17:25:00	1	86.5371	F	0	WHITE	1	0	0	0	0	0	MED	1	1	9.7006	9.579861	1	1	1	0	1	0	0	0	-5	0	2	3	2	2	1	0	1	12	15	29	31	0.9	0.9
246973	152271	12/6/2142 08:39:07	21/6/2142 17:12:03	metavision	12/6/2142 22:31:00	-0.577697	SPUTUM	0	12/6/2142 00:00:00	12/6/2142 22:31:00	0	65.855	M	1	WHITE	1	0	0	0	0	1	CMED	0	0	9.3562	12.610417	1	0	0	0	0	0	1	1	-7	1	9	9	3	2	1	0	1	19	21	17	21	3.2	5.3
219067	111708	10/11/2138 21:50:06	12/11/2138 16:15:25	metavision	10/11/2138 16:50:00	0.208403	BLOOD CULTURE	0	11/11/2138 00:00:00	10/11/2138 16:50:00	1	68.5463	F	0	WHITE	1	0	0	0	1	1	SURG	0	0	1.7676	5.69375	0	0	0	0	0	0	1	1	-5	1	6	7	3	2	1	0	1	14	19	20	22	1.5	1.8
290102	161352	1/6/2126 14:20:43	3/6/2126 21:35:28	metavision	1/6/2126 20:58:00	-0.275891	MRSA SCREEN	0	1/6/2126 00:00:00	1/6/2126 20:58:00	0	91.4	M	1	WHITE	1	0	0	0	0	1	TRAUM	0	0	2.3019	9.998611	0	0	0	0	0	0	1	1	5	1	6	6	1	3	1	1	1	15	15	17	18	1.5	1.6
267007	181779	5/3/2158 20:32:31	8/4/2158 20:17:59	metavision	4/3/2158 22:22:00	0.92397	SPUTUM	0	5/3/2158 00:00:00	4/3/2158 22:22:00	1	54.8924	F	0	WHITE	1	0	0	0	0	0	SURG	0	0	33.9899	40.170139	1	1	1	0	1	1	1	1	18	1	6	9	3	2	1	0	1	13	15	19	25	0.6	0.8
223670	164631	15/1/2122 22:32:15	20/1/2122 22:03:16	metavision	15/1/2122 00:00:00	0.939063	URINE	0	16/1/2122 00:00:00	15/1/2122 00:00:00	1	57.0635	M	1	PATIENT DECLINED TO ANSWER	0	0	0	1	0	0	MED	1	1	4.9799	4.915972	1	1	1	0	1	1	1	0	10	1	10	11	4	2	1	0	1	14	18	21	26	3.5	4.1
249636	132260	10/3/2115 10:46:07	11/3/2115 09:24:44	metavision	10/3/2115 15:32:00	-0.19853	MRSA SCREEN	0	10/3/2115 00:00:00	10/3/2115 15:32:00	0	78.088	M	1	WHITE	1	0	0	0	0	0	CMED	1	1	0.9435	0.864583	0	0	0	0	0	0	1	1	2	1	10	10	4	2	1	0	1	12	22	12	19	0.9	2.3
282515	146604	29/7/2114 01:35:07	30/7/2114 18:24:07	metavision	29/7/2114 03:57:00	-0.09853	MRSA SCREEN	0	30/7/2114 00:00:00	29/7/2114 03:57:00	0	85.9321	F	0	WHITE	1	0	0	0	0	1	MED	0	0	1.7007	4.640972	1	0	0	0	0	0	1	1	5	0	4	8	2	1	1	0	0	11	25	24	28	1.5	2.4
205430	127570	30/6/2137 11:54:03	2/7/2137 21:23:08	metavision	30/6/2137 15:08:00	-0.134687	MRSA SCREEN	0	2/7/2137 00:00:00	30/6/2137 15:08:00	1	91.4	F	0	WHITE	1	0	0	0	0	0	MED	0	0	2.3952	16.296528	1	1	0	0	0	0	1	1	19	0	7	6	1	3	1	1	1	15	15	22	22	1.6	1.6
260934	118522	26/12/2128 18:05:43	28/12/2128 17:46:54	metavision	26/12/2128 12:45:00	0.22272	BLOOD CULTURE	0	26/12/2128 00:00:00	26/12/2128 12:45:00	0	91.4	F	0	WHITE	1	0	0	0	0	0	SURG	0	0	1.9869	8.990278	1	0	0	0	0	0	1	1	8	1	2	5	4	1	1	0	0	10	15	18	21	0.9	1.3
237442	154972	9/11/2113 02:04:10	14/11/2113 14:32:29	metavision	9/11/2113 02:25:00	-0.014468	SWAB	0	9/11/2113 00:00:00	9/11/2113 00:00:00	1	84.1634	M	1	WHITE	1	0	0	0	0	1	CMED	0	0	5.5197	13.948611	1	0	0	0	0	0	1	1	1	1	8	8	3	1	1	0	0	11	18	18	23	1.7	1.8
249193	173826	31/5/2116 20:00:04	9/6/2116 14:53:14	metavision	31/5/2116 16:30:00	0.14588	URINE	0	1/6/2116 00:00:00	31/5/2116 16:30:00	1	41.2165	F	0	WHITE	1	0	0	0	0	0	MED	0	0	8.7869	11.897917	1	1	1	1	1	1	1	1	16	1	10	7	4	2	1	0	1	18	22	8	13	2.4	3.3
224778	123572	11/6/2127 00:34:40	15/6/2127 18:30:30	metavision	11/6/2127 05:15:00	-0.194676	MRSA SCREEN	0	11/6/2127 00:00:00	11/6/2127 05:15:00	0	83.739	M	1	WHITE	1	0	0	0	0	0	SURG	1	1	4.7471	4.538889	1	1	1	0	1	1	1	1	4	1	8	8	3	2	1	0	1	12	18	18	22	1.5	2.2
220638	100610	19/12/2136 16:03:55	22/12/2136 01:02:24	metavision	19/12/2136 16:23:00	-0.013252	MRSA SCREEN	0	19/12/2136 00:00:00	19/12/2136 16:23:00	0	81.1763	F	0	WHITE - OTHER EUROPEAN	1	0	0	0	0	1	MED	0	0	2.3739	7.052083	0	0	0	0	0	0	1	1	6	0	5	8	3	2	1	0	1	14	14	28	29	1.6	1.7
262140	119234	29/7/2160 14:42:43	1/8/2160 17:41:13	metavision	28/7/2160 17:42:00	0.875498	URINE	0	29/7/2160 00:00:00	28/7/2160 17:42:00	0	88.4893	F	0	WHITE	1	0	0	0	0	1	CMED	0	0	3.124	7.456944	0	0	0	0	0	0	1	1	-2	0	3	4	3	2	1	0	1	13	15	20	21	1.4	1.9
262985	184071	18/4/2155 18:56:39	22/4/2155 15:27:35	metavision	18/4/2155 19:46:00	-0.034271	SPUTUM	0	20/4/2155 00:00:00	18/4/2155 19:46:00	0	82.3509	M	1	WHITE	1	0	0	0	0	0	MED	0	1	3.8548	8.99375	1	1	1	1	1	1	1	1	4	1	9	9	3	3	1	1	1	13	13	25	26	0.8	0.9
220374	154253	3/6/2118 20:27:32	5/6/2118 23:20:16	metavision	3/6/2118 22:00:00	-0.064213	MRSA SCREEN	0	6/6/2118 00:00:00	3/6/2118 22:00:00	0	72.0837	M	1	WHITE	1	0	0	0	0	1	MED	0	0	2.12	13.865972	1	1	1	1	1	1	1	1	9	0	5	7	3	2	1	0	1	14	14	22	22	5	5
253364	121962	17/8/2150 19:48:23	20/8/2150 01:15:50	metavision	17/8/2150 15:00:00	0.200266	BLOOD CULTURE	0	18/8/2150 00:00:00	17/8/2150 15:00:00	1	91.4	F	0	WHITE	1	0	0	0	0	0	MED	0	0	2.2274	6.925694	1	1	1	0	1	1	1	1	7	0	5	5	3	2	1	0	1	11	14	23	25	0.5	0.7
245756	188409	4/6/2113 15:56:39	13/6/2113 19:23:51	metavision	4/6/2113 13:30:00	0.10184	BLOOD CULTURE	0	4/6/2113 00:00:00	4/6/2113 13:30:00	1	86.956	M	1	BLACK/AFRICAN AMERICAN	0	1	0	0	0	1	MED	1	1	9.1439	9.065278	1	0	0	0	0	0	1	1	8	1	10	5	2	3	1	1	1	17	18	24	25	1.7	1.7
217796	150989	4/4/2174 00:53:23	7/4/2174 18:15:49	metavision	4/4/2174 03:45:00	-0.119178	BLOOD CULTURE	0	4/4/2174 00:00:00	4/4/2174 03:45:00	0	72.3712	M	1	WHITE	1	0	0	0	0	1	MED	0	0	3.7239	7.759028	1	1	0	0	0	1	1	1	4	1	9	6	4	2	1	0	1	9	16	23	29	2.4	3.3
228775	100784	9/6/2179 14:22:31	3/7/2179 23:21:56	metavision	9/6/2179 16:29:00	-0.087836	MRSA SCREEN	0	11/6/2179 00:00:00	9/6/2179 16:29:00	0	72.8859	F	0	UNKNOWN/NOT SPECIFIED	0	0	0	1	0	0	CMED	1	1	24.3746	24.300694	0	0	0	0	0	0	1	1	17	1	4	5	3	1		0	1	14	19	17	19	0.8	1
276599	195821	22/5/2108 19:29:48	31/5/2108 16:49:19	metavision	22/5/2108 19:57:00	-0.018889	MRSA SCREEN	0	23/5/2108 00:00:00	22/5/2108 19:57:00	0	48.4884	F	0	UNKNOWN/NOT SPECIFIED	0	0	0	1	0	0	MED	0	0	8.8886	15.763889	1	0	0	0	0	0	1	1	-6	1	14	12	3	3	1	1	1	9	13	22	27	0.6	1.3
258678	111303	21/7/2172 23:39:45	28/7/2172 17:20:58	metavision	22/7/2172 02:57:00	-0.136979	MRSA SCREEN	0	24/7/2172 00:00:00	22/7/2172 02:57:00	0	43.7956	M	1	WHITE	1	0	0	0	0	0	TRAUM	0	0	6.737	14.445833	0	0	0	0	0	0	1	1	0	1	2	7	4	2	1	0	1	10	14	22	24	0.9	1.3
208505	147342	30/8/2120 04:47:31	3/9/2120 00:37:03	metavision	30/8/2120 00:00:00	0.199664	IMMUNOLOGY	0	31/8/2120 00:00:00	30/8/2120 00:00:00	1	38.5799	M	1	WHITE	1	0	0	0	0	0	MED	0	0	3.8261	5.406944	1	1	1	0	1	1	1	1	4	0	9	6	3	2	1	0	1	19	22	17	26	9	14.2
282529	151111	27/12/2198 23:34:49	1/1/2199 14:56:39	metavision	27/12/2198 21:35:00	0.083206	BLOOD CULTURE	0	29/12/2198 00:00:00	27/12/2198 21:35:00	0	75.8401	F	0	WHITE	1	0	0	0	1	0	MED	1	1	4.6402	4.560417	1	1	1	1	1	1	1	1	18	1	9	6	4	2	1	0	1	15	20	13	18	1.3	1.4
286307	115151	18/11/2134 23:10:35	24/11/2134 17:24:25	metavision	18/11/2134 18:50:00	0.180961	URINE	0	20/11/2134 00:00:00	18/11/2134 18:50:00	0	53.1428	M	1	UNKNOWN/NOT SPECIFIED	0	0	0	1	0	1	NSURG	0	0	5.7596	21.188194	1	0	0	0	0	0	1	1	0	1	8	7	3	2	0	1	1	10	16	30	34	1.2	2
261727	103499	29/4/2116 15:46:54	4/5/2116 21:37:59	metavision	29/4/2116 16:29:00	-0.029236	MRSA SCREEN	0	1/5/2116 00:00:00	29/4/2116 16:29:00	0	73.9126	M	1	WHITE	1	0	0	0	1	0	SURG	0	0	5.2438	12.399306	1	0	0	0	0	0	1	1	19	1	7	3	3	2	1	0	1	7	14	24	31	1	1
273235	173885	13/1/2166 22:51:59	12/2/2166 18:30:54	metavision	13/1/2166 23:58:00	-0.045845	BLOOD CULTURE	0	14/1/2166 00:00:00	13/1/2166 23:58:00	0	64.4586	M	1	WHITE	1	0	0	0	0	0	MED	0	0	29.8187	29.811806	1	1	1	1	1	1	1	1	20	1	11	10	3	1	1	0	0	24	28	13	15	6.3	6.9
235574	140068	22/10/2101 00:15:11	26/10/2101 18:26:32	metavision	22/10/2101 02:29:00	-0.092928	MRSA SCREEN	0	22/10/2101 00:00:00	22/10/2101 00:00:00	0	83.4077	F	0	WHITE	1	0	0	0	0	0	MED	0	0	4.7579	7.425694	0	0	0	0	0	0	1	0	10	1	3	3	4	2	1	0	1	14	14	24	24	1	1
270865	134182	4/2/2164 03:46:49	16/2/2164 16:50:47	metavision	4/2/2164 02:00:00	0.074178	BLOOD CULTURE	0	7/2/2164 00:00:00	4/2/2164 02:00:00	0	53.9177	F	0	WHITE	1	0	0	0	0	0	MED	1	1	12.5444	12.416667	1	1	1	0	1	1	1	1	7	1	12	6	3	2	1	0	1	12	17	20	26	0.6	0.8
227703	133577	1/3/2134 09:36:53	9/3/2134 22:10:23	metavision	1/3/2134 12:30:00	-0.12022	MRSA SCREEN	0	4/3/2134 00:00:00	1/3/2134 12:30:00	0	86.9944	M	1	WHITE	1	0	0	0	0	0	NMED	0	0	8.5233	9.183333	1	0	0	0	0	0	1	1	11	1	3	3	4	2	1	0	1	13	13	26	26	0.7	0.8
202941	169324	10/5/2107 16:02:42	19/5/2107 16:21:31	metavision	10/5/2107 16:15:00	-0.008542	BILE	1	10/5/2107 00:00:00	10/5/2107 16:15:00	1	78.5014	F	0	PATIENT DECLINED TO ANSWER	0	0	0	1	1	0	MED	1	1	9.0131	8.980556	1	1	1	0	1	1	1	1	15	0	8	4	2	3	1	1	1	9	14	22	24	0.4	0.6
252389	143434	23/8/2187 01:57:18	25/8/2187 21:11:47	metavision	23/8/2187 03:20:00	-0.057431	MRSA SCREEN	0	23/8/2187 00:00:00	23/8/2187 03:20:00	0	59.3059	F	0	BLACK/AFRICAN AMERICAN	0	1	0	0	1	0	SURG	0	0	2.8017	8.340278	0	0	0	0	0	0	1	1	10	0	7	7	3	2	1	0	1	9	20	16	26	1.1	1.6
219728	168904	8/2/2164 16:21:49	24/2/2164 12:03:31	metavision	8/2/2164 15:25:00	0.039456	BLOOD CULTURE	0	8/2/2164 00:00:00	8/2/2164 15:25:00	0	85.8691	M	1	ASIAN	0	0	0	1	1	0	MED	0	0	15.8206	15.791667	1	1	1	0	1	1	1	1	15	1	11	11	4	3	1	1	1	16	21	14	17	1.4	1.8
265689	171674	1/6/2124 12:47:41	8/6/2124 13:58:15	metavision	1/6/2124 16:47:00	-0.166192	MRSA SCREEN	0	2/6/2124 00:00:00	1/6/2124 16:47:00	0	73.3897	F	0	WHITE	1	0	0	0	0	0	ORTHO	0	0	7.049	15.138194	1	1	1	1	1	1	1	1	13	1	11	6	3	2	1	0	1	9	10	20	29	0.5	0.9
229244	142856	7/5/2197 23:58:47	13/5/2197 19:23:00	metavision	7/5/2197 23:20:00	0.026933	BLOOD CULTURE	0	9/5/2197 00:00:00	7/5/2197 23:20:00	0	91.4	F	0	WHITE	1	0	0	0	0	1	MED	0	1	5.8085	7.734722	1	1	1	1	1	1	1	1	9	1	3	5	4	2	1	0	1	13	13	19	20	0.9	1.1
210057	138999	21/12/2180 00:06:24	5/1/2181 18:25:34	metavision	21/12/2180 02:56:00	-0.117778	BLOOD CULTURE	0	21/12/2180 00:00:00	21/12/2180 02:56:00	1	49.2057	F	0	WHITE	1	0	0	0	0	0	MED	0	0	15.7633	16.623611	1	0	0	0	0	0	1	0	8	1	9	7	2	2	1	0	1	10	12	24	24	0.7	0.7
287500	120285	13/4/2182 20:03:29	16/4/2182 18:10:46	metavision	13/4/2182 14:50:00	0.217697	BLOOD CULTURE	0	14/4/2182 00:00:00	13/4/2182 14:50:00	1	39.6504	F	0	WHITE - BRAZILIAN	1	0	0	0	0	0	MED	0	0	2.9217	11.110417	1	1	0	0	0	1	1	1	4	0	13	9	3	3	1	1	1	21	22	13	15	2.8	3.5
297039	166096	10/8/2163 22:18:12	12/8/2163 16:36:03	metavision	11/8/2163 03:39:00	-0.222778	MRSA SCREEN	0	11/8/2163 00:00:00	11/8/2163 03:39:00	0	88.3524	F	0	WHITE - RUSSIAN	1	0	0	0	0	1	MED	0	1	1.7624	2.945139	0	0	0	0	0	0	0	0	-8	1	2	3	2	2	1	1	0	10	14	21	22	0.8	0.9
283733	188536	2/10/2121 02:52:14	4/10/2121 00:48:01	metavision	2/10/2121 06:40:00	-0.158171	MRSA SCREEN	0	5/10/2121 00:00:00	2/10/2121 06:40:00	1	91.4	F	0	WHITE	1	0	0	0	0	0	MED	0	0	1.9137	5.538889	0	0	0	0	0	0	0	0	-9	0	3	2	3	2	1	0	1	10	11	23	25	0.6	0.7
257445	182771	18/6/2102 11:14:09	30/6/2102 11:36:55	metavision	18/6/2102 12:50:00	-0.066562	MRSA SCREEN	0	19/6/2102 00:00:00	18/6/2102 12:50:00	0	88.5605	M	1	WHITE	1	0	0	0	0	1	MED	1	1	12.0158	12.476389	0	0	0	0	0	0	1	1	13	0	7	7	3	2	1	0	1	18	22	15	21	2.9	3.1
254789	112955	19/1/2173 22:10:57	22/1/2173 15:28:06	metavision	19/1/2173 19:00:00	0.132604	BLOOD CULTURE	0	20/1/2173 00:00:00	19/1/2173 19:00:00	0	73.3541	M	1	BLACK/AFRICAN AMERICAN	0	1	0	0	0	0	MED	0	0	2.7202	4.765278	0	0	0	0	0	0	1	1	20	0	5	5	3	3	1	1	1	9	22	20	23	1	2.1
220910	130806	10/3/2116 09:54:04	12/3/2116 18:44:16	metavision	9/3/2116 12:01:00	0.911852	Staph aureus Screen	0	10/3/2116 00:00:00	9/3/2116 12:01:00	0	86.4906	F	0	UNKNOWN/NOT SPECIFIED	0	0	0	1	0	0	CMED	0	0	2.3682	7.077778	0	0	0	0	0	0	0	0	-4	1	9	7	3	3	1	1	1	13	14	23	24	1.1	1.2
291522	151108	25/12/2142 12:10:49	2/1/2143 20:34:00	metavision	25/12/2142 12:53:00	-0.029294	MRSA SCREEN	0	25/12/2142 00:00:00	25/12/2142 12:53:00	0	53.6192	M	1	WHITE	1	0	0	0	0	0	ORTHO	0	0	8.3494	11.25625	0	0	0	0	0	0	1	1	3	1	10	9	2	2	1	1	0	9	11	26	27	0.9	1.3
267012	198882	5/6/2156 23:58:05	21/6/2156 15:47:34	metavision	6/6/2156 06:44:00	-0.281887	MRSA SCREEN	0	6/6/2156 00:00:00	6/6/2156 06:44:00	0	38.3855	M	1	WHITE	1	0	0	0	0	0	TRAUM	0	0	15.6594	18.6875	0	0	0	0	0	0	1	0	0	1	4	4	3	1	1	0	0	8	12	25	26	0.7	0.8
259827	198607	16/3/2155 23:45:48	17/3/2155 18:05:43	metavision	16/3/2155 19:05:00	0.195	BLOOD CULTURE	0	19/3/2155 00:00:00	16/3/2155 19:05:00	0	91.4	F	0	WHITE	1	0	0	0	0	0	MED	0	0	0.7638	2.716667	1	1	1	1	1	1	1	1	-2	0	7	5	3	3	1	1	1	14	16	22	24	1.9	2
216446	111403	20/11/2124 18:49:03	26/11/2124 18:26:04	metavision	20/11/2124 20:35:00	-0.073576	MRSA SCREEN	0	20/11/2124 00:00:00	20/11/2124 20:35:00	0	91.4	F	0	WHITE	1	0	0	0	0	0	TRAUM	1	1	5.984	5.895139	1	0	0	0	0	0	1	1	11	0	3	3	2	2	1	0	1	10	12	26	27	1.3	1.5
232166	138178	25/7/2155 06:53:18	2/8/2155 15:52:28	metavision	25/7/2155 15:50:00	-0.372708	ABSCESS	1	25/7/2155 00:00:00	25/7/2155 15:50:00	1	83.4296	F	0	WHITE	1	0	0	0	0	1	SURG	1	1	8.3744	8.311111	1	1	0	0	0	1	1	1	-1	1	6	7	3	2	1	0	1	14	16	17	18	1.3	1.5
210663	188879	14/6/2118 16:01:16	14/7/2118 19:11:07	metavision	14/6/2118 16:36:00	-0.02412	IMMUNOLOGY	0	16/6/2118 00:00:00	14/6/2118 16:36:00	1	49.4467	M	1	WHITE	1	0	0	0	0	0	MED	1	0	30.1318	32.906944	1	0	0	0	0	0	1	1	7	1	9	7	3	1	1	0	0	8	14	23	30	0.6	0.8
238773	128904	24/7/2117 15:59:58	10/8/2117 14:11:45	metavision	24/7/2117 16:31:00	-0.021551	MRSA SCREEN	0	24/7/2117 00:00:00	24/7/2117 16:31:00	0	74.0879	M	1	UNABLE TO OBTAIN	0	0	0	1	0	0	CMED	0	0	16.9248	16.913889	1	0	0	0	0	0	1	1	-2	1	7	5	3	3	1	1	1	12	17	18	21	0.9	1.1
285961	131758	27/8/2180 00:26:05	28/8/2180 10:30:36	metavision	27/8/2180 02:33:00	-0.088137	MRSA SCREEN	1	27/8/2180 00:00:00	27/8/2180 02:33:00	1	91.4	F	0	WHITE	1	0	0	0	0	1	NMED	0	1	1.4198	2.545139	1	0	0	0	0	0	0	0	7	1	5	5	3	3	1	1	1	17	17	21	21	1.3	1.3
286661	161790	1/1/2103 18:22:13	2/1/2103 11:56:51	metavision	2/1/2103 08:44:00	-0.598461	MRSA SCREEN	0	2/1/2103 00:00:00	2/1/2103 08:44:00	0	53.058	M	1	WHITE	1	0	0	0	0	0	CMED	0	0	0.7324	4.052778	0	0	0	0	0	0	0	0	4	1	3	3	4	2	1	0	1	11	11	24	26	0.8	1.1
229097	152335	6/2/2125 19:59:17	10/2/2125 11:25:57	metavision	6/2/2125 22:00:00	-0.083831	MRSA SCREEN	0	9/2/2125 00:00:00	6/2/2125 22:00:00	0	69.6744	F	0	WHITE	1	0	0	0	0	0	CMED	0	0	3.6435	5.7375	1	0	0	0	0	0	1	1	-7	1	6	5	1	2	1	0	1	14	15	21	23	2.3	2.9
261512	161924	14/11/2178 07:38:36	15/11/2178 18:03:54	metavision	14/11/2178 00:00:00	0.318472	URINE	0	16/11/2178 00:00:00	14/11/2178 00:00:00	0	85.8198	F	0	WHITE	1	0	0	0	0	0	MED	0	0	1.4342	4.327083	1	0	0	0	0	0	1	1	17	0	2	7	3	2	1	0	1	10	15	29	32	1.1	1.3
272325	145527	26/1/2133 16:34:44	27/1/2133 21:58:35	metavision	26/1/2133 15:00:00	0.065787	BLOOD CULTURE	0	26/1/2133 00:00:00	26/1/2133 15:00:00	0	83.7007	F	0	WHITE	1	0	0	0	0	0	MED	0	0	1.2249	7.961111	0	0	0	0	0	0	1	1	8	0	7	6	2	2	1	0	1	14	18	15	21	2.6	3.7
257991	153281	17/10/2124 23:55:21	20/10/2124 12:38:48	metavision	18/10/2124 01:44:00	-0.075451	MRSA SCREEN	0	20/10/2124 00:00:00	18/10/2124 01:44:00	1	23.6364	M	1	WHITE	1	0	0	0	0	1	CMED	0	0	2.5302	2.529861	0	0	0	0	0	0	1	1	5	1	5	4	2	1	0	0	1	14	30	17	22	0.9	1.7
252896	166807	24/7/2118 20:53:58	27/7/2118 15:30:00	metavision	24/7/2118 16:30:00	0.18331	BLOOD CULTURE	0	26/7/2118 00:00:00	24/7/2118 16:30:00	0	91.4	M	1	WHITE	1	0	0	0	0	0	MED	0	1	2.775	2.76875	0	0	0	0	0	0	1	1	21	0	3	4	4	2	0	1	1	15	24	19	23	0.9	1.3
228956	111845	6/4/2102 17:07:33	14/4/2102 15:47:50	metavision	6/4/2102 16:15:00	0.036493	SEROLOGY/BLOOD	0	6/4/2102 00:00:00	6/4/2102 16:15:00	1	91.4	F	0	MIDDLE EASTERN	0	0	0	1	0	1	MED	0	0	7.9446	7.922917	1	0	0	0	0	0	0	0	11	1	4	4	3	2	1	0	1	12	18	22	23	0.7	0.9
284244	125214	12/9/2116 02:12:51	16/9/2116 16:00:31	metavision	13/9/2116 02:00:00	-0.991076	MRSA SCREEN	0	15/9/2116 00:00:00	13/9/2116 02:00:00	0	56.3572	F	0	WHITE	1	0	0	0	0	1	SURG	0	0	4.5748	10.783333	0	0	0	0	0	0	1	1	-5	0	6	3	1	0	0	0		11	11	25	25	1	1
287562	125506	19/12/2122 14:21:16	30/12/2122 18:00:18	metavision	19/12/2122 08:00:00	0.264769	BLOOD CULTURE	0	19/12/2122 00:00:00	19/12/2122 08:00:00	0	83.9334	M	1	WHITE	1	0	0	0	0	1	MED	1	1	11.1521	15.590278	1	1	1	1	1	1	1	1	11	1	10	9	3	3	1	1	1	18	18	16	16	2.4	2.4
236052	100755	6/9/2132 23:02:14	7/9/2132 18:29:04	metavision	6/9/2132 19:40:00	0.14044	BLOOD CULTURE	0	7/9/2132 00:00:00	6/9/2132 19:40:00	1	91.4	M	1	WHITE	1	0	0	0	0	0	MED	0	0	0.8103	4.540972	0	0	0	0	0	0	0	0	19	0	3	3	2	2	1	0	1	12	15	26	27	1.5	1.7
275854	129391	2/3/2198 00:56:17	8/3/2198 21:29:08	metavision	2/3/2198 13:22:00	-0.517859	SWAB	0	2/3/2198 00:00:00	2/3/2198 13:22:00	0	28.6577	M	1	BLACK/AFRICAN AMERICAN	0	1	0	0	0	0	MED	1	0	6.8561	31.461806	1	0	0	0	0	0	1	1	2	1	6	10	4	2	0	1	1	11	14	20	26	1.4	1.4
278239	186382	8/6/2132 15:39:09	14/6/2132 18:19:06	metavision	8/6/2132 12:15:00	0.141771	BLOOD CULTURE	0	9/6/2132 00:00:00	8/6/2132 12:15:00	0	53.4331	M	1	HISPANIC OR LATINO	0	0	1	0	0	0	MED	1	1	6.1111	6.029861	1	0	0	0	0	0	1	1	9	0	7	4	3	2	1	0	1	6	9	45	47	0.5	0.7
226013	164728	6/11/2154 19:53:35	13/11/2154 15:31:57	metavision	6/11/2154 22:05:00	-0.091262	MRSA SCREEN	0	8/11/2154 00:00:00	6/11/2154 22:05:00	0	54.6569	F	0	BLACK/AFRICAN AMERICAN	0	1	0	0	0	1	GYN	0	0	6.8183	28.195139	1	0	0	0	0	0	0	0	-6	1	9	8	4	3	1	1	1	10	14	28	30	1.1	1.2
206506	123399	1/10/2116 22:32:10	7/11/2116 21:17:08	metavision	1/10/2116 23:15:00	-0.029745	MRSA SCREEN	0	2/10/2116 00:00:00	1/10/2116 23:15:00	1	69.0583	M	1	MIDDLE EASTERN	0	0	0	1	0	0	SURG	0	0	36.9479	53.749306	1	1	1	1	1	1	1	1	9	1	13	10	4	2	1	0	1	12	17	16	17	2.8	3.6
242205	145414	31/1/2193 21:32:44	17/2/2193 17:59:02	metavision	1/2/2193 00:08:00	-0.107824	BLOOD CULTURE	0	1/2/2193 00:00:00	1/2/2193 00:00:00	1	61.2087	F	0	WHITE	1	0	0	0	0	1	MED	0	0	16.8516	16.706944	1	1	0	0	0	1	1	1	-3	1	11	9	3	3	1	1	1	29	33	15	17	7.5	7.7
299858	111436	18/3/2129 21:13:04	20/3/2129 15:12:13	metavision	18/3/2129 18:45:00	0.102824	URINE	0	18/3/2129 00:00:00	18/3/2129 18:45:00	0	57.3784	M	1	BLACK/CAPE VERDEAN	0	1	0	0	0	0	NSURG	0	0	1.7494	9.785417	0	0	0	0	0	0	0	0	0	0	3	2	1	1	0	1	0	16	16	27	27	1.3	1.3
240687	152744	11/10/2135 04:19:22	17/10/2135 10:38:42	metavision	11/10/2135 05:56:00	-0.067106	MRSA SCREEN	0	11/10/2135 00:00:00	11/10/2135 05:56:00	0	78.9559	F	0	OTHER	0	0	0	1	1	1	MED	1	1	6.2634	6.104167	0	0	0	0	0	0	1	1	8	1	4	8	4	2	1	0	1	8	14	24	26	0.4	0.8
203194	139284	14/10/2120 23:53:56	24/10/2120 18:36:25	metavision	14/10/2120 22:55:00	0.040926	BLOOD CULTURE	0	15/10/2120 00:00:00	14/10/2120 22:55:00	1	62.8241	F	0	BLACK/AFRICAN AMERICAN	0	1	0	0	0	1	MED	0	0	9.7795	13.705556	1	1	1	0	1	1	1	1	1	1	13	9	4	3	1	1	1	10	15	15	19	1.8	2.1
224742	193948	5/2/2151 03:49:41	17/2/2151 16:24:38	metavision	5/2/2151 02:20:00	0.06228	BLOOD CULTURE	0	5/2/2151 00:00:00	5/2/2151 02:20:00	1	79.5418	M	1	WHITE	1	0	0	0	0	0	MED	0	0	12.5243	22.434722	1	0	0	0	0	0	1	1	15	1	8	9	4	3	1	1	1	12	12	22	22	0.9	0.9
290053	179996	17/11/2167 19:56:35	24/11/2167 17:40:06	metavision	17/11/2167 12:45:00	0.299711	BLOOD CULTURE	1	17/11/2167 00:00:00	17/11/2167 12:45:00	1	85.4584	F	0	WHITE	1	0	0	0	0	0	ORTHO	1	1	6.9052	10.823611	1	1	0	0	0	0	1	1	10	1	2	5	4	2	1	0	1	11	15	21	22	0.6	0.8
225951	155865	25/1/2194 22:52:24	19/2/2194 12:53:03	metavision	26/1/2194 02:29:00	-0.150417	MRSA SCREEN	1	26/1/2194 00:00:00	26/1/2194 02:29:00	1	36.9727	M	1	WHITE	1	0	0	0	0	0	TRAUM	0	0	24.5838	24.56875	1	1	0	0	0	0	1	1	-10	1	6	4	4	1	0	0	1	13	16	19	20	0.9	1.5
239475	125574	31/1/2126 02:10:27	5/2/2126 15:21:46	metavision	31/1/2126 07:08:00	-0.206632	BLOOD CULTURE	0	31/1/2126 00:00:00	31/1/2126 07:08:00	0	66.3341	M	1	WHITE	1	0	0	0	0	1	CMED	0	0	5.5495	12.681944	0	0	0	0	0	0	1	1	6	1	11	12	4	2	1	0	1	7	15	21	24	1.5	2
273294	133224	28/12/2159 16:42:05	6/1/2160 15:36:52	metavision	28/12/2159 00:00:00	0.695891	URINE	0	31/12/2159 00:00:00	28/12/2159 00:00:00	1	51.8752	F	0	WHITE	1	0	0	0	0	0	MED	1	1	8.9547	9.069444	1	1	1	1	1	1	1	1	13	1	16	9	4	2	1	0	1	8	14	18	21	2.3	2.6
281443	166034	16/10/2183 20:59:05	5/11/2183 21:47:03	metavision	16/10/2183 19:10:00	0.075752	BLOOD CULTURE	0	17/10/2183 00:00:00	16/10/2183 19:10:00	1	91.4	M	1	WHITE	1	0	0	0	0	0	MED	0	0	20.0333	28.823611	1	1	1	1	1	0	1	1	8	1	7	8	1	3	1	1	1	12	15	28	33	1.4	1.5
254370	110362	2/1/2107 22:04:10	22/1/2107 18:35:02	metavision	2/1/2107 21:25:00	0.027199	BLOOD CULTURE	0	4/1/2107 00:00:00	2/1/2107 21:25:00	0	25.427	M	1	WHITE	1	0	0	0	0	1	MED	0	0	19.8548	19.779861	1	1	1	1	1	1	1	1	4	0	8	13	3	3	1	1	1	10	24	7	22	1	2.6
241962	179496	19/11/2120 14:24:23	20/11/2120 17:01:26	metavision	20/11/2120 04:50:00	-0.601123	MRSA SCREEN	0	23/11/2120 00:00:00	19/11/2120 00:00:00	0	80.7383	F	0	WHITE	1	0	0	0	0	0	NMED	0	0	1.1091	16.9625	0	0	0	0	0	0	0	0	6	0	4	4	1	2	1	1	0	12	14	27	29	0.6	0.8
274159	135295	28/9/2177 01:07:52	1/10/2177 00:39:49	metavision	28/9/2177 07:56:00	-0.283426	MRSA SCREEN	0	28/9/2177 00:00:00	28/9/2177 07:56:00	0	71.8099	M	1	WHITE	1	0	0	0	0	0	TRAUM	0	0	2.9805	8.5375	0	0	0	0	0	0	1	1	0	0	3	4	2	1	0	1	0	15	17	22	23	1.2	2
272694	170249	29/12/2160 20:35:57	23/1/2161 15:47:55	metavision	30/12/2160 00:51:00	-0.177118	URINE	0	1/1/2161 00:00:00	30/12/2160 00:51:00	0	49.3864	M	1	WHITE	1	0	0	0	0	1	MED	0	0	24.8	24.784722	1	1	1	1	1	1	1	1	-4	1	11	10	3	2	1	0	1	16	19	19	21	4.7	5.3
258669	177953	11/3/2181 23:43:41	20/3/2181 13:21:12	metavision	11/3/2181 22:50:00	0.03728	BLOOD CULTURE	0	12/3/2181 00:00:00	11/3/2181 22:50:00	1	81.4227	M	1	WHITE	1	0	0	0	0	1	MED	0	0	8.5677	16.606944	1	1	1	0	1	1	1	1	5	0	6	5	4	2	1	0	1	17	17	18	20	1.3	1.3
296702	104312	7/3/2105 13:56:04	20/3/2105 16:56:10	metavision	7/3/2105 00:00:00	0.580602	URINE	1	8/3/2105 00:00:00	7/3/2105 00:00:00	1	69.25	M	1	WHITE	1	0	0	0	0	0	MED	0	0	13.1251	13.125694	1	0	0	0	0	0	1	1	2	1	2	2	4	2	1	0	1	12	13	20	23	0.2	0.3
294910	117616	29/3/2107 20:40:29	3/4/2107 19:23:20	metavision	29/3/2107 20:00:00	0.028113	BLOOD CULTURE	0	30/3/2107 00:00:00	29/3/2107 20:00:00	0	72.5711	M	1	PATIENT DECLINED TO ANSWER	0	0	0	1	0	1	MED	1	1	4.9464	4.829167	0	0	0	0	0	0	1	1	2	1	16	14	4	3	1	1	1	15	20	18	24	3.2	3.5
258080	155599	21/9/2102 13:26:10	24/9/2102 22:30:48	metavision	21/9/2102 06:15:00	0.299421	URINE	1	21/9/2102 00:00:00	21/9/2102 06:15:00	1	32.9453	F	0	ASIAN	0	0	0	1	0	0	SURG	0	0	3.3782	8.116667	0	0	0	0	0	0	0	0	11	1	5	3	4	2	0	1	1	11	13	24	24	0.1	0.1
297774	108390	22/2/2135 15:16:13	23/2/2135 16:41:53	metavision	22/2/2135 14:15:00	0.042512	BLOOD CULTURE	0	22/2/2135 00:00:00	22/2/2135 14:15:00	0	57.2059	M	1	WHITE	1	0	0	0	0	0	MED	0	1	1.0595	1.136111	1	0	0	0	0	0	0	0	-6	0	6	3	3	2	1	0	1	12	14	23	24	0.8	0.9
207981	184690	13/9/2127 23:15:34	20/9/2127 00:06:49	metavision	13/9/2127 00:15:00	0.958727	BLOOD CULTURE	1	13/9/2127 00:00:00	13/9/2127 00:15:00	1	83.7144	M	1	UNKNOWN/NOT SPECIFIED	0	0	0	1	0	0	MED	1	1	6.0356	6.958333	1	1	1	0	1	1	1	1	16	0	3	4	3	2	1	0	1	15	17	28	30	2	2.5
217640	164494	22/6/2181 18:53:43	26/6/2181 01:53:32	metavision	22/6/2181 17:15:00	0.068553	BLOOD CULTURE	1	23/6/2181 00:00:00	22/6/2181 17:15:00	1	69.6415	F	0	BLACK/AFRICAN AMERICAN	0	1	0	0	0	1	MED	0	0	3.2915	5.932639	1	1	0	0	0	1	1	0	0	1	5	5	4	2	1	0	1	11	15	17	22	0.8	0.9
283384	172475	21/6/2195 21:14:15	4/7/2195 15:01:36	metavision	21/6/2195 21:24:00	-0.006771	BLOOD CULTURE	0	22/6/2195 00:00:00	21/6/2195 21:24:00	0	81.1654	M	1	WHITE	1	0	0	0	0	0	MED	0	1	12.7412	12.713889	1	0	0	0	0	0	1	1	5	0	9	6	4	3	1	1	1	14	20	14	20	1.1	1.2
227028	135373	13/4/2184 18:13:19	16/4/2184 22:09:47	metavision	14/4/2184 01:01:00	-0.283113	MRSA SCREEN	0	15/4/2184 00:00:00	14/4/2184 01:01:00	0	32.1787	F	0	UNKNOWN/NOT SPECIFIED	0	0	0	1	0	0	SURG	0	0	3.1642	6.859028	0	0	0	0	0	0	0	0	-6	1	3	3	4	1	0	0	1	8	12	21	25	0.8	0.9
239451	110194	9/9/2193 05:53:10	11/9/2193 21:13:49	metavision	8/9/2193 20:21:00	0.397338	URINE	0	10/9/2193 00:00:00	8/9/2193 20:21:00	1	78.411	F	0	BLACK/AFRICAN AMERICAN	0	1	0	0	0	1	MED	0	0	2.6393	10.083333	0	0	0	0	0	0	0	0	6	1	2	2	2	2	0	1	1	7	17	31	39	0.9	1.1
238492	145236	29/6/2157 23:05:49	30/7/2157 18:43:18	metavision	29/6/2157 21:30:00	0.066539	BLOOD CULTURE	0	30/6/2157 00:00:00	29/6/2157 21:30:00	0	50.7718	M	1	UNABLE TO OBTAIN	0	0	0	1	0	0	TRAUM	0	0	30.8177	50.629167	1	0	0	0	0	0	1	1	1	1	2	3	4	2	1	0	1	11	13	19	19	0.8	1.2
206662	181010	20/12/2190 00:31:17	5/1/2191 18:05:55	metavision	20/12/2190 04:30:00	-0.165775	MRSA SCREEN	0	23/12/2190 00:00:00	20/12/2190 04:30:00	0	52.5487	M	1	WHITE	1	0	0	0	0	1	MED	0	0	16.7324	16.729167	1	0	0	0	0	0	1	1	14	1	7	11	4	2	0	1	1	12	23	13	21	3.8	4
286495	100153	2/12/2118 19:24:24	5/12/2118 20:47:04	metavision	2/12/2118 13:10:00	0.26	BLOOD CULTURE	0	3/12/2118 00:00:00	2/12/2118 13:10:00	0	79.8457	M	1	WHITE	1	0	0	0	0	0	SURG	0	0	3.0574	13.834722	0	0	0	0	0	0	1	1	12	0	3	5	3	2	1	0	1	16	18	18	20	1.4	1.7
209514	139529	28/2/2122 11:11:25	6/3/2122 21:03:19	metavision	28/2/2122 00:00:00	0.466262	URINE	0	1/3/2122 00:00:00	28/2/2122 00:00:00	0	91.4	F	0	WHITE	1	0	0	0	0	0	MED	0	0	6.411	16.248611	1	0	0	0	0	0	0	0	0	0	6	6	2	2	0	1	1	16	19	19	24	3.2	3.5
202115	173664	22/11/2145 23:26:03	24/11/2145 17:35:18	metavision	22/11/2145 23:35:00	-0.006215	BLOOD CULTURE	0	23/11/2145 00:00:00	22/11/2145 23:35:00	1	71.4677	M	1	WHITE	1	0	0	0	0	0	MED	0	0	1.7564	64.459028	1	1	0	0	0	1	1	0	6	0	4	5	4	2	1	0	1	9	11	21	22	0.5	0.6
295931	149407	8/11/2188 20:30:23	11/11/2188 16:57:20	metavision	8/11/2188 20:00:00	0.0211	BLOOD CULTURE	0	9/11/2188 00:00:00	8/11/2188 20:00:00	0	69.7893	M	1	WHITE	1	0	0	0	0	1	MED	0	1	2.852	4.818056	1	1	1	0	1	1	0	0	11	0	4	7	4	2	0	1	1	16	16	22	25	1.7	1.9
246004	184080	2/3/2151 16:06:22	4/3/2151 22:51:42	metavision	2/3/2151 00:00:00	0.671088	STOOL	0	3/3/2151 00:00:00	2/3/2151 00:00:00	1	85.2476	F	0	WHITE	1	0	0	0	0	0	SURG	0	0	2.2815	7.850694	1	0	0	0	0	0	1	1	-12	0	6	3	4	2	1	0	1	11	14	18	21	1.2	1.5
267680	115350	24/8/2199 02:08:40	13/9/2199 17:00:34	metavision	24/8/2199 02:38:00	-0.02037	MRSA SCREEN	0	24/8/2199 00:00:00	24/8/2199 02:38:00	0	72.5273	F	0	WHITE	1	0	0	0	0	0	MED	0	0	20.6194	20.602083	0	0	0	0	0	0	1	1	10	1	9	8	3	2	1	0	1	11	13	25	26	0.9	1.2
221552	179982	21/4/2194 15:18:22	2/5/2194 16:45:28	metavision	21/4/2194 17:28:00	-0.090023	MRSA SCREEN	0	22/4/2194 00:00:00	21/4/2194 17:28:00	0	84.4071	M	1	WHITE	1	0	0	0	0	0	MED	0	0	11.0605	17.147222	1	0	0	0	0	0	1	1	1	1	4	3	2	2	1	0	1	11	14	22	24	1.4	1.6
207844	102932	13/10/2179 13:16:06	19/10/2179 19:44:45	metavision	13/10/2179 10:20:00	0.122292	URINE	1	15/10/2179 00:00:00	13/10/2179 10:20:00	1	49.5534	M	1	BLACK/AFRICAN AMERICAN	0	1	0	0	0	0	NMED	0	0	6.2699	9.180556	0	0	0	0	0	0	0	0	0	1	4	2	3	1	0	0	1	10	18	24	28	0.8	1
203892	180629	26/3/2161 17:17:29	27/3/2161 15:52:52	metavision	26/3/2161 15:30:00	0.074641	BLOOD CULTURE	0	27/3/2161 00:00:00	26/3/2161 15:30:00	0	72.2535	F	0	BLACK/AFRICAN AMERICAN	0	1	0	0	0	1	MED	0	0	0.9412	3.954861	0	0	0	0	0	0	0	0	3	0	2	2	3	2	1	0	1	13	16	26	28	0.6	0.7
247257	144353	21/2/2104 15:29:28	10/4/2104 12:53:45	metavision	21/2/2104 19:48:00	-0.179537	MRSA SCREEN	0	22/2/2104 00:00:00	21/2/2104 19:48:00	0	40.0693	F	0	WHITE	1	0	0	0	0	0	SURG	0	0	48.8919	49.21875	1	1	0	0	0	0	1	1	6	1	5	5	3	2	1	0	1	13	14	25	26	0.8	0.9
266348	134394	26/5/2106 18:48:06	29/5/2106 04:03:04	metavision	26/5/2106 15:40:00	0.130625	BLOOD CULTURE	0	27/5/2106 00:00:00	26/5/2106 15:40:00	1	80.1222	M	1	WHITE	1	0	0	0	0	0	MED	0	0	2.3854	6.908333	1	1	1	1	1	1	1	1	1	0	8	10	2	3	1	1	1	13	22	19	25	2.3	3.6
204248	120681	24/12/2195 12:53:16	30/12/2195 18:47:12	metavision	24/12/2195 11:20:00	0.064769	BLOOD CULTURE	0	24/12/2195 00:00:00	24/12/2195 11:20:00	1	91.4	F	0	WHITE	1	0	0	0	0	0	MED	0	0	6.2458	6.242361	1	0	0	0	0	0	1	0	14	1	6	4	3	3	1	1	1	11	15	32	33	1.1	1.2
222517	126156	28/1/2197 20:35:33	5/2/2197 15:31:35	metavision	28/1/2197 20:10:00	0.017743	URINE	0	30/1/2197 00:00:00	28/1/2197 20:10:00	0	86.6384	F	0	UNKNOWN/NOT SPECIFIED	0	0	0	1	0	0	TRAUM	0	0	7.7889	15.708333	0	0	0	0	0	0	1	1	9	1	6	3	4	2	1	0	1	14	17	19	21	0.9	1.3
263330	161430	20/4/2140 12:37:02	22/4/2140 17:44:41	metavision	20/4/2140 00:00:00	0.525718	URINE	0	22/4/2140 00:00:00	20/4/2140 00:00:00	1	83.8868	F	0	WHITE	1	0	0	0	0	0	MED	0	0	2.2136	6.0375	0	0	0	0	0	0	1	1	-4	0	2	2	3	2	1	0	1	11	13	23	25	0.7	0.7
221099	123667	18/6/2174 20:28:52	21/6/2174 16:05:26	metavision	18/6/2174 16:04:00	0.183935	BLOOD CULTURE	0	19/6/2174 00:00:00	18/6/2174 16:04:00	0	66.7831	F	0	ASIAN - CHINESE	0	0	0	1	0	0	MED	0	0	2.8171	5.720139	0	1	0	0	0	1	1	1	1	0	5	3	4	2	1	0	1	12	17	21	25	0.8	0.9
263708	154335	28/3/2168 14:36:33	30/3/2168 15:02:06	metavision	28/3/2168 10:50:00	0.157326	BLOOD CULTURE	0	28/3/2168 00:00:00	28/3/2168 10:50:00	0	78.2495	F	0	WHITE	1	0	0	0	0	1	MED	1	1	2.0177	1.923611	1	1	1	1	1	1	0	0	6	1	5	3	3	2	1	0	1	10	22	21	24	0.7	1.1
205934	168984	9/8/2193 19:51:27	13/8/2193 17:59:03	metavision	9/8/2193 17:45:00	0.087813	URINE	0	10/8/2193 00:00:00	9/8/2193 17:45:00	0	70.0029	M	1	WHITE	1	0	0	0	0	1	MED	1	1	3.9219	4.515972	0	0	0	0	0	0	0	0	5	1	4	5	4	2	1	0	1	16	23	16	20	0.8	1.1
211596	181458	23/10/2165 12:45:04	5/11/2165 20:55:34	metavision	23/10/2165 11:27:00	0.054213	BLOOD CULTURE	0	23/10/2165 00:00:00	23/10/2165 00:00:00	1	76.0318	M	1	WHITE	1	0	0	0	0	0	CMED	0	0	13.3406	21.11875	1	1	1	1	1	1	1	1	17	0	7	5	3	2	1	0	1	6	6	33	33	0.7	0.7
218320	131608	24/8/2124 19:30:18	30/8/2124 21:56:46	metavision	24/8/2124 21:20:00	-0.076181	MRSA SCREEN	0	24/8/2124 00:00:00	24/8/2124 21:20:00	0	75.7032	M	1	WHITE	1	0	0	0	1	1	NSURG	0	0	6.1017	15.270833	0	0	0	0	0	0	0	0	19	1	4	3	3	3	1	1	1	11	14	24	26	0.8	1
219710	127955	9/10/2121 11:36:06	14/10/2121 22:17:26	metavision	9/10/2121 13:12:00	-0.066597	MRSA SCREEN	0	11/10/2121 00:00:00	9/10/2121 13:12:00	0	75.2652	M	1	WHITE	1	0	0	0	0	1	CMED	1	1	5.4454	5.319444	0	0	0	0	0	0	1	1	8	1	10	11	3	2	0	1	1	13	20	24	30	2	2.4
217702	195834	6/8/2146 01:29:44	11/8/2146 21:16:03	metavision	6/8/2146 01:34:00	-0.002963	MRSA SCREEN	0	6/8/2146 00:00:00	6/8/2146 01:34:00	0	61.1348	M	1	WHITE	1	0	0	0	0	1	MED	0	0	5.8238	8.542361	0	0	0	0	0	0	1	1	1	1	5	4	1	1	1	0	0	12	12	20	20	0.9	0.9
207533	132418	26/3/2192 16:47:11	10/4/2192 20:43:10	metavision	26/3/2192 15:30:00	0.0536	BLOOD CULTURE	0	26/3/2192 00:00:00	26/3/2192 15:30:00	1	67.8564	F	0	WHITE	1	0	0	0	0	0	MED	0	0	15.1639	17.943056	1	1	1	1	1	1	1	1	6	1	9	10	3	2	1	0	1	12	17	21	27	1.1	1.8
258741	182019	30/6/2169 01:01:03	8/7/2169 18:10:37	metavision	30/6/2169 01:56:00	-0.03816	MRSA SCREEN	0	30/6/2169 00:00:00	30/6/2169 01:56:00	1	54.0491	F	0	WHITE	1	0	0	0	0	0	MED	0	0	8.715	8.677083	1	1	0	0	0	1	1	1	2	1	7	8	3	1	0	0	1	15	16	20	22	4	4.1
221964	138114	14/2/2163 10:34:27	28/2/2163 17:47:41	metavision	14/2/2163 14:09:00	-0.148993	MRSA SCREEN	0	14/2/2163 00:00:00	14/2/2163 14:09:00	0	68.3383	M	1	HISPANIC OR LATINO	0	0	1	0	0	1	CMED	0	0	14.3009	22.701389	1	0	0	0	0	0	1	1	9	1	5	4	3	2	1	0	1	10	11	22	23	0.6	0.7
247319	149017	17/3/2186 20:07:32	19/3/2186 15:36:55	metavision	17/3/2186 17:50:00	0.095509	BLOOD CULTURE	0	18/3/2186 00:00:00	17/3/2186 17:50:00	0	86.674	F	0	WHITE	1	0	0	0	0	0	MED	0	0	1.8121	10.660417	0	0	0	0	0	0	1	0	-4	0	2	5	3	2	1	0	1	9	11	31	33	1.3	1.3
228517	180117	1/2/2156 02:08:38	4/2/2156 11:21:02	metavision	1/2/2156 03:31:00	-0.057199	BLOOD CULTURE	0	1/2/2156 00:00:00	1/2/2156 03:31:00	0	81.6007	F	0	WHITE	1	0	0	0	0	1	MED	1	1	3.3836	3.151389	1	1	1	1	1	1	1	1	20	0	6	4	4	2	1	0	1	14	16	20	20	0.8	0.9
274953	146594	1/8/2185 13:41:58	14/8/2185 18:46:52	metavision	31/7/2185 17:45:00	0.831227	URINE	0	1/8/2185 00:00:00	31/7/2185 17:45:00	0	84.0511	F	0	WHITE	1	0	0	0	0	1	MED	0	0	13.2117	26.727083	1	1	1	1	1	1	1	1	7	0	9	3	3	2	1	0	1	15	15	23	26	1.1	1.3
267178	124083	8/1/2123 08:29:30	20/1/2123 15:21:54	metavision	8/1/2123 01:00:00	0.312153	BLOOD CULTURE	1	8/1/2123 00:00:00	8/1/2123 01:00:00	1	87.1094	M	1	WHITE	1	0	0	0	0	0	SURG	0	0	12.2864	21.384028	1	1	1	1	1	1	1	1	13	1	5	7	4	2	1	0	1	12	15	18	24	1.3	1.6
211779	106908	11/6/2180 11:30:52	13/6/2180 06:01:47	metavision	11/6/2180 11:43:00	-0.008426	MRSA SCREEN	0	12/6/2180 00:00:00	11/6/2180 11:43:00	0	91.4	F	0	WHITE	1	0	0	0	0	1	SURG	0	0	1.7715	9.366667	0	0	0	0	0	0	0	0	9	0	2	4	2	3	1	1	1	11	14	22	23	0.8	0.9
271369	160129	5/10/2197 19:40:33	6/10/2197 20:22:53	metavision	5/10/2197 20:36:00	-0.038507	MRSA SCREEN	0	5/10/2197 00:00:00	5/10/2197 20:36:00	0	68.2862	F	0	UNABLE TO OBTAIN	0	0	0	1	0	1	ORTHO	0	0	1.0294	9.385417	0	0	0	0	0	0	0	0	1	1	4	2	1	2	1	0	1	14	15	27	27	0.8	0.8
253519	170214	31/3/2199 16:25:19	5/4/2199 15:19:36	metavision	31/3/2199 18:03:00	-0.067836	MRSA SCREEN	0	1/4/2199 00:00:00	31/3/2199 18:03:00	0	82.1099	M	1	WHITE	1	0	0	0	0	0	TRAUM	0	0	4.9544	5.8375	0	0	0	0	0	0	0	0	3	0	4	1	4	2	1	0	1	14	14	23	23	0.7	0.8
270646	115704	17/8/2176 14:56:02	22/8/2176 20:13:53	metavision	17/8/2176 16:59:00	-0.085394	MRSA SCREEN	0	17/8/2176 00:00:00	17/8/2176 16:59:00	0	53.8574	F	0	WHITE	1	0	0	0	0	0	MED	0	0	5.2207	9.069444	0	0	0	0	0	0	0	0	-1	1	7	6	3	3	1	1	1	12	13	28	29	0.5	0.5
245733	180160	6/7/2199 20:47:30	16/7/2199 18:17:34	metavision	7/7/2199 09:43:00	-0.538542	IMMUNOLOGY	0	8/7/2199 00:00:00	7/7/2199 09:43:00	0	60.2477	M	1	WHITE	1	0	0	0	0	0	MED	0	0	9.8959	23.86875	1	0	0	0	0	0	1	1	2	0	6	7	3	2	1	0	1	26	28	16	17	9.2	9.7
284210	188553	3/11/2109 23:31:19	18/11/2109 17:40:20	metavision	3/11/2109 15:34:00	0.33147	BLOOD CULTURE	0	4/11/2109 00:00:00	3/11/2109 15:34:00	1	84.3824	M	1	ASIAN	0	0	0	1	0	1	MED	0	0	14.7563	24.019444	1	1	1	1	1	1	1	1	-1	1	15	13	4	3	1	1	1	10	17	17	26	2.2	2.4
205250	151223	5/2/2171 20:06:33	16/2/2171 21:25:44	metavision	5/2/2171 21:13:00	-0.046146	BLOOD CULTURE	0	7/2/2171 00:00:00	5/2/2171 21:13:00	0	53.7123	M	1	WHITE	1	0	0	0	0	0	MED	1	1	11.055	10.909028	1	1	0	0	0	0	1	1	14	1	3	6	3	1	0	0	1	14	14	21	21	1.8	1.9
286454	130300	18/2/2152 11:25:37	21/2/2152 01:02:10	metavision	17/2/2152 16:00:00	0.809456	FOREIGN BODY	0	18/2/2152 00:00:00	17/2/2152 16:00:00	0	91.4	F	0	WHITE	1	0	0	0	0	0	ORTHO	0	0	2.567	7.923611	0	0	0	0	0	0	1	1	-1	0	5	4	3	2	1	0	1	12	15	21	23	1.8	2
228635	165651	25/12/2163 18:06:51	26/12/2163 18:21:28	metavision	25/12/2163 16:45:00	0.05684	BLOOD CULTURE	0	26/12/2163 00:00:00	25/12/2163 16:45:00	1	81.0641	M	1	WHITE	1	0	0	0	0	0	MED	0	0	1.0102	5.391667	1	0	0	0	0	0	1	1	18	0	6	6	3	3	1	1	1	13	23	19	21	2.3	3.2
217424	111044	29/11/2179 06:50:10	1/12/2179 01:17:29	metavision	29/11/2179 00:00:00	0.284838	SWAB	0	2/12/2179 00:00:00	29/11/2179 00:00:00	0	74.1289	M	1	WHITE	1	0	0	0	0	0	SURG	0	0	1.769	11.367361	0	0	0	0	0	0	0	0	-5	1	2	6	4	2	1	0	1	8	22	26	29	0.7	1.2
284719	111233	26/8/2186 03:07:31	5/9/2186 10:45:28	metavision	26/8/2186 05:06:00	-0.08228	MRSA SCREEN	0	29/8/2186 00:00:00	26/8/2186 05:06:00	0	91.4	M	1	OTHER	0	0	0	1	0	0	MED	0	0	10.318	10.568056	1	0	0	0	0	0	1	1	5	0	6	8	2	2	1	0	1	13	17	25	25	1.8	1.8
228357	195768	6/2/2178 10:57:13	11/2/2178 00:46:44	metavision	6/2/2178 15:25:00	-0.185961	BLOOD CULTURE	0	6/2/2178 00:00:00	6/2/2178 15:25:00	1	69.5621	F	0	WHITE	1	0	0	0	0	0	MED	0	0	4.5761	7.329861	0	0	0	0	0	0	1	1	7	0	4	2	4	2	1	0	1	15	19	28	31	1.1	1.2
268120	124017	17/1/2126 08:32:02	18/1/2126 19:23:18	metavision	17/1/2126 00:00:00	0.355579	Influenza A/B by DFA	0	18/1/2126 00:00:00	17/1/2126 00:00:00	1	91.4	M	1	WHITE	1	0	0	0	0	0	MED	0	0	1.4523	7.745139	1	1	0	0	0	0	1	1	8	0	3	5	4	2	1	0	1	13	13	22	23	1.2	1.4
203630	132770	31/12/2151 16:18:13	8/1/2152 23:30:58	metavision	31/12/2151 12:40:00	0.151539	BLOOD CULTURE	0	2/1/2152 00:00:00	31/12/2151 12:40:00	0	77.6252	F	0	WHITE	1	0	0	0	0	0	NMED	0	0	8.3005	29.968056	1	0	0	0	0	0	0	0	0	1	3	5	2	3	1	1	1	12	12	23	26	0.4	0.4
248845	114737	4/3/2127 04:26:07	16/3/2127 01:06:16	metavision	4/3/2127 06:58:00	-0.105475	MRSA SCREEN	1	4/3/2127 00:00:00	4/3/2127 06:58:00	1	42.1885	F	0	WHITE	1	0	0	0	0	0	MED	0	0	11.8612	15.561111	1	1	1	1	1	1	1	1	11	1	10	6	3	2	1	0	1	8	15	20	24	0.6	0.9
280373	135779	1/6/2114 23:58:40	4/6/2114 18:19:49	metavision	1/6/2114 23:48:00	0.007407	MRSA SCREEN	0	1/6/2114 00:00:00	1/6/2114 23:48:00	0	71.9277	M	1	WHITE	1	0	0	0	0	0	CMED	0	0	2.7647	5.131944	0	0	0	0	0	0	1	1	2	0	4	5	1	2	1	0	1	13	13	28	28	1.8	1.8
242782	132607	19/10/2176 13:56:54	20/10/2176 15:39:55	metavision	19/10/2176 07:00:00	0.289514	BLOOD CULTURE	0	19/10/2176 00:00:00	19/10/2176 07:00:00	0	74.6327	F	0	WHITE	1	0	0	0	0	1	MED	0	0	1.0715	3.225694	1	0	0	0	0	0	0	0	14	0	6	4	3	1	0	0	1	13	22	18	25	1.3	1.5
228543	198603	23/2/2153 19:21:33	7/3/2153 16:14:01	metavision	23/2/2153 18:50:00	0.02191	BLOOD CULTURE	0	23/2/2153 00:00:00	23/2/2153 18:50:00	1	56.8171	M	1	WHITE	1	0	0	0	0	1	NMED	0	0	11.8698	14.672917	0	0	0	0	0	0	1	1	3	1	2	4	4	2	1	0	1	16	17	19	22	1.1	1.2
209566	106513	7/10/2187 22:57:33	9/10/2187 22:02:15	metavision	8/10/2187 00:34:00	-0.066979	MRSA SCREEN	0	8/10/2187 00:00:00	8/10/2187 00:34:00	0	51.5412	M	1	WHITE	1	0	0	0	0	0	TRAUM	0	0	1.9616	4.585417	1	0	0	0	0	0	0	0	-5	1	4	6	4	3	1	1	1	12	14	25	30	0.6	0.7
292761	179948	17/3/2124 14:46:09	15/4/2124 18:53:02	metavision	17/3/2124 15:33:00	-0.032535	BLOOD CULTURE	0	20/3/2124 00:00:00	17/3/2124 15:33:00	0	51.1551	M	1	WHITE	1	0	0	0	1	0	MED	0	0	29.1714	29.171528	1	1	1	1	1	1	1	1	28	1	16	10	3	3	1	1	1	16	20	18	21	4.4	4.8
255780	120218	12/12/2150 01:10:44	13/12/2150 15:08:04	metavision	12/12/2150 03:25:00	-0.093241	MRSA SCREEN	0	14/12/2150 00:00:00	12/12/2150 03:25:00	0	88.2319	F	0	HISPANIC OR LATINO	0	0	1	0	0	1	TRAUM	0	0	1.5815	13.594444	0	0	0	0	0	0	0	0	-1	1	2	6	3	2	1	1	0	11	13	24	25	0.4	0.5
295117	141920	29/10/2151 19:18:50	16/11/2151 16:36:37	metavision	29/10/2151 21:48:00	-0.103588	URINE	1	31/10/2151 00:00:00	29/10/2151 21:48:00	1	70.5286	F	0	BLACK/AFRICAN	0	1	0	0	0	1	MED	0	0	17.8873	17.886806	1	0	0	0	0	0	1	1	5	1	12	12	4	3	1	1	1	13	20	22	25	1.6	1.8
259169	121878	25/9/2140 22:05:45	3/10/2140 17:47:24	metavision	26/9/2140 05:07:00	-0.292535	SPUTUM	1	26/9/2140 00:00:00	26/9/2140 05:07:00	1	91.4	F	0	WHITE	1	0	0	0	0	0	MED	0	0	7.8206	11.854167	1	1	1	1	1	1	1	1	13	1	10	8	3	2	1	0	1	17	19	13	15	1.2	1.3
253604	166467	31/12/2187 13:26:25	14/1/2188 15:34:47	metavision	31/12/2187 12:20:00	0.046123	BLOOD CULTURE	0	2/1/2188 00:00:00	31/12/2187 12:20:00	1	91.4	M	1	ASIAN - ASIAN INDIAN	0	0	0	1	0	1	MED	0	0	14.0891	14.0875	1	0	0	0	0	0	0	0	14	1	3	6	3	1	0	0	1	10	16	30	33	2.2	2.3
277147	128964	29/3/2157 02:08:38	29/3/2157 17:22:43	metavision	28/3/2157 21:20:00	0.20044	BLOOD CULTURE	0	29/3/2157 00:00:00	28/3/2157 21:20:00	0	82.9888	F	0	WHITE	1	0	0	0	0	1	MED	1	1	0.6348	10.495139	1	0	0	0	0	0	0	0	21	0	6	6	4	2	1	0	1	8	11	22	27	1.1	1.2
297401	115521	9/6/2113 11:34:05	10/6/2113 17:21:24	metavision	9/6/2113 15:41:00	-0.17147	MRSA SCREEN	0	10/6/2113 00:00:00	9/6/2113 15:41:00	0	78.3453	M	1	UNKNOWN/NOT SPECIFIED	0	0	0	1	0	0	CMED	0	0	1.2412	3.08125	0	0	0	0	0	0	0	0	-8	1	3	2	0	1	1	0	0	11	12	28	29	0.9	1.3
258323	155853	9/2/2141 17:50:01	14/2/2141 13:15:17	metavision	9/2/2141 23:24:00	-0.231933	MRSA SCREEN	0	11/2/2141 00:00:00	9/2/2141 23:24:00	0	91.4	M	1	WHITE	1	0	0	0	0	0	NMED	0	1	4.8092	7.896528	0	0	0	0	0	0	0	0	12	0	5	5	4	2	0	1	1	13	17	15	16	1.8	2.2
203979	185604	20/8/2135 15:58:42	21/9/2135 16:01:56	metavision	20/8/2135 11:20:00	0.193542	BLOOD CULTURE	1	20/8/2135 00:00:00	20/8/2135 11:20:00	1	62.7064	M	1	WHITE	1	0	0	0	0	1	GU	0	0	32.0022	41.034028	1	1	1	1	1	1	1	1	0	1	6	5	3	2	1	0	1	13	18	21	22	1.2	1.4
201098	129372	23/12/2124 02:31:55	6/1/2125 17:58:10	metavision	23/12/2124 04:11:00	-0.068808	MRSA SCREEN	0	23/12/2124 00:00:00	23/12/2124 04:11:00	0	60.8008	M	1	WHITE	1	0	0	0	0	1	CMED	0	0	14.6432	20.58125	1	1	1	0	1	1	1	1	-5	1	10	9	4	2	1	0	1	17	19	21	22	1.4	2.4
273089	114913	22/2/2163 20:09:12	24/2/2163 17:31:18	metavision	22/2/2163 18:30:00	0.068889	BLOOD CULTURE	0	23/2/2163 00:00:00	22/2/2163 18:30:00	0	91.4	F	0	UNKNOWN/NOT SPECIFIED	0	0	0	1	0	0	MED	0	1	1.8903	1.869444	0	0	0	0	0	0	1	1	0	0	8	8	3	3	1	1	1	18	21	24	26	2.9	3.5
246244	113307	5/12/2124 09:17:04	26/12/2124 16:53:37	metavision	5/12/2124 10:13:00	-0.038843	MRSA SCREEN	0	8/12/2124 00:00:00	5/12/2124 10:13:00	1	61.9753	M	1	WHITE	1	0	0	0	0	0	MED	1	1	21.317	22.009028	1	0	0	0	0	0	1	1	-1	0	7	7	3	1	0	1	0	15	20	19	22	2.6	2.7
232913	173112	2/4/2196 00:18:28	20/4/2196 20:53:36	metavision	2/4/2196 02:43:00	-0.10037	BLOOD CULTURE	0	3/4/2196 00:00:00	2/4/2196 02:43:00	0	82.9532	M	1	UNKNOWN/NOT SPECIFIED	0	0	0	1	0	1	CMED	0	0	18.8577	20.613194	1	1	1	1	1	1	1	1	5	1	10	12	2	2	1	0	1	21	30	19	24	3.2	3.3
220207	155212	13/7/2140 22:39:19	20/7/2140 16:19:54	metavision	14/7/2140 01:45:00	-0.128947	MRSA SCREEN	0	14/7/2140 00:00:00	14/7/2140 01:45:00	0	84.7027	M	1	WHITE	1	0	0	0	0	0	CMED	0	1	6.7365	6.731944	1	1	1	1	1	1	1	1	3	1	8	7	3	2	1	0	1	10	21	19	28	1.2	1.3
221187	166514	31/5/2198 00:24:58	15/6/2198 17:34:03	metavision	31/5/2198 01:16:00	-0.03544	MRSA SCREEN	0	31/5/2198 00:00:00	31/5/2198 01:16:00	0	43.1029	M	1	WHITE	1	0	0	0	0	0	TRAUM	0	0	15.7146	25.538889	1	0	0	0	0	0	1	1	14	1	10	9	3	2	1	0	1	15	19	16	20	1.2	2.3
200135	189927	12/10/2145 18:46:47	14/10/2145 16:30:24	metavision	12/10/2145 13:30:00	0.219988	BLOOD CULTURE	0	13/10/2145 00:00:00	12/10/2145 13:30:00	0	86.2825	F	0	WHITE	1	0	0	0	0	0	SURG	0	0	1.9053	7.027778	0	0	0	0	0	0	1	1	8	0	2	3	3	1	0	0	1	15	16	20	22	1.3	1.6
269667	112776	15/9/2117 18:18:47	30/9/2117 15:07:03	metavision	15/9/2117 21:55:00	-0.15015	MRSA SCREEN	0	16/9/2117 00:00:00	15/9/2117 21:55:00	1	75.0899	F	0	WHITE	1	0	0	0	0	1	SURG	0	0	14.8669	14.8625	1	0	0	0	0	0	1	1	9	1	5	6	4	2	1	0	1	11	20	15	21	1	1.8
277847	196758	2/6/2195 09:58:42	5/6/2195 22:09:19	metavision	2/6/2195 01:40:00	0.346319	BLOOD CULTURE	0	2/6/2195 00:00:00	2/6/2195 01:40:00	1	80.0045	F	0	WHITE	1	0	0	0	0	0	MED	0	1	3.5074	3.273611	1	1	1	0	1	1	0	0	1	0	2	4	3	2	1	0	1	12	20	16	20	0.5	0.7
269842	189478	8/10/2190 05:08:38	13/10/2190 20:51:51	metavision	7/10/2190 12:20:00	0.70044	BLOOD CULTURE	0	8/10/2190 00:00:00	7/10/2190 12:20:00	1	91.4	F	0	WHITE	1	0	0	0	0	1	SURG	0	0	5.655	11.902083	1	0	0	0	0	0	1	1	15	1	4	4	3	2	1	0	1	15	19	21	24	1.1	1.6
243252	150377	14/7/2184 04:41:16	21/7/2184 16:57:28	metavision	14/7/2184 02:30:00	0.091157	BLOOD CULTURE	0	17/7/2184 00:00:00	14/7/2184 02:30:00	0	24.0553	F	0	BLACK/AFRICAN AMERICAN	0	1	0	0	0	0	MED	0	0	7.5113	8.451389	0	0	0	0	0	0	1	0	1	1	6	4	4	3	1	1	1	11	18	19	23	0.6	0.7
256840	173323	28/8/2182 17:40:24	6/9/2182 19:40:36	metavision	28/8/2182 10:35:00	0.295417	URINE	1	30/8/2182 00:00:00	28/8/2182 10:35:00	1	53.6192	F	0	BLACK/AFRICAN AMERICAN	0	1	0	0	0	1	MED	0	0	9.0835	20.129167	1	1	0	0	0	1	1	1	7	0	10	6	3	3	1	1	1	10	17	16	22	2.3	3.1
282221	149197	16/9/2115 15:08:19	28/9/2115 18:40:49	metavision	16/9/2115 16:44:00	-0.066447	MRSA SCREEN	0	17/9/2115 00:00:00	16/9/2115 16:44:00	0	74.4274	M	1	WHITE	1	0	0	0	0	0	TRAUM	0	0	12.1476	15.1375	0	0	0	0	0	0	1	1	6	1	2	3	3	2	1	0	1	9	10	23	25	0.6	0.8
244259	194892	26/11/2160 12:13:39	27/11/2160 13:30:26	metavision	26/11/2160 15:02:00	-0.11691	MRSA SCREEN	0	27/11/2160 00:00:00	26/11/2160 15:02:00	0	56.9732	M	1	WHITE	1	0	0	0	0	1	CMED	0	0	1.0533	10.972917	0	0	0	0	0	0	1	1	-1	1	4	4	2	1	1	0	0	10	11	24	27	0.6	0.7
288018	170129	13/11/2166 16:59:24	16/11/2166 20:09:35	metavision	13/11/2166 14:25:00	0.107222	BLOOD CULTURE	0	14/11/2166 00:00:00	13/11/2166 14:25:00	0	86.3126	M	1	WHITE	1	0	0	0	1	0	MED	0	0	3.1321	6.929861	1	0	0	0	0	0	0	0	19	1	2	4	2	1	1	0	0	10	12	26	30	1.4	1.7
293368	197058	17/8/2147 13:31:42	18/8/2147 16:46:19	metavision	17/8/2147 15:29:00	-0.081458	MRSA SCREEN	0	17/8/2147 00:00:00	17/8/2147 15:29:00	0	68.6449	F	0	PATIENT DECLINED TO ANSWER	0	0	0	1	0	0	NSURG	0	0	1.1352	10.471528	0	0	0	0	0	0	0	0	1	0	2	3	2	1	0	1	0	14	15	22	24	0.8	1
279348	120027	5/9/2113 09:39:25	15/9/2113 15:35:28	metavision	5/9/2113 09:25:00	0.010012	BLOOD CULTURE	0	5/9/2113 00:00:00	5/9/2113 09:25:00	0	65.3156	M	1	WHITE	1	0	0	0	0	1	TRAUM	0	0	10.2473	10.247917	1	0	0	0	0	0	0	0	13	1	3	5	3	2	1	0	1	11	12	31	32	1.1	1.2
284207	110778	18/7/2110 10:15:45	19/7/2110 18:30:45	metavision	18/7/2110 14:03:00	-0.157812	MRSA SCREEN	0	18/7/2110 00:00:00	18/7/2110 14:03:00	0	70.712	M	1	WHITE	1	0	0	0	0	0	CMED	0	0	1.3438	10.853472	0	0	0	0	0	0	1	1	0	1	4	4	4	3	1	1	1	10	16	23	28	0.8	1
297013	115300	30/10/2182 22:00:28	19/11/2182 21:53:29	metavision	30/10/2182 23:04:00	-0.04412	MRSA SCREEN	0	31/10/2182 00:00:00	30/10/2182 23:04:00	0	60.6612	M	1	WHITE	1	0	0	0	0	1	CMED	0	0	19.9952	26.652778	1	1	1	1	1	1	1	1	5	1	9	12	4	2	1	0	1	12	16	27	29	1.6	1.6
288765	194651	28/9/2184 13:33:38	29/9/2184 17:08:38	metavision	28/9/2184 12:30:00	0.04419	URINE	0	1/10/2184 00:00:00	28/9/2184 12:30:00	0	87.2463	F	0	WHITE - RUSSIAN	1	0	0	0	0	0	NMED	0	0	1.1493	9.0125	0	0	0	0	0	0	1	0	4	0	3	4	2	2	0	1	1	14	14	29	29	0.6	0.7
255395	136814	18/8/2183 22:31:30	21/8/2183 18:46:05	metavision	18/8/2183 19:30:00	0.126042	BLOOD CULTURE	0	21/8/2183 00:00:00	18/8/2183 19:30:00	0	65.499	M	1	WHITE	1	0	0	0	1	1	MED	0	0	2.8435	2.84375	0	0	0	0	0	0	0	0	18	0	2	4	3	1	0	0	1	14	17	20	21	0.8	0.9
222306	152893	22/11/2132 22:44:31	25/11/2132 22:16:30	metavision	23/11/2132 01:17:00	-0.105891	MRSA SCREEN	0	23/11/2132 00:00:00	23/11/2132 01:17:00	0	61.6085	F	0	BLACK/AFRICAN AMERICAN	0	1	0	0	0	1	MED	0	0	2.9805	4.730556	0	0	0	0	0	0	1	1	-8	1	4	5	2	1	0	0	1	16	19	19	23	1	1.4
256079	107060	26/1/2198 17:17:15	31/1/2198 17:11:05	metavision	26/1/2198 13:30:00	0.157812	BLOOD CULTURE	0	26/1/2198 00:00:00	26/1/2198 13:30:00	0	59.2183	M	1	WHITE - EASTERN EUROPEAN	1	0	0	0	0	0	OMED	0	0	4.9957	38.184028	1	0	0	0	0	0	1	1	17	0	9	6	4	2	1	0	1	11	14	16	20	0.9	1
231384	111156	27/12/2156 14:38:46	10/2/2157 18:02:15	metavision	27/12/2156 15:55:00	-0.05294	BLOOD CULTURE	0	27/12/2156 00:00:00	27/12/2156 15:55:00	0	53.4796	M	1	WHITE	1	0	0	0	0	0	NMED	0	0	45.1413	45.068056	1	1	0	0	0	0	0	0	13	1	4	5	1	2	1	1	0	14	19	24	27	0.7	0.8
290218	187242	20/11/2136 10:21:56	23/11/2136 18:29:37	metavision	20/11/2136 17:04:00	-0.279213	MRSA SCREEN	0	20/11/2136 00:00:00	20/11/2136 17:04:00	0	64.538	F	0	WHITE	1	0	0	0	0	0	CMED	0	0	3.3387	9.894444	0	0	0	0	0	0	1	1	6	1	7	6	2	2	1	0	1	6	6	23	24	0.5	0.7
298696	182538	23/7/2114 00:44:14	8/8/2114 17:14:23	metavision	23/7/2114 02:45:00	-0.083866	MRSA SCREEN	0	26/7/2114 00:00:00	23/7/2114 02:45:00	1	51.8287	M	1	OTHER	0	0	0	1	0	1	TRAUM	0	0	16.6876	18.718056	1	0	0	0	0	0	1	1	-6	1	6	7	4	2	1	0	1	16	22	16	18	0.9	1.3
251027	140792	15/9/2153 18:19:24	15/11/2153 16:51:33	metavision	15/9/2153 14:15:00	0.169722	BLOOD CULTURE	0	15/9/2153 00:00:00	15/9/2153 00:00:00	0	82.997	M	1	WHITE	1	0	0	0	0	0	MED	0	0	60.939	60.925	1	1	0	0	0	1	1	1	11	1	8	6	4	2	1	0	1	19	23	14	20	2.4	3.4
256870	136283	3/4/2173 22:46:42	10/4/2173 14:11:46	metavision	4/4/2173 01:31:00	-0.114097	SPUTUM	0	7/4/2173 00:00:00	4/4/2173 01:31:00	1	72.9023	F	0	WHITE	1	0	0	0	0	0	CMED	1	1	6.6424	6.406944	0	0	0	0	0	0	0	0	-14	1	3	4	3	2	1	0	1	15	16	23	25	0.7	1.2
229965	124391	25/11/2170 01:27:37	3/12/2170 17:08:28	metavision	25/11/2170 03:47:00	-0.096794	MRSA SCREEN	0	28/11/2170 00:00:00	25/11/2170 03:47:00	0	50.6431	M	1	WHITE	1	0	0	0	0	1	NSURG	0	0	8.6534	33.775	1	0	0	0	0	0	0	0	9	1	6	5	3	2	0	1	1	15	16	26	27	1.1	1.8
266832	100325	16/2/2135 15:02:09	17/2/2135 16:29:18	metavision	16/2/2135 12:15:00	0.116076	BLOOD CULTURE	0	16/2/2135 00:00:00	16/2/2135 12:15:00	1	58.0574	M	1	UNKNOWN/NOT SPECIFIED	0	0	0	1	0	0	MED	0	0	1.0605	1.054861	1	1	1	0	1	1	1	1	4	1	3	5	4	2	1	0	1	11	15	25	31	0.9	2.3
258978	119848	11/10/2132 21:37:11	31/10/2132 17:56:06	metavision	12/10/2132 00:26:00	-0.117234	MRSA SCREEN	0	12/10/2132 00:00:00	12/10/2132 00:26:00	1	42.7114	F	0	WHITE	1	0	0	0	0	0	MED	0	0	19.8465	23.897222	1	1	1	1	1	0	1	1	-2	1	4	1	4	2	1	0	1	11	19	13	17	0.8	0.8
291665	181361	22/6/2125 01:14:56	1/7/2125 12:30:50	metavision	22/6/2125 00:45:00	0.020787	URINE	0	22/6/2125 00:00:00	22/6/2125 00:45:00	1	62.9172	M	1	WHITE	1	0	0	0	0	0	MED	1	1	9.4694	9.407639	1	1	1	1	1	1	1	1	4	1	15	10	4	2	1	0	1	14	22	8	19	1.2	1.6
247262	156131	27/6/2156 00:01:39	14/7/2156 10:32:13	metavision	27/6/2156 00:00:00	0.001146	MRSA SCREEN	0	30/6/2156 00:00:00	27/6/2156 00:00:00	0	47.9627	M	1	WHITE	1	0	0	0	0	0	NSURG	0	0	17.4379	17.415972	1	0	0	0	0	0	1	1	6	1	4	2	1	1	1	0	0	12	12	24	24	0.8	0.8
268546	100210	24/5/2159 14:34:24	11/6/2159 18:18:01	metavision	24/5/2159 21:42:00	-0.296944	BLOOD CULTURE	0	25/5/2159 00:00:00	24/5/2159 21:42:00	0	52.6309	M	1	WHITE	1	0	0	0	0	0	CMED	0	0	18.1553	18.1125	1	0	0	0	0	0	1	1	-4	1	8	3	3	1	1	0	0	13	15	21	24	0.8	1.3
246252	100326	12/8/2159 11:33:54	13/8/2159 15:38:28	metavision	12/8/2159 08:00:00	0.148542	BLOOD CULTURE	0	13/8/2159 00:00:00	12/8/2159 08:00:00	1	91.4	F	0	WHITE	1	0	0	0	0	1	MED	0	0	1.1698	4.333333	1	1	1	1	1	1	0	0	4	0	4	7	4	3	1	1	1	11	12	21	25	1.6	2
270375	124372	9/5/2174 23:30:34	19/5/2174 18:01:34	metavision	9/5/2174 20:20:00	0.132338	BLOOD CULTURE	0	10/5/2174 00:00:00	9/5/2174 20:20:00	0	54.3694	M	1	WHITE	1	0	0	0	1	0	MED	0	1	9.7715	9.743056	1	0	0	0	0	0	0	0	11	1	3	5	3	2	1	0	1	9	15	21	25	0.4	0.6
262135	138495	4/6/2161 13:22:51	19/6/2161 15:26:09	metavision	4/6/2161 21:22:00	-0.332743	MRSA SCREEN	0	4/6/2161 00:00:00	4/6/2161 21:22:00	0	80.5658	M	1	WHITE	1	0	0	0	0	0	TRAUM	0	0	15.0856	15.047917	1	0	0	0	0	0	1	1	1	1	7	6	3	2	1	0	1	13	17	21	25	1.2	1.3
242337	146222	16/11/2200 12:24:12	25/11/2200 03:20:53	metavision	16/11/2200 16:17:00	-0.161667	MRSA SCREEN	0	17/11/2200 00:00:00	16/11/2200 16:17:00	0	82.496	F	0	UNABLE TO OBTAIN	0	0	0	1	0	0	NSURG	1	1	8.6227	8.515278	0	0	0	0	0	0	1	1	5	1	2	3	2	1	0	0	1	11	15	23	25	1	1
221572	184221	4/12/2156 06:33:43	5/12/2156 17:05:22	metavision	4/12/2156 06:20:00	0.009525	BLOOD CULTURE	0	4/12/2156 00:00:00	4/12/2156 06:20:00	0	50.4159	M	1	WHITE	1	0	0	0	0	1	NMED	1	1	1.4386	1.365972	0	0	0	0	0	0	1	1	-7	1	6	9	4	2	0	1	1	12	15	28	34	2	2.8
292329	106152	7/9/2185 20:50:58	20/9/2185 22:07:50	metavision	7/9/2185 20:30:00	0.01456	BLOOD CULTURE	0	9/9/2185 00:00:00	7/9/2185 20:30:00	0	85.672	F	0	WHITE	1	0	0	0	0	0	MED	0	0	13.0534	15.811111	1	1	1	1	1	1	1	1	9	1	9	5	3	2	1	0	1	14	18	18	24	2	2.3
282496	151408	13/1/2127 19:02:44	20/1/2127 23:38:06	metavision	13/1/2127 20:50:00	-0.074491	SWAB	0	15/1/2127 00:00:00	13/1/2127 20:50:00	0	72.8996	F	0	UNKNOWN/NOT SPECIFIED	0	0	0	1	0	0	NSURG	1	1	7.1912	6.964583	0	0	0	0	0	0	1	1	0	1	5	9	4	1	1	0	0	13	14	23	25	1.1	1.3
296226	147038	13/4/2184 17:23:43	18/4/2184 23:50:45	metavision	13/4/2184 13:55:00	0.144942	BLOOD CULTURE	0	13/4/2184 00:00:00	13/4/2184 13:55:00	0	77.5787	M	1	WHITE	1	0	0	0	0	1	MED	0	0	5.2688	8.090278	1	0	0	0	0	0	1	0	9	1	4	5	3	3	1	1	1	15	24	22	25	1.4	1.4
291361	103133	17/3/2118 22:21:17	25/3/2118 19:31:42	metavision	17/3/2118 22:45:00	-0.01647	BLOOD CULTURE	0	20/3/2118 00:00:00	17/3/2118 22:45:00	0	61.9179	M	1	WHITE	1	0	0	0	0	0	MED	0	0	7.8822	13.701389	0	0	0	0	0	0	1	1	10	1	8	3	3	2	1	0	1	11	13	22	24	0.6	0.8
260380	159176	14/5/2172 16:53:44	16/5/2172 14:54:40	metavision	14/5/2172 18:05:00	-0.049491	MRSA SCREEN	0	15/5/2172 00:00:00	14/5/2172 18:05:00	0	85.4365	F	0	WHITE	1	0	0	0	1	0	TRAUM	0	0	1.9173	3.89375	0	0	0	0	0	0	1	0	8	0	7	2	3	1	0	0	1	13	16	22	24	0.7	0.8
291307	178753	20/7/2169 18:19:37	21/7/2169 19:41:26	metavision	20/7/2169 22:45:00	-0.184294	MRSA SCREEN	0	21/7/2169 00:00:00	20/7/2169 22:45:00	0	26.9191	F	0	WHITE	1	0	0	0	0	0	NSURG	0	0	1.0568	3.208333	0	0	0	0	0	0	0	0	0	0	2	2	4	2	1	0	1	15	15	25	25	0.7	0.7
281659	185715	8/1/2188 13:28:02	20/1/2188 13:44:40	metavision	8/1/2188 14:18:00	-0.034699	MRSA SCREEN	0	8/1/2188 00:00:00	8/1/2188 14:18:00	1	29.4298	F	0	UNKNOWN/NOT SPECIFIED	0	0	0	1	0	0	MED	0	0	12.0116	33.08125	1	1	1	1	1	1	1	1	4	1	14	9	4	2	1	0	1	13	16	19	21	0.4	0.5
212580	180577	22/3/2160 08:48:48	7/4/2160 18:53:16	metavision	22/3/2160 03:50:00	0.2075	BLOOD CULTURE	0	23/3/2160 00:00:00	22/3/2160 03:50:00	1	52.8116	F	0	BLACK/AFRICAN AMERICAN	0	1	0	0	1	1	MED	0	0	16.4198	28.39375	1	0	0	0	0	0	1	1	18	1	4	5	2	1	1	0	0	9	19	25	29	0.9	1
295601	165409	14/6/2134 10:51:23	15/6/2134 17:01:14	metavision	13/6/2134 16:52:00	0.749572	URINE	1	15/6/2134 00:00:00	13/6/2134 16:52:00	1	65.2335	F	0	WHITE	1	0	0	0	0	1	CMED	0	0	1.2568	10.802778	0	0	0	0	0	0	0	0	2	1	4	3	2	2	1	0	1	9	12	27	27	0.8	0.9
200439	143496	1/5/2125 09:57:45	4/5/2125 18:29:01	metavision	1/5/2125 08:45:00	0.050521	BLOOD CULTURE	0	1/5/2125 00:00:00	1/5/2125 08:45:00	0	91.4	F	0	WHITE	1	0	0	0	0	0	MED	0	0	3.355	6.46875	0	0	0	0	0	0	1	1	6	0	3	5	3	3	1	1	1	11	17	25	28	1	1.3
210778	184389	26/2/2201 13:19:27	2/3/2201 17:05:26	metavision	26/2/2201 09:48:00	0.14684	MRSA SCREEN	0	1/3/2201 00:00:00	25/2/2201 23:50:00	0	76.9545	M	1	WHITE	1	0	0	0	0	1	CMED	0	0	4.1569	8.751389	0	0	0	0	0	0	0	0	-7	0	3	4	2	2	1	0	1	14	15	18	18	1.3	1.5
239175	169837	17/3/2185 11:53:58	21/3/2185 09:54:16	metavision	16/3/2185 21:01:00	0.620116	URINE	0	17/3/2185 00:00:00	16/3/2185 21:01:00	0	68.1822	M	1	WHITE	1	0	0	0	0	1	CMED	0	0	3.9169	5.855556	0	0	0	0	0	0	1	1	-8	1	2	3	3	2	1	0	1	9	9	21	23	1	1
287156	118008	5/2/2167 18:46:26	14/2/2167 18:07:43	metavision	5/2/2167 13:40:00	0.212801	URINE	1	6/2/2167 00:00:00	5/2/2167 13:40:00	1	66.8844	F	0	WHITE	1	0	0	0	0	0	SURG	0	0	8.9731	14.940972	1	1	1	1	1	1	1	1	6	1	11	7	4	2	1	0	1	13	21	7	16	1.2	1.7
219545	112575	23/5/2150 16:19:20	24/5/2150 19:18:25	metavision	23/5/2150 14:20:00	0.08287	BLOOD CULTURE	1	23/5/2150 00:00:00	23/5/2150 14:20:00	1	65.8139	M	1	WHITE	1	0	0	0	0	0	MED	1	1	1.1244	0.935417	1	1	1	0	1	1	1	1	6	1	5	6	3	2	1	0	1	15	16	19	22	0.8	0.8
272266	138523	23/12/2169 20:06:05	30/12/2169 14:37:39	metavision	23/12/2169 18:07:00	0.082697	BLOOD CULTURE	0	25/12/2169 00:00:00	23/12/2169 18:07:00	0	84.5494	M	1	WHITE	1	0	0	0	0	0	MED	1	1	6.7719	15.614583	1	1	1	1	1	1	1	1	16	1	8	7	2	2	1	0	1	16	18	12	20	3.9	4.6
262127	124010	28/12/2159 06:43:06	29/12/2159 13:31:14	metavision	28/12/2159 08:40:00	-0.081181	MRSA SCREEN	0	31/12/2159 00:00:00	28/12/2159 08:40:00	0	91.4	F	0	WHITE	1	0	0	0	0	0	TRAUM	0	0	1.2834	4.222222	0	0	0	0	0	0	0	0	8	0	3	3	4	3	1	1	1	13	15	29	29	0.9	1.1
231958	195101	6/2/2152 14:51:51	14/2/2152 12:30:16	metavision	6/2/2152 18:41:00	-0.159132	MRSA SCREEN	0	8/2/2152 00:00:00	6/2/2152 18:41:00	0	65.4306	F	0	WHITE	1	0	0	0	0	1	CMED	0	0	7.9017	12.176389	0	0	0	0	0	0	1	1	5	1	7	8	3	2	1	0	1	6	12	21	25	0.8	1.1
203626	148384	25/9/2187 16:25:56	9/10/2187 20:57:53	metavision	25/9/2187 15:20:00	0.045787	URINE	0	26/9/2187 00:00:00	25/9/2187 15:20:00	1	73.0365	M	1	UNKNOWN/NOT SPECIFIED	0	0	0	1	0	0	TRAUM	0	0	14.1889	22.118056	1	0	0	0	0	0	1	1	9	1	11	9	4	2	1	0	1	14	23	18	23	1.8	2.5
211031	114194	14/9/2180 16:31:48	25/9/2180 01:43:09	metavision	14/9/2180 21:18:00	-0.19875	MRSA SCREEN	0	14/9/2180 00:00:00	14/9/2180 21:18:00	0	73.3103	F	0	WHITE	1	0	0	0	0	0	NSURG	0	0	10.3829	11.968056	0	0	0	0	0	0	0	0	8	1	2	3	2	2	1	0	1	12	12	24	24	0.5	0.6
231464	138577	11/11/2157 22:07:22	12/11/2157 20:28:38	metavision	11/11/2157 18:00:00	0.171782	BLOOD CULTURE	0	14/11/2157 00:00:00	11/11/2157 18:00:00	0	84.8369	F	0	HISPANIC/LATINO - GUATEMALAN	0	0	1	0	0	0	MED	0	0	0.9314	4.884722	0	0	0	0	0	0	1	0	10	0	3	5	1	2	1	0	1	13	18	23	25	0.8	1.6
201838	133600	27/11/2191 17:26:23	30/11/2191 18:57:52	metavision	27/11/2191 13:10:00	0.178044	BLOOD CULTURE	0	27/11/2191 00:00:00	27/11/2191 00:00:00	0	53.3482	F	0	WHITE	1	0	0	0	1	0	MED	0	0	3.0635	5.818056	0	1	0	0	0	1	0	0	15	0	3	5	4	1	0	0	1	8	22	17	18	0.5	1
262463	106577	26/11/2133 10:48:46	27/11/2133 15:31:56	metavision	25/11/2133 16:47:00	0.751227	URINE	0	27/11/2133 00:00:00	25/11/2133 16:47:00	0	62.9884	M	1	ASIAN - ASIAN INDIAN	0	0	0	1	0	1	CMED	0	0	1.1966	5.1125	0	0	0	0	0	0	1	1	-5	1	4	5	4	3	1	1	1	9	10	25	26	0.8	0.9
211725	143478	19/12/2170 11:15:44	23/12/2170 22:23:05	metavision	19/12/2170 14:14:00	-0.123796	MRSA SCREEN	0	19/12/2170 00:00:00	19/12/2170 14:14:00	0	51.2044	M	1	WHITE	1	0	0	0	0	0	TRAUM	0	0	4.4634	15.966667	1	0	0	0	0	0	0	0	0	1	3	3	4	2	0	1	1	11	12	23	26	0.8	1
250712	131505	10/2/2107 22:56:19	16/2/2107 15:48:49	metavision	11/2/2107 00:04:00	-0.047002	MRSA SCREEN	0	14/2/2107 00:00:00	11/2/2107 00:04:00	0	83.739	M	1	WHITE	1	0	0	0	0	1	CMED	1	1	5.7031	5.606944	0	0	0	0	0	0	1	1	7	1	7	10	3	2	1	0	1	15	20	22	24	2.1	2.4
222683	190561	20/12/2189 16:20:32	22/12/2189 18:27:01	metavision	20/12/2189 15:30:00	0.035093	URINE	1	23/12/2189 00:00:00	20/12/2189 15:30:00	1	77.8744	M	1	WHITE	1	0	0	0	0	1	CMED	0	0	2.0878	8.983333	1	1	1	0	1	1	1	1	8	0	5	6	4	2	1	0	1	14	18	15	16	1.8	2.1
255184	193230	10/1/2196 21:51:20	18/1/2196 22:01:39	metavision	10/1/2196 20:44:00	0.046759	URINE	1	12/1/2196 00:00:00	10/1/2196 20:44:00	1	91.4	F	0	WHITE	1	0	0	0	0	0	MED	0	0	8.0072	18.75	1	1	1	1	1	1	1	1	12	1	10	11	3	1	1	0	0	17	19	10	13	2.4	2.6
289046	110443	13/6/2130 21:56:22	16/6/2130 04:15:29	metavision	14/6/2130 00:30:00	-0.10669	MRSA SCREEN	0	14/6/2130 00:00:00	14/6/2130 00:30:00	1	61.8521	F	0	WHITE	1	0	0	0	0	0	NSURG	1	1	2.2633	2.183333	0	0	0	0	0	0	0	0	0	1	5	6	3	2	0	1	1	17	17	23	23	0.7	0.7
265710	100977	18/4/2187 18:54:48	16/5/2187 18:22:38	metavision	18/4/2187 21:24:00	-0.103611	MRSA SCREEN	0	20/4/2187 00:00:00	18/4/2187 21:24:00	0	45.7122	M	1	WHITE	1	0	0	0	0	0	MED	0	0	27.9777	40.879167	0	0	0	0	0	0	1	1	13	0	7	6	3	0	0	0	0	21	22	17	20	3	4
225387	147620	20/2/2162 23:52:26	24/2/2162 20:46:50	metavision	20/2/2162 21:05:00	0.116273	BLOOD CULTURE	0	21/2/2162 00:00:00	20/2/2162 21:05:00	1	61.5318	M	1	WHITE	1	0	0	0	0	1	MED	0	0	3.8711	11.75625	1	0	0	0	0	0	0	0	9	1	4	8	3	2	0	1	1	11	23	21	26	0.7	0.8
251282	184395	31/10/2185 05:24:11	1/11/2185 05:48:36	metavision	31/10/2185 04:18:00	0.045961	BLOOD CULTURE	0	31/10/2185 00:00:00	31/10/2185 04:18:00	0	25.1422	M	1	BLACK/HAITIAN	0	1	0	0	0	0	MED	1	1	1.017	0.900694	0	0	0	0	0	0	1	1	4	1	4	5	3	2	1	0	1	13	24	17	20	0.6	1
204247	198890	14/5/2111 17:55:04	15/5/2111 18:20:41	metavision	14/5/2111 14:40:00	0.135463	BLOOD CULTURE	0	15/5/2111 00:00:00	14/5/2111 14:40:00	0	86.8356	F	0	WHITE	1	0	0	0	0	0	MED	0	0	1.0178	1.018056	0	0	0	0	0	0	1	1	7	1	7	10	2	3	1	1	1	11	19	20	23	0.5	0.6
268044	195344	20/5/2181 18:55:27	6/6/2181 23:55:12	metavision	20/5/2181 21:15:00	-0.09691	MRSA SCREEN	0	23/5/2181 00:00:00	20/5/2181 21:15:00	0	47.678	M	1	WHITE	1	0	0	0	0	0	CMED	0	0	17.2082	30.002778	1	0	0	0	0	0	1	1	3	1	9	9	1	2	1	1	0	12	18	19	23	0.4	1.3
261342	169014	21/3/2115 22:24:13	23/3/2115 18:28:22	metavision	21/3/2115 20:00:00	0.10015	BLOOD CULTURE	0	22/3/2115 00:00:00	21/3/2115 20:00:00	1	82.0744	M	1	WHITE	1	0	0	0	0	0	MED	0	1	1.8362	4.89375	1	1	1	1	1	1	1	1	18	0	4	2	4	2	1	0	1	9	10	30	35	0.5	0.7
236637	193565	9/11/2197 18:14:53	12/11/2197 22:07:19	metavision	9/11/2197 14:15:00	0.166586	BLOOD CULTURE	0	9/11/2197 00:00:00	9/11/2197 00:00:00	1	53.3263	F	0	UNABLE TO OBTAIN	0	0	0	1	0	1	MED	0	0	3.1614	17.948611	0	0	0	0	0	0	0	0	-8	1	5	5	1	1	1	0	0	9	17	20	28	0.6	0.8
216942	177847	27/9/2169 03:28:10	5/10/2169 23:38:23	metavision	27/9/2169 00:00:00	0.14456	URINE	0	28/9/2169 00:00:00	27/9/2169 00:00:00	1	56.9704	M	1	UNABLE TO OBTAIN	0	0	0	1	0	1	MED	0	0	8.8404	13.54375	1	1	0	0	0	0	1	1	4	1	8	3	3	1	0	0	1	8	12	13	19	0.5	0.6
293894	113457	19/5/2113 06:42:31	26/5/2113 18:54:34	metavision	19/5/2113 05:45:00	0.039942	URINE	0	22/5/2113 00:00:00	19/5/2113 05:45:00	1	77.2857	M	1	BLACK/AFRICAN AMERICAN	0	1	0	0	0	1	CMED	0	0	7.5084	12.326389	1	1	1	0	1	1	1	1	8	1	11	9	4	3	1	1	1	14	17	18	22	2.6	3
222401	121338	9/3/2172 09:13:16	11/3/2172 21:35:06	metavision	9/3/2172 00:00:00	0.384213	URINE	0	11/3/2172 00:00:00	9/3/2172 00:00:00	1	87.5447	F	0	WHITE	1	0	0	0	0	0	MED	0	0	2.5152	5.214583	0	0	0	0	0	0	0	0	0	1	8	7	3	3	1	1	1	11	19	21	24	0.9	1.2
231325	149498	13/2/2108 20:00:18	28/2/2108 19:17:13	metavision	13/2/2108 17:30:00	0.104375	BLOOD CULTURE	0	14/2/2108 00:00:00	13/2/2108 17:30:00	1	67.139	M	1	WHITE	1	0	0	0	0	0	MED	1	1	14.9701	22.765972	1	1	1	1	1	1	1	1	11	1	9	9	3	2	1	0	1	13	16	19	23	1.4	2
268014	173623	25/7/2104 10:05:00	28/7/2104 21:05:55	metavision	25/7/2104 10:49:00	-0.030556	URINE	0	27/7/2104 00:00:00	25/7/2104 10:49:00	0	82.0141	M	1	WHITE	1	0	0	0	0	0	CMED	0	0	3.459	8.852083	0	0	0	0	0	0	1	1	2	1	3	3	2	2	1	0	1	11	14	21	25	0.7	1
291441	174516	5/5/2179 07:30:56	6/5/2179 16:45:17	metavision	5/5/2179 01:15:00	0.261065	BLOOD CULTURE	0	5/5/2179 00:00:00	5/5/2179 01:15:00	0	44.899	F	0	BLACK/AFRICAN AMERICAN	0	1	0	0	0	0	NMED	0	0	1.385	1.333333	0	0	0	0	0	0	0	0	0	1	3	5	3	2	0	1	1	10	12	22	28	0.7	0.8
277161	150715	25/8/2140 20:59:33	11/9/2140 22:01:00	metavision	25/8/2140 22:07:00	-0.04684	BLOOD CULTURE	0	27/8/2140 00:00:00	25/8/2140 22:07:00	0	38.558	M	1	WHITE	1	0	0	0	0	1	MED	0	0	17.0427	25.83125	0	0	0	0	0	0	0	0	-10	1	4	6	4	2	1	0	1	11	12	27	28	0.7	0.8
209348	158550	4/9/2100 14:49:45	2/10/2100 15:23:45	metavision	4/9/2100 00:00:00	0.617882	BLOOD CULTURE	0	6/9/2100 00:00:00	4/9/2100 00:00:00	1	45.0195	F	0	WHITE	1	0	0	0	0	0	SURG	0	0	28.0236	35.977778	1	1	1	0	1	1	1	1	0	1	7	5	3	2	1	0	1	10	13	24	25	0.4	0.5
298225	105123	24/9/2172 13:13:19	29/9/2172 15:06:39	metavision	24/9/2172 12:00:00	0.050914	Staph aureus Screen	1	25/9/2172 00:00:00	24/9/2172 12:00:00	1	69.1076	M	1	WHITE	1	0	0	0	0	1	CMED	0	0	5.0787	11.19375	0	0	0	0	0	0	1	1	0	1	11	9	2	2	1	1	0	13	16	18	25	0.9	1.1
265171	178636	18/2/2173 13:20:55	26/2/2173 17:42:00	metavision	18/2/2173 00:00:00	0.556192	BLOOD CULTURE	1	21/2/2173 00:00:00	18/2/2173 00:00:00	1	67.2349	F	0	WHITE	1	0	0	0	0	0	MED	0	0	8.1813	12.128472	1	1	1	1	1	1	0	0	13	1	4	5	4	1	1	0	0	19	19	18	18	0.8	0.8
296235	144131	26/4/2176 13:00:01	5/5/2176 12:16:16	metavision	26/4/2176 15:30:00	-0.104155	MRSA SCREEN	0	26/4/2176 00:00:00	26/4/2176 15:30:00	1	75.4815	M	1	WHITE	1	0	0	0	0	0	CMED	0	0	8.9696	11.039583	1	0	0	0	0	0	1	1	-3	1	13	13	4	3	1	1	1	19	20	16	17	2.1	2.6
277608	150777	9/1/2128 02:02:42	18/1/2128 14:47:14	metavision	9/1/2128 06:00:00	-0.164792	MRSA SCREEN	0	11/1/2128 00:00:00	9/1/2128 06:00:00	0	62.6461	M	1	OTHER	0	0	0	1	0	0	NSURG	0	0	9.5309	14.398611	0	0	0	0	0	0	0	0	15	1	3	5	4	1	0	1	0	13	13	26	26	0.6	0.7
249910	115381	8/8/2109 23:20:21	18/8/2109 20:54:46	metavision	8/8/2109 22:30:00	0.034965	BLOOD CULTURE	0	9/8/2109 00:00:00	8/8/2109 22:30:00	0	18.2591	M	1	WHITE	1	0	0	0	0	0	MED	0	0	9.8989	11.667361	1	1	1	0	1	1	1	1	5	1	5	6	4	2	1	0	1	13	17	21	24	0.6	0.7
250253	152760	7/3/2188 23:50:53	11/3/2188 10:59:25	metavision	8/3/2188 04:33:00	-0.195914	MRSA SCREEN	0	11/3/2188 00:00:00	7/3/2188 23:30:00	1	39.7627	F	0	UNKNOWN/NOT SPECIFIED	0	0	0	1	0	0	MED	0	0	3.4643	11.731944	1	1	0	0	0	0	1	1	-10	1	11	9	2	1	0	0	1	9	13	34	36	1.7	2.9
219134	192522	16/2/2192 01:17:11	19/2/2192 15:52:09	metavision	16/2/2192 00:05:00	0.050127	BLOOD CULTURE	0	16/2/2192 00:00:00	16/2/2192 00:00:00	0	62.9364	F	0	WHITE	1	0	0	0	0	1	MED	0	0	3.6076	4.733333	0	0	0	0	0	0	1	1	-8	1	8	8	4	3	1	1	1	13	13	26	26	0.7	0.7
293675	134966	8/8/2197 13:36:31	21/8/2197 16:53:47	metavision	8/8/2197 17:30:00	-0.162141	MRSA SCREEN	0	11/8/2197 00:00:00	8/8/2197 17:30:00	0	72.7819	F	0	WHITE	1	0	0	0	0	0	NSURG	0	0	13.137	13.134722	1	0	0	0	0	0	1	1	7	1	4	6	2	3	1	1	1	8	14	25	26	0.5	0.6
215309	191171	31/5/2185 10:24:08	2/6/2185 20:46:08	metavision	31/5/2185 13:44:00	-0.138796	MRSA SCREEN	0	2/6/2185 00:00:00	31/5/2185 13:44:00	0	59.7549	M	1	ASIAN	0	0	0	1	0	1	CMED	0	0	2.4319	4.928472	0	0	0	0	0	0	1	1	-9	1	2	4	4	2	1	0	1	14	14	21	24	1	1
296994	126878	26/11/2136 23:33:41	5/12/2136 19:03:10	metavision	26/11/2136 23:02:00	0.022002	BLOOD CULTURE	0	27/11/2136 00:00:00	26/11/2136 23:02:00	0	91.4	F	0	WHITE	1	0	0	0	0	1	CMED	0	0	8.8121	8.801389	1	0	0	0	0	0	1	1	5	0	4	5	3	2	1	0	1	10	33	12	29	1.2	1.6
288702	105106	22/4/2159 19:19:19	4/5/2159 17:34:10	metavision	22/4/2159 00:00:00	0.805081	URINE	0	23/4/2159 00:00:00	22/4/2159 00:00:00	0	75.9387	M	1	WHITE	1	0	0	0	0	0	CMED	0	0	11.927	24.304167	0	0	0	0	0	0	1	1	-6	0	5	5	3	2	1	0	1	13	16	32	34	1.1	1.2
278728	153737	11/12/2146 13:22:44	14/12/2146 21:28:54	metavision	11/12/2146 11:54:00	0.06162	BLOOD CULTURE	0	12/12/2146 00:00:00	11/12/2146 11:54:00	0	91.4	F	0	WHITE	1	0	0	0	0	0	CMED	0	0	3.3376	8.06875	0	0	0	0	0	0	0	0	6	0	2	2	3	2	1	0	1	14	16	23	25	1.1	1.3
204505	127298	13/10/2161 06:59:58	16/10/2161 15:21:33	metavision	13/10/2161 09:15:00	-0.093773	MRSA SCREEN	1	13/10/2161 00:00:00	13/10/2161 00:00:00	1	78.4357	M	1	WHITE	1	0	0	0	0	0	MED	1	1	3.3483	3.209722	1	0	0	0	0	0	0	0	17	0	5	3	3	3	1	1	1	14	14	28	28	0.6	0.6
226454	180356	21/11/2119 11:30:22	27/11/2119 16:25:37	metavision	21/11/2119 00:00:00	0.479421	TISSUE	1	23/11/2119 00:00:00	21/11/2119 00:00:00	1	70.7449	M	1	WHITE	1	0	0	0	0	0	MED	0	0	6.205	17.750694	1	0	0	0	0	0	1	1	5	1	12	11	3	3	1	1	1	6	9	25	29	1	1.1
248797	166987	6/6/2178 05:44:30	13/6/2178 17:44:40	metavision	6/6/2178 05:40:00	0.003125	BLOOD CULTURE	0	7/6/2178 00:00:00	6/6/2178 05:40:00	0	79.0134	F	0	WHITE	1	0	0	0	0	0	MED	0	0	7.5001	10.485417	1	0	0	0	0	0	1	0	14	1	4	6	3	2	1	0	1	12	14	26	27	0.5	0.7
248493	191708	5/2/2201 23:36:47	16/2/2201 18:31:42	metavision	5/2/2201 23:20:00	0.011655	BLOOD CULTURE	0	6/2/2201 00:00:00	5/2/2201 23:20:00	1	53.3263	M	1	WHITE	1	0	0	0	0	1	MED	0	0	10.7881	77.475	1	1	1	1	1	1	1	1	-4	1	10	6	4	2	1	0	1	13	13	24	24	1.5	1.6
222880	139844	28/4/2140 14:54:12	9/5/2140 00:37:16	metavision	28/4/2140 14:09:00	0.031389	MRSA SCREEN	0	30/4/2140 00:00:00	28/4/2140 14:09:00	0	53.2496	M	1	WHITE	1	0	0	0	0	0	NSURG	0	0	10.4049	18.079861	0	0	0	0	0	0	1	0	17	1	6	6	2	1	0	1	0	11	14	31	31	0.6	0.7
295396	181783	6/7/2179 03:44:16	22/7/2179 16:06:31	metavision	6/7/2179 00:00:00	0.155741	MRSA SCREEN	0	8/7/2179 00:00:00	6/7/2179 00:00:00	1	56.6693	F	0	WHITE	1	0	0	0	0	0	NMED	0	0	16.5155	16.515972	0	0	0	0	0	0	1	1	5	0	2	1	3	1	0	0	1	17	18	22	26	0.7	0.9
263836	171043	11/7/2189 02:13:45	12/7/2189 18:37:35	metavision	10/7/2189 23:50:00	0.099826	URINE	0	12/7/2189 00:00:00	10/7/2189 23:50:00	0	76.5931	F	0	WHITE	1	0	0	0	0	0	MED	0	0	1.6832	10.541667	1	1	1	1	1	1	1	1	21	0	4	5	4	2	1	0	1	12	17	26	29	1.9	2.6
212440	133462	13/2/2171 18:49:13	16/2/2171 18:12:06	metavision	13/2/2171 12:10:00	0.277234	BLOOD CULTURE	0	14/2/2171 00:00:00	13/2/2171 12:10:00	0	57.1073	M	1	WHITE	1	0	0	0	0	0	MED	0	0	2.9742	6.877778	1	0	0	0	0	0	1	1	0	0	6	5	3	2	1	0	1	14	15	22	22	1.1	1.2
262259	181486	17/11/2174 02:41:26	5/12/2174 17:56:49	metavision	17/11/2174 04:52:00	-0.090671	MRSA SCREEN	0	18/11/2174 00:00:00	17/11/2174 04:52:00	1	47.3741	F	0	WHITE	1	0	0	0	0	0	NSURG	0	0	18.6357	20.440972	1	0	0	0	0	0	1	1	13	1	2	2	4	2	1	0	1	13	15	21	23	0.6	0.7
241521	127965	21/6/2119 02:13:39	5/7/2119 14:56:23	metavision	21/6/2119 04:15:00	-0.084271	URINE	0	22/6/2119 00:00:00	21/6/2119 04:15:00	1	82.7451	M	1	WHITE	1	0	0	0	0	0	CMED	0	0	14.5297	16.425694	1	0	0	0	0	0	1	1	0	1	8	5	3	2	1	0	1	18	20	20	25	1.8	2
204176	151385	7/5/2173 11:24:48	19/6/2173 11:58:46	metavision	7/5/2173 20:47:00	-0.390417	STOOL	0	7/5/2173 00:00:00	7/5/2173 20:47:00	0	84.9081	F	0	WHITE	1	0	0	0	0	0	TRAUM	1	0	43.0236	45.45625	1	1	0	0	0	1	1	1	10	1	8	7	4	2	1	0	1	10	16	19	26	0.7	1.4
239360	159591	18/10/2144 20:41:48	31/10/2144 18:08:26	metavision	18/10/2144 18:25:00	0.095	BLOOD CULTURE	0	19/10/2144 00:00:00	18/10/2144 18:25:00	1	51.1141	M	1	HISPANIC OR LATINO	0	0	1	0	0	1	MED	0	0	12.8935	14.836111	1	0	0	0	0	0	1	1	12	1	6	4	3	2	1	0	1	17	19	16	20	2.1	2.7
202425	122400	12/7/2103 04:17:31	30/7/2103 17:24:56	metavision	12/7/2103 05:30:00	-0.050336	MRSA SCREEN	0	12/7/2103 00:00:00	12/7/2103 05:30:00	0	61.6605	F	0	WHITE	1	0	0	0	0	0	NSURG	0	0	18.5468	22.300694	0	0	0	0	0	0	0	0	3	1	2	2	4	1	0	0	1	11	15	27	31	0.7	0.7
257425	121832	12/12/2153 21:03:04	19/12/2153 22:20:48	metavision	13/12/2153 00:44:00	-0.153426	MRSA SCREEN	0	13/12/2153 00:00:00	13/12/2153 00:44:00	0	86.5371	F	0	BLACK/AFRICAN AMERICAN	0	1	0	0	0	0	NSURG	0	0	7.054	12.838889	0	0	0	0	0	0	1	1	14	1	5	5	3	2	1	0	1	13	17	24	25	1.7	1.7
282724	173042	15/9/2187 19:38:48	19/9/2187 14:06:24	metavision	15/9/2187 17:53:00	0.073472	BLOOD CULTURE	0	17/9/2187 00:00:00	15/9/2187 17:53:00	1	66.0384	F	0	UNABLE TO OBTAIN	0	0	0	1	0	0	NMED	1	1	3.7692	4.539583	0	0	0	0	0	0	0	0	6	1	5	5	3	2	0	1	1	13	13	22	22	0.5	0.8
282319	129045	17/10/2138 14:21:18	22/10/2138 15:49:00	metavision	17/10/2138 15:08:00	-0.032431	MRSA SCREEN	0	17/10/2138 00:00:00	17/10/2138 15:08:00	0	55.4865	M	1	WHITE	1	0	0	0	0	0	SURG	0	0	5.0609	9.28125	0	0	0	0	0	0	0	0	0	0	3	1	2	1	0	0	1	9	11	22	24	1.2	1.2
244761	148080	10/1/2163 08:40:08	22/1/2163 11:41:29	metavision	10/1/2163 10:00:00	-0.055463	BLOOD CULTURE	0	10/1/2163 00:00:00	10/1/2163 10:00:00	1	77.5185	M	1	ASIAN - OTHER	0	0	0	1	0	1	MED	0	0	12.1259	19.384722	1	1	0	0	0	0	1	1	15	1	5	9	4	2	0	1	1	11	13	21	24	1.8	1.9
219160	190930	20/5/2169 07:51:50	4/6/2169 11:40:31	metavision	20/5/2169 13:28:00	-0.233449	MRSA SCREEN	0	22/5/2169 00:00:00	20/5/2169 13:28:00	0	64.8775	M	1	WHITE	1	0	0	0	0	1	TRAUM	0	0	15.1588	27.270139	1	0	0	0	0	0	1	1	9	1	5	4	3	1	1	0	0	10	12	20	21	0.7	0.9
224169	169067	1/3/2129 20:01:10	5/3/2129 15:25:57	metavision	1/3/2129 20:47:00	-0.031829	MRSA SCREEN	0	3/3/2129 00:00:00	1/3/2129 20:47:00	0	47.051	F	0	WHITE	1	0	0	0	0	0	TRAUM	0	0	3.8089	8.002778	0	0	0	0	0	0	0	0	0	1	4	6	4	3	1	1	1	10	12	20	22	0.5	0.7
219101	198874	22/1/2182 14:00:50	31/1/2182 22:00:58	metavision	22/1/2182 21:08:00	-0.296644	MRSA SCREEN	0	24/1/2182 00:00:00	22/1/2182 21:08:00	0	82.2715	M	1	WHITE	1	0	0	0	0	1	CMED	0	0	9.3334	27.913194	0	0	0	0	0	0	1	1	-2	0	4	3	2	3	1	1	1	17	17	32	32	1.2	1.2
266767	170625	7/3/2123 11:47:14	31/3/2123 16:54:50	metavision	7/3/2123 12:05:00	-0.012338	MRSA SCREEN	0	10/3/2123 00:00:00	7/3/2123 12:05:00	0	83.1065	M	1	OTHER	0	0	0	1	0	0	MED	0	0	24.2136	56.80625	1	0	0	0	0	0	1	1	23	0	7	7	2	3	1	1	1	9	10	40	42	0.8	0.9
274172	133518	6/5/2137 20:20:31	30/5/2137 15:14:22	metavision	7/5/2137 00:07:00	-0.15728	MRSA SCREEN	1	9/5/2137 00:00:00	7/5/2137 00:07:00	1	69.8496	M	1	WHITE	1	0	0	0	0	1	CMED	0	0	23.7874	23.865278	1	0	0	0	0	0	1	1	5	1	8	7	3	2	1	0	1	14	18	23	26	1.4	2.2
263775	142042	1/9/2198 00:19:37	3/9/2198 18:27:20	metavision	1/9/2198 02:48:00	-0.103044	URINE	1	2/9/2198 00:00:00	1/9/2198 02:48:00	1	62.1177	F	0	WHITE	1	0	0	0	0	0	MED	0	0	2.7554	2.745833	0	0	0	0	0	0	0	0	13	0	3	1	2	3	1	1	1	12	16	26	28	0.5	0.7
234464	119280	26/12/2147 22:36:08	29/12/2147 17:03:40	metavision	26/12/2147 20:44:00	0.07787	URINE	1	27/12/2147 00:00:00	26/12/2147 20:44:00	1	86.5919	M	1	WHITE	1	0	0	0	0	0	MED	0	0	2.7691	7.663889	1	1	1	1	1	1	1	1	4	1	9	11	3	3	1	1	1	14	16	23	23	1.3	1.3
253164	101743	28/1/2145 01:09:08	29/1/2145 04:26:26	metavision	28/1/2145 18:55:00	-0.740185	CSF;SPINAL FLUID	0	28/1/2145 00:00:00	28/1/2145 18:55:00	0	49.7725	M	1	UNKNOWN/NOT SPECIFIED	0	0	0	1	0	0	NSURG	1	1	1.137	0.963194	0	0	0	0	0	0	1	1	0	1	4	5	4	1	0	0	1	10	18	23	29	0.8	0.9
220409	118866	30/6/2189 17:46:16	7/7/2189 02:59:02	metavision	30/6/2189 20:34:00	-0.116481	MRSA SCREEN	0	2/7/2189 00:00:00	30/6/2189 20:34:00	0	62.9583	M	1	ASIAN - CHINESE	0	0	0	1	0	1	TRAUM	0	0	6.3839	8.771528	0	0	0	0	0	0	0	0	3	0	3	3	3	2	1	0	1	12	12	21	21	1.3	1.7
268139	163158	27/11/2140 01:49:32	11/12/2140 22:37:14	metavision	27/11/2140 03:09:00	-0.055185	MRSA SCREEN	0	27/11/2140 00:00:00	27/11/2140 03:09:00	0	60.4969	M	1	WHITE	1	0	0	0	0	0	NSURG	0	0	14.8665	54.501389	1	0	0	0	0	0	1	1	-8	0	3	4	3	2	0	1	1	10	13	26	32	0.7	1.1
290289	122252	10/1/2106 12:16:10	16/1/2106 17:40:49	metavision	10/1/2106 14:00:00	-0.072106	MRSA SCREEN	0	13/1/2106 00:00:00	10/1/2106 14:00:00	0	70.0002	F	0	WHITE	1	0	0	0	0	0	NMED	1	1	6.2255	6.149306	1	0	0	0	0	0	0	0	3	1	5	4	3	1	0	0	1	11	12	20	24	1.4	1.7
208803	108433	16/5/2130 22:37:10	27/5/2130 09:11:16	metavision	17/5/2130 00:15:00	-0.06794	MRSA SCREEN	0	18/5/2130 00:00:00	17/5/2130 00:15:00	0	80.1113	F	0	WHITE	1	0	0	0	0	0	NSURG	1	1	10.4403	10.315972	1	0	0	0	0	0	0	0	4	1	4	4	2	2	1	1	0	12	14	26	28	0.4	0.5
244704	123171	1/11/2197 13:48:20	9/11/2197 13:06:14	metavision	1/11/2197 12:30:00	0.054398	URINE	0	4/11/2197 00:00:00	1/11/2197 12:30:00	1	47.1852	F	0	WHITE	1	0	0	0	0	0	NMED	0	0	7.9708	13.115972	1	0	0	0	0	0	0	0	-8	1	3	3	4	2	1	0	1	16	18	19	23	0.8	0.9
280827	150649	8/5/2196 16:55:11	11/5/2196 13:45:20	metavision	8/5/2196 14:35:00	0.09735	URINE	0	8/5/2196 00:00:00	8/5/2196 14:35:00	0	34.4457	M	1	WHITE	1	0	0	0	0	0	ORTHO	0	0	2.8682	9.03125	0	0	0	0	0	0	0	0	-5	1	4	5	2	2	1	1	0	6	7	24	26	0.5	0.8
236280	137240	1/11/2162 19:56:15	11/11/2162 04:24:19	metavision	1/11/2162 21:44:00	-0.074826	MRSA SCREEN	0	2/11/2162 00:00:00	1/11/2162 21:44:00	0	86.863	M	1	WHITE	1	0	0	0	0	0	MED	0	0	9.3528	11.895833	1	0	0	0	0	0	1	0	1	0	6	2	2	2	1	0	1	13	14	19	21	1.2	1.3
288355	129780	28/1/2105 19:35:12	5/2/2105 03:52:30	metavision	28/1/2105 17:30:00	0.086944	BLOOD CULTURE	0	30/1/2105 00:00:00	28/1/2105 17:30:00	1	83.164	M	1	WHITE	1	0	0	0	1	1	MED	0	1	7.3453	7.986806	0	0	0	0	0	0	1	1	11	1	11	10	4	3	1	1	1	9	16	19	25	0.6	1
228225	152694	6/10/2189 17:19:14	14/10/2189 18:33:02	metavision	6/10/2189 18:07:00	-0.033171	SPUTUM	1	7/10/2189 00:00:00	6/10/2189 18:07:00	1	86.4933	F	0	WHITE	1	0	0	0	0	0	CMED	0	0	8.0513	9.925	1	0	0	0	0	0	1	1	5	1	8	10	3	3	1	1	1	13	14	26	28	0.9	1.1
241177	161236	13/7/2187 05:22:42	23/7/2187 17:35:06	metavision	13/7/2187 07:10:00	-0.074514	MRSA SCREEN	1	16/7/2187 00:00:00	13/7/2187 07:10:00	1	56.4612	F	0	WHITE	1	0	0	0	1	1	OMED	0	0	10.5086	18.216667	1	0	0	0	0	0	1	1	13	1	15	11	3	3	1	1	1	13	17	18	20	0.5	0.6
249753	184760	29/9/2187 07:28:35	7/10/2187 15:05:17	metavision	29/9/2187 11:02:00	-0.148206	MRSA SCREEN	0	1/10/2187 00:00:00	29/9/2187 11:02:00	1	76.0811	M	1	WHITE	1	0	0	0	0	0	MED	0	0	8.3172	13.274306	1	1	1	1	1	1	1	1	3	1	8	11	4	2	1	0	1	12	13	23	24	0.9	1.1
248263	145537	5/11/2141 14:40:44	9/11/2141 13:03:05	metavision	5/11/2141 17:20:00	-0.110602	MRSA SCREEN	0	5/11/2141 00:00:00	5/11/2141 17:20:00	0	64.1137	F	0	WHITE	1	0	0	0	0	1	MED	0	0	3.9322	8.188889	0	0	0	0	0	0	1	0	-3	1	5	4	3	3	1	1	1	13	17	29	29	0.6	0.6
298424	110039	22/8/2134 23:38:37	30/8/2134 17:04:57	metavision	22/8/2134 21:10:00	0.103206	URINE	1	23/8/2134 00:00:00	22/8/2134 21:10:00	1	72.0782	M	1	HISPANIC OR LATINO	0	0	1	0	1	0	MED	1	1	7.7266	7.51875	1	1	1	1	1	1	1	1	10	1	9	8	4	2	1	0	1	9	9	22	22	0.7	1.4
219953	143505	8/6/2168 11:52:23	15/6/2168 18:16:26	metavision	8/6/2168 17:24:00	-0.230289	MRSA SCREEN	1	8/6/2168 00:00:00	8/6/2168 17:24:00	1	70.7668	F	0	WHITE	1	0	0	0	0	1	CMED	0	0	7.2667	35.927778	0	0	0	0	0	0	1	1	0	1	8	4	2	2	1	0	1			22	22	0.5	0.5
217701	181022	29/5/2119 13:51:45	3/6/2119 19:07:31	metavision	29/5/2119 16:35:00	-0.113368	MRSA SCREEN	0	29/5/2119 00:00:00	29/5/2119 00:00:00	0	74.9886	M	1	WHITE	1	0	0	0	0	0	NSURG	0	0	5.2193	22.046528	1	1	0	0	0	0	0	0	-3	1	2	2	2	1	1	0	0	12	15	22	23	1.1	1.3
224312	185206	5/8/2162 23:27:42	7/8/2162 16:11:09	metavision	5/8/2162 15:00:00	0.352569	BLOOD CULTURE	0	8/8/2162 00:00:00	5/8/2162 15:00:00	0	80.9929	F	0	WHITE	1	0	0	0	0	1	MED	0	0	1.6968	4.822917	0	0	0	0	0	0	1	0	1	0	5	4	1	2	1	0	1	16	16	24	24	1.4	1.4
287648	152751	30/8/2172 07:58:56	31/8/2172 18:16:58	metavision	30/8/2172 10:13:00	-0.093102	MRSA SCREEN	0	30/8/2172 00:00:00	30/8/2172 10:13:00	0	21.06	M	1	UNABLE TO OBTAIN	0	0	0	1	0	0	TRAUM	0	0	1.4292	3.376389	0	0	0	0	0	0	1	0	0	0	2	2	3	1	0	0	1	14	15	24	25	0.7	0.7
218841	128050	23/3/2175 17:48:01	25/3/2175 14:15:13	metavision	23/3/2175 13:00:00	0.200012	BLOOD CULTURE	0	25/3/2175 00:00:00	23/3/2175 13:00:00	1	85.1846	F	0	WHITE	1	0	0	0	0	0	MED	0	0	1.8522	4.964583	0	0	0	0	0	0	1	0	21	0	2	3	3	3	1	1	1	10	12	37	40	0.7	0.7
285272	125449	29/10/2198 06:55:20	31/10/2198 20:50:58	metavision	29/10/2198 04:40:00	0.093981	BLOOD CULTURE	0	29/10/2198 00:00:00	29/10/2198 04:40:00	0	62.2546	M	1	HISPANIC/LATINO - PUERTO RICAN	0	0	1	0	0	1	MED	0	0	2.5803	7.351389	1	1	1	0	1	1	1	1	-5	1	3	4	3	1	1	0	0	11	14	27	30	0.5	1.1
241161	169349	5/7/2176 22:40:24	15/7/2176 18:50:47	metavision	5/7/2176 20:10:00	0.104444	URINE	1	6/7/2176 00:00:00	5/7/2176 20:10:00	1	80.4754	M	1	WHITE	1	0	0	0	1	1	MED	0	0	9.8405	9.840972	1	1	1	1	1	1	1	1	24	0	7	5	3	3	1	1	1	13	17	16	17	0.8	1.2
280690	156393	9/7/2188 18:07:06	28/7/2188 21:41:28	metavision	9/7/2188 20:22:00	-0.093681	URINE	1	10/7/2188 00:00:00	9/7/2188 20:22:00	1	80.5439	F	0	WHITE	1	0	0	0	0	1	CMED	0	0	19.1489	22.817361	1	0	0	0	0	0	1	1	11	1	8	3	3	1	0	0	1	12	15	20	29	0.8	1
221822	166721	4/7/2134 17:08:10	13/7/2134 18:42:09	metavision	4/7/2134 00:00:00	0.714005	BLOOD CULTURE	0	5/7/2134 00:00:00	4/7/2134 00:00:00	0	77.9155	M	1	BLACK/AFRICAN AMERICAN	0	1	0	0	0	1	MED	0	1	9.0653	12.953472	1	1	1	1	1	1	1	1	15	0	12	9	2	2	1	0	1	18	19	18	21	4.1	5
209147	131598	20/11/2128 23:21:17	22/11/2128 17:45:14	metavision	21/11/2128 10:31:00	-0.465081	BLOOD CULTURE	0	21/11/2128 00:00:00	21/11/2128 10:31:00	0	53.4112	M	1	UNABLE TO OBTAIN	0	0	0	1	0	0	MED	1	1	1.7666	1.671528	0	0	0	0	0	0	1	1	-6	1	7	11	4	3	1	1	1	18	35	10	20	1.3	2
247027	137442	24/8/2129 23:12:26	2/9/2129 20:23:06	metavision	24/8/2129 03:00:00	0.841968	BLOOD CULTURE	0	25/8/2129 00:00:00	24/8/2129 03:00:00	0	57.1867	M	1	WHITE	1	0	0	0	1	0	ORTHO	0	0	8.8824	9.434028	0	0	0	0	0	0	1	1	12	1	5	4	3	2	1	0	1	12	12	24	24	0.4	0.4
266453	107794	30/10/2140 18:24:53	4/11/2140 17:53:48	metavision	30/10/2140 20:11:00	-0.073692	MRSA SCREEN	0	1/11/2140 00:00:00	30/10/2140 20:11:00	1	22.1552	M	1	WHITE	1	0	0	0	0	0	TRAUM	0	0	4.9784	11.790972	1	0	0	0	0	0	0	0	0	1	5	2	4	2	1	0	1	12	17	22	25	1	1.2
292508	150486	21/12/2131 13:32:16	2/1/2132 18:05:19	metavision	21/12/2131 18:18:00	-0.198426	MRSA SCREEN	0	21/12/2131 00:00:00	21/12/2131 18:18:00	0	78.6301	M	1	WHITE	1	0	0	0	0	1	NSURG	0	0	12.1896	20.107639	0	0	0	0	0	0	1	1	-1	1	3	5	3	3	1	1	1	13	15	24	25	1	1.1
298366	176840	30/10/2188 02:11:03	9/11/2188 14:44:12	metavision	30/10/2188 04:02:00	-0.077049	MRSA SCREEN	0	31/10/2188 00:00:00	30/10/2188 04:02:00	0	72.7737	F	0	WHITE	1	0	0	0	0	1	CMED	0	0	10.523	12.715278	0	0	0	0	0	0	1	1	-1	1	4	11	4	2	1	0	1	13	14	25	25	1.5	1.5
226860	192369	25/8/2187 03:17:27	11/9/2187 17:54:35	metavision	25/8/2187 10:51:00	-0.314965	SPUTUM	0	27/8/2187 00:00:00	25/8/2187 10:51:00	1	36.9947	M	1	WHITE	1	0	0	0	0	0	NSURG	0	0	17.6091	24.419444	1	0	0	0	0	0	1	1	6	1	5	7	4	2	0	1	1	12	17	22	25	0.9	1.2
231941	128285	29/9/2126 18:35:52	30/9/2126 17:49:48	metavision	29/9/2126 14:10:00	0.18463	URINE	0	30/9/2126 00:00:00	29/9/2126 14:10:00	0	91.4	M	1	WHITE	1	0	0	0	0	0	MED	0	0	0.968	3.990278	1	0	0	0	0	0	0	0	10	0	4	5	1	2	1	0	1	11	14	22	25	1	1.3
248363	181600	4/1/2153 08:54:09	23/1/2153 18:30:22	metavision	4/1/2153 09:00:00	-0.004063	BLOOD CULTURE	0	4/1/2153 00:00:00	4/1/2153 09:00:00	1	72.6559	M	1	WHITE	1	0	0	0	0	1	NSURG	0	0	19.4002	26.295833	1	0	0	0	0	0	0	0	9	1	6	6	3	1	0	0	1	12	14	24	27	1.8	2.1
276182	101749	13/11/2177 19:11:28	19/11/2177 22:16:06	metavision	13/11/2177 18:45:00	0.01838	BLOOD CULTURE	0	14/11/2177 00:00:00	13/11/2177 18:45:00	0	75.8702	M	1	WHITE	1	0	0	0	1	1	MED	0	0	6.1282	7.648611	1	0	0	0	0	0	1	1	16	0	3	3	3	2	1	0	1	11	18	22	22	1.2	1.4
201962	154238	15/8/2126 15:09:50	19/8/2126 18:13:34	metavision	15/8/2126 21:00:00	-0.243171	MRSA SCREEN	0	15/8/2126 00:00:00	15/8/2126 21:00:00	1	55.3496	F	0	WHITE	1	0	0	0	0	0	ENT	0	0	4.1276	6.941667	0	0	0	0	0	0	0	0	6	1	4	3	3	2	1	0	1	11	18	27	29	0.5	0.7
246489	149575	11/10/2152 20:04:11	14/10/2152 15:07:10	metavision	11/10/2152 22:54:00	-0.117928	MRSA SCREEN	0	13/10/2152 00:00:00	11/10/2152 22:54:00	0	53.4084	F	0	WHITE	1	0	0	0	0	0	TRAUM	0	0	2.7937	7.748611	0	0	0	0	0	0	0	0	-8	1	2	4	4	2	1	0	1	12	17	19	23	0.7	0.9
204958	111057	17/9/2131 05:07:58	8/10/2131 21:47:12	metavision	17/9/2131 00:00:00	0.213866	MRSA SCREEN	1	20/9/2131 00:00:00	17/9/2131 00:00:00	1	57.5427	M	1	BLACK/AFRICAN AMERICAN	0	1	0	0	0	0	MED	0	0	21.6939	38.380556	1	1	1	1	1	1	1	1	-1	1	11	12	4	3	1	1	1	13	17	17	19	1.1	1.4
218678	171338	1/7/2166 21:12:20	5/7/2166 15:59:32	metavision	1/7/2166 23:07:00	-0.07963	MRSA SCREEN	0	2/7/2166 00:00:00	1/7/2166 23:07:00	0	45.5561	M	1	UNABLE TO OBTAIN	0	0	0	1	0	0	TRAUM	1	1	3.7828	3.661806	0	0	0	0	0	0	1	1	7	1	6	7	3	2	1	0	1	14	16	21	23	1.6	2.7
252478	136884	7/1/2189 15:30:53	20/1/2189 21:34:05	metavision	7/1/2189 18:04:00	-0.106331	MRSA SCREEN	0	10/1/2189 00:00:00	7/1/2189 18:04:00	0	49.4029	M	1	WHITE	1	0	0	0	0	0	MED	0	0	13.2522	19.817361	1	1	0	0	0	1	1	1	9	1	10	6	4	2	1	0	1	18	26	20	44	3.1	4.1
251345	181284	19/2/2125 11:56:05	26/2/2125 15:31:40	metavision	19/2/2125 18:20:00	-0.266609	MRSA SCREEN	0	21/2/2125 00:00:00	19/2/2125 18:20:00	1	75.1885	F	0	PORTUGUESE	0	0	0	1	0	1	CMED	0	0	7.1497	9.045139	0	0	0	0	0	0	1	1	-1	1	5	5	4	2	1	0	1	8	13	24	26	0.6	0.7
221720	109289	21/8/2181 10:54:23	24/8/2181 17:53:21	metavision	20/8/2181 11:43:00	0.966238	Staph aureus Screen	0	21/8/2181 00:00:00	20/8/2181 11:43:00	0	69.866	M	1	WHITE	1	0	0	0	0	1	CMED	0	0	3.2909	7.208333	0	0	0	0	0	0	1	1	1	1	4	3	1	2	1	0	1	12	13	22	23	1	1.1
283791	173107	24/5/2198 02:07:41	26/5/2198 22:19:57	metavision	24/5/2198 07:23:00	-0.21897	URINE	0	27/5/2198 00:00:00	24/5/2198 07:23:00	1	91.4	F	0	WHITE	1	0	0	0	0	0	MED	1	1	2.8419	9.406944	1	1	0	0	0	0	1	1	2	0	3	6	2	2	0	1	1	13	15	20	21	0.8	0.8
218655	139801	21/2/2177 16:20:03	7/3/2177 14:51:09	metavision	21/2/2177 13:33:00	0.116007	IMMUNOLOGY	0	21/2/2177 00:00:00	21/2/2177 13:33:00	0	31.998	F	0	ASIAN - OTHER	0	0	0	1	0	0	OBS	0	0	13.9383	19.114583	0	0	0	0	0	0	1	1	3	1	17	9	4	2	1	0	1	17	40	9	24	1	5.3
249818	178625	20/4/2166 16:23:48	2/5/2166 18:49:13	metavision	20/4/2166 14:30:00	0.079028	BLOOD CULTURE	0	20/4/2166 00:00:00	20/4/2166 14:30:00	0	56.9841	F	0	WHITE	1	0	0	0	0	0	MED	0	1	12.101	12.008333	1	0	0	0	0	0	1	0	3	1	4	7	3	2	1	1	0	13	16	21	27	0.4	0.5
205981	189494	4/5/2152 14:19:28	7/5/2152 18:47:46	metavision	4/5/2152 16:25:00	-0.087176	MRSA SCREEN	0	4/5/2152 00:00:00	4/5/2152 16:25:00	0	70.712	F	0	UNKNOWN/NOT SPECIFIED	0	0	0	1	0	0	NSURG	0	0	3.1863	8.3125	0	0	0	0	0	0	0	0	8	1	5	2	2	1	0	0	1	15	18	24	26	0.7	0.7
289200	175676	13/12/2200 01:09:17	30/12/2200 04:38:05	metavision	13/12/2200 01:21:00	-0.008137	MRSA SCREEN	0	15/12/2200 00:00:00	13/12/2200 01:21:00	1	80.6178	M	1	UNABLE TO OBTAIN	0	0	0	1	0	0	SURG	1	1	17.145	16.901389	1	1	1	1	1	1	1	1	11	1	5	9	2	2	1	0	1	14	14	24	24	1.1	1.1
214550	189721	12/10/2122 06:37:03	14/10/2122 13:51:45	metavision	12/10/2122 11:24:00	-0.199271	MRSA SCREEN	0	12/10/2122 00:00:00	12/10/2122 11:24:00	0	88.5988	F	0	WHITE	1	0	0	0	0	0	CMED	0	0	2.3019	9.693056	0	0	0	0	0	0	1	1	0	1	6	3	4	2	1	0	1	10	21	21	25	0.6	1
284699	174164	9/7/2141 03:57:52	26/7/2141 14:33:24	metavision	9/7/2141 13:33:00	-0.399398	MRSA SCREEN	0	11/7/2141 00:00:00	9/7/2141 13:33:00	0	45.7423	M	1	HISPANIC OR LATINO	0	0	1	0	0	0	TRAUM	0	0	17.4413	19.533333	1	1	1	1	1	1	1	1	10	1	6	5	3	2	1	0	1	12	23	15	22	0.9	1.5
299496	146709	16/10/2165 03:41:49	18/10/2165 18:41:51	metavision	16/10/2165 14:34:00	-0.452905	SWAB	0	16/10/2165 00:00:00	16/10/2165 14:34:00	0	69.6552	F	0	WHITE	1	0	0	0	0	0	NSURG	0	0	2.625	6.44375	0	0	0	0	0	0	1	1	6	1	2	3	4	2	1	0	1	15	17	18	20	0.8	1
211116	150005	17/9/2183 01:21:49	28/9/2183 21:07:52	metavision	16/9/2183 06:25:00	0.789456	BLOOD CULTURE	0	18/9/2183 00:00:00	16/9/2183 06:25:00	1	53.2606	F	0	WHITE	1	0	0	0	0	0	MED	0	0	11.8236	17.071528	1	1	0	0	0	1	1	1	1	1	5	5	3	2	1	0	1	11	16	26	28	1	1.2
227147	159247	10/10/2107 10:00:26	15/10/2107 11:51:15	metavision	10/10/2107 13:12:00	-0.133032	MRSA SCREEN	0	11/10/2107 00:00:00	10/10/2107 13:12:00	0	64.0808	F	0	UNABLE TO OBTAIN	0	0	0	1	0	0	MED	0	0	5.077	5.064583	1	0	0	0	0	0	1	0	0	1	5	3	1	1	0	0	1	15	16	26	26	0.8	0.8
254744	143304	12/7/2192 16:10:11	21/7/2192 01:19:58	metavision	12/7/2192 13:40:00	0.104294	BLOOD CULTURE	0	12/7/2192 00:00:00	12/7/2192 00:00:00	0	78.8409	F	0	WHITE	1	0	0	0	0	0	MED	0	0	8.3818	18.029861	0	1	0	0	0	1	1	1	11	0	6	4	3	3	1	1	1	10	15	27	33	0.9	1
234341	124025	3/2/2150 13:21:25	6/2/2150 16:08:24	metavision	3/2/2150 12:00:00	0.056539	BLOOD CULTURE	0	3/2/2150 00:00:00	3/2/2150 12:00:00	1	68.0398	F	0	BLACK/AFRICAN AMERICAN	0	1	0	0	0	1	MED	1	1	3.116	8.194444	1	0	0	0	0	0	1	1	5	0	4	8	3	2	1	0	1	16	23	19	22	1.4	3.4
236422	106398	11/11/2147 23:55:22	15/11/2147 01:54:06	metavision	12/11/2147 18:37:00	-0.778912	SPUTUM	1	12/11/2147 00:00:00	12/11/2147 18:37:00	1	56.4721	M	1	WHITE	1	0	0	0	0	0	NSURG	0	0	3.0825	12.8875	0	0	0	0	0	0	0	0	0	1	3	5	4	3	1	1	1	15	15	23	23	1.1	1.1
212249	193362	9/7/2125 20:28:48	19/7/2125 17:40:35	metavision	9/7/2125 00:00:00	0.853333	SWAB	0	11/7/2125 00:00:00	9/7/2125 00:00:00	0	33.0657	M	1	WHITE	1	0	0	0	1	0	NSURG	0	0	9.8832	17.909028	1	0	0	0	0	0	1	1	10	1	6	8	3	3	1	1	1	14	14	24	25	1.1	1.2
222983	199909	20/2/2174 13:12:11	24/2/2174 11:03:49	metavision	20/2/2174 14:37:00	-0.0589	MRSA SCREEN	0	21/2/2174 00:00:00	20/2/2174 14:37:00	0	45.0332	M	1	PATIENT DECLINED TO ANSWER	0	0	0	1	0	0	TRAUM	0	0	3.9109	9.242361	0	0	0	0	0	0	1	1	0	1	6	5	3	2	1	0	1	12	30	12	26	0.9	1.1
273067	152601	17/5/2196 09:40:59	19/5/2196 21:46:23	metavision	16/5/2196 13:45:00	0.830544	Staph aureus Screen	0	17/5/2196 00:00:00	16/5/2196 13:45:00	0	87.9307	F	0	WHITE	1	0	0	0	0	0	CMED	0	0	2.5038	7.075	0	0	0	0	0	0	1	1	2	1	2	2	1	2	1	0	1	14	15	27	28	0.9	1.2
201360	180840	3/1/2149 17:37:33	18/1/2149 19:02:32	metavision	3/1/2149 21:08:00	-0.146146	MRSA SCREEN	0	3/1/2149 00:00:00	3/1/2149 21:08:00	0	19.1681	M	1	WHITE	1	0	0	0	0	0	TRAUM	0	0	15.059	20.877083	1	0	0	0	0	0	1	1	4	1	4	7	4	3	1	1	1	10	11	23	25	0.8	1.1
255597	184168	10/11/2130 22:06:59	1/12/2130 15:51:41	metavision	10/11/2130 17:00:00	0.213183	URINE	0	11/11/2130 00:00:00	10/11/2130 17:00:00	1	52.2585	M	1	WHITE	1	0	0	0	0	0	MED	0	0	20.7394	44.745833	1	1	1	1	1	1	1	1	17	1	9	10	4	2	1	0	1	8	14	15	19	0.9	2.6
235130	152754	2/8/2184 21:33:14	4/8/2184 19:01:07	metavision	2/8/2184 12:50:00	0.363356	URINE	0	4/8/2184 00:00:00	2/8/2184 12:50:00	0	46.2625	M	1	OTHER	0	0	0	1	0	0	SURG	0	0	1.8944	6.18125	0	0	0	0	0	0	1	0	7	1	9	5	3	2	1	0	1	7	14	22	25	0.9	0.9
272363	160208	15/1/2113 16:00:22	13/2/2113 17:13:34	metavision	15/1/2113 16:22:00	-0.015023	BLOOD CULTURE	1	15/1/2113 00:00:00	15/1/2113 16:22:00	1	49.6082	M	1	WHITE	1	0	0	0	0	1	CMED	0	0	29.0508	29.028472	1	1	1	0	1	1	1	1	13	0	5	3	4	2	1	0	1	10	13	24	27	0.4	0.4
200636	131817	3/2/2123 19:14:53	13/2/2123 11:25:18	metavision	3/2/2123 19:35:00	-0.01397	MRSA SCREEN	0	3/2/2123 00:00:00	3/2/2123 19:35:00	0	76.708	M	1	UNKNOWN/NOT SPECIFIED	0	0	0	1	0	1	CMED	1	1	9.6739	9.554861	1	0	0	0	0	0	1	1	15	0	3	5	3	2	1	0	1	18	23	18	22	2.9	3.2
267925	198615	11/8/2189 13:50:02	12/8/2189 09:37:41	metavision	11/8/2189 10:15:00	0.149329	BLOOD CULTURE	0	11/8/2189 00:00:00	11/8/2189 10:15:00	0	80.3741	M	1	WHITE	1	0	0	0	0	0	MED	0	0	0.8248	2.186806	0	0	0	0	0	0	0	0	17	0	3	4	3	2	1	0	1	17	17	17	20	1.8	2.4
210591	103694	8/12/2147 06:47:30	19/12/2147 15:57:15	metavision	8/12/2147 06:45:00	0.001736	URINE	1	8/12/2147 00:00:00	8/12/2147 06:45:00	1	54.3147	F	0	BLACK/CAPE VERDEAN	0	1	0	0	0	0	NSURG	0	0	11.3818	19.280556	1	0	0	0	0	0	0	0	0	1	5	7	4	3	1	1	1	13	19	20	26	0.7	0.8
291455	146845	22/10/2159 15:16:11	1/11/2159 22:21:28	metavision	22/10/2159 15:40:00	-0.016539	FLUID,OTHER	0	25/10/2159 00:00:00	22/10/2159 15:40:00	0	62.2847	F	0	WHITE	1	0	0	0	0	0	CMED	0	0	10.2953	18.133333	1	1	0	0	0	1	1	1	-1	1	6	6	3	2	1	0	1	15	16	20	23	1.1	1.2
233306	189094	23/4/2106 22:02:59	24/5/2106 18:23:10	metavision	23/4/2106 00:00:00	0.918738	URINE	0	24/4/2106 00:00:00	23/4/2106 00:00:00	0	50.2544	M	1	WHITE	1	0	0	0	0	0	MED	0	0	30.8473	30.831944	1	1	1	1	1	0	0	0	9	1	8	9	4	2	0	1	1	16	16	21	21	0.7	0.7
284870	157640	29/7/2113 19:49:28	31/7/2113 18:10:43	metavision	29/7/2113 19:25:00	0.016991	BLOOD CULTURE	1	30/7/2113 00:00:00	29/7/2113 19:25:00	1	75.7224	F	0	ASIAN - CHINESE	0	0	0	1	0	1	MED	0	0	1.9314	6.890278	1	1	0	0	0	1	1	1	10	0	6	8	4	2	0	1	1	9	16	24	32	1.5	1.8
246876	185264	27/11/2145 15:24:01	21/12/2145 01:34:33	metavision	27/11/2145 00:00:00	0.641678	URINE	0	29/11/2145 00:00:00	27/11/2145 00:00:00	0	83.0052	F	0	WHITE	1	0	0	0	0	0	MED	1	1	23.424	23.348611	1	1	1	0	1	0	1	1	11	0	2	2	1	1	0	0	1	14	14	26	28	0.5	0.6
256338	101361	1/12/2145 18:14:06	14/12/2145 18:00:12	metavision	1/12/2145 19:10:00	-0.038819	BLOOD CULTURE	0	2/12/2145 00:00:00	1/12/2145 19:10:00	1	55.0402	M	1	WHITE	1	0	0	0	0	1	MED	0	0	12.9903	16.980556	1	1	1	0	1	1	1	1	-1	1	5	10	3	3	1	1	1	13	16	18	22	1.2	1.4
231177	117797	5/10/2139 21:26:21	14/10/2139 17:48:06	metavision	5/10/2139 23:40:00	-0.092813	MRSA SCREEN	0	6/10/2139 00:00:00	5/10/2139 23:40:00	0	66.1644	F	0	UNKNOWN/NOT SPECIFIED	0	0	0	1	0	0	TRAUM	0	0	8.8484	10.665972	0	0	0	0	0	0	0	0	9	1	2	2	2	2	1	0	1	13	31	11	25	0.2	0.6
225452	104808	11/1/2107 12:56:14	14/1/2107 16:18:08	metavision	11/1/2107 12:00:00	0.039051	FLUID RECEIVED IN BLOOD CULTURE BOTTLES	0	12/1/2107 00:00:00	11/1/2107 12:00:00	0	70.5779	M	1	UNKNOWN/NOT SPECIFIED	0	0	0	1	0	1	CMED	0	0	3.1402	21.763889	1	0	0	0	0	0	1	1	5	0	6	7	2	2	0	1	1	6	13	30	33	0.7	0.9
262389	193978	11/10/2106 04:44:57	6/11/2106 11:18:54	metavision	11/10/2106 09:15:00	-0.187535	MRSA SCREEN	0	11/10/2106 00:00:00	11/10/2106 09:15:00	1	57.1676	M	1	BLACK/AFRICAN AMERICAN	0	1	0	0	0	0	SURG	0	0	26.2736	26.311806	1	1	0	0	0	0	1	1	4	1	10	7	4	2	1	0	1	15	19	21	30	1	1.2
209764	187089	17/8/2181 12:54:50	31/8/2181 19:09:44	metavision	17/8/2181 12:15:00	0.027662	BLOOD CULTURE	0	19/8/2181 00:00:00	17/8/2181 12:15:00	0	57.5564	F	0	WHITE	1	0	0	0	0	0	NSURG	0	0	14.2603	18.147222	1	0	0	0	0	0	1	1	0	1	12	10	3	3	1	1	1	15	16	16	17	0.6	0.7
242062	180732	30/3/2126 16:33:55	6/4/2126 18:35:47	metavision	30/3/2126 18:45:00	-0.09103	MRSA SCREEN	0	31/3/2126 00:00:00	30/3/2126 18:45:00	0	66.8598	M	1	UNABLE TO OBTAIN	0	0	0	1	0	0	CMED	0	0	7.0846	9.149306	1	1	1	1	1	1	1	1	0	1	10	8	4	3	1	1	1	10	17	19	20	0.9	1
231031	153461	9/7/2126 09:11:51	12/7/2126 18:27:06	metavision	8/7/2126 11:32:00	0.902674	Staph aureus Screen	0	9/7/2126 00:00:00	8/7/2126 11:32:00	1	82.6794	F	0	WHITE	1	0	0	0	0	1	CMED	0	0	3.3856	7.0375	0	0	0	0	0	0	0	0	-5	1	2	1	2	1	0	0	1	10	16	27	28	0.5	0.6
229063	153470	13/2/2153 04:04:09	26/2/2153 18:32:47	metavision	13/2/2153 03:10:00	0.037604	SWAB	1	14/2/2153 00:00:00	13/2/2153 03:10:00	1	61.2252	F	0	ASIAN	0	0	0	1	0	0	NSURG	0	0	13.6032	13.602083	1	0	0	0	0	0	0	0	7	1	5	8	4	3	1	1	1	14	20	19	22	0.4	0.6
251336	190094	3/7/2190 15:12:21	21/7/2190 21:30:42	metavision	3/7/2190 19:40:00	-0.185868	MRSA SCREEN	0	3/7/2190 00:00:00	3/7/2190 19:40:00	0	71.6511	F	0	OTHER	0	0	0	1	0	0	NSURG	0	0	18.2627	23.054861	0	0	0	0	0	0	1	1	10	1	6	5	2	2	0	1	1	12	16	22	24	0.5	0.5
261226	174052	4/5/2126 13:43:00	9/5/2126 18:16:38	metavision	4/5/2126 12:40:00	0.04375	BLOOD CULTURE	0	4/5/2126 00:00:00	4/5/2126 12:40:00	0	87.6077	F	0	WHITE	1	0	0	0	0	0	MED	0	0	5.19	8.109722	0	0	0	0	0	0	1	0	0	0	4	2	4	1	0	0	1	11	15	20	24	0.5	0.5
294794	164637	16/10/2185 00:58:13	31/10/2185 17:02:20	metavision	16/10/2185 04:36:00	-0.151238	MRSA SCREEN	0	16/10/2185 00:00:00	16/10/2185 04:36:00	1	53.778	F	0	OTHER	0	0	0	1	0	0	NSURG	0	0	15.6695	26.575	0	0	0	0	0	0	1	1	0	1	7	7	4	3	1	1	1	11	17	15	24	0.4	0.6
289147	195565	11/1/2133 18:08:53	14/1/2133 17:19:59	metavision	11/1/2133 15:20:00	0.11728	BLOOD CULTURE	0	11/1/2133 00:00:00	11/1/2133 15:20:00	0	73.2172	M	1	PATIENT DECLINED TO ANSWER	0	0	0	1	0	0	MED	0	0	2.966	29.885417	0	0	0	0	0	0	1	0	9	1	3	6	2	2	1	0	1	12	17	20	24	1.3	1.4
258430	181382	1/12/2122 04:53:29	8/12/2122 22:10:00	metavision	30/11/2122 19:25:00	0.39478	BLOOD CULTURE	0	1/12/2122 00:00:00	30/11/2122 19:25:00	0	66.7229	F	0	WHITE	1	0	0	0	0	0	ORTHO	1	1	7.7198	8.799306	1	0	0	0	0	0	1	1	17	1	4	5	3	3	1	1	1	7	14	20	24	0.3	0.5
247013	193575	31/10/2143 21:08:32	4/11/2143 17:31:15	metavision	31/10/2143 18:45:00	0.099676	BLOOD CULTURE	0	31/10/2143 00:00:00	31/10/2143 18:45:00	0	56.4667	M	1	UNABLE TO OBTAIN	0	0	0	1	0	0	NMED	0	0	3.8491	6.7875	0	0	0	0	0	0	1	1	0	1	5	5	2	1	1	0	0	11	23	17	21	1.3	1.7
240013	191203	20/8/2178 22:36:18	24/8/2178 18:20:34	metavision	21/8/2178 01:16:00	-0.110903	URINE	0	21/8/2178 00:00:00	21/8/2178 01:16:00	0	68.9899	M	1	WHITE	1	0	0	0	0	1	MED	0	0	3.8224	6.65625	1	1	1	1	1	1	1	1	5	0	10	5	3	2	1	0	1	13	17	18	20	1.2	1.4
233796	102111	22/8/2159 14:45:45	8/9/2159 21:50:35	metavision	22/8/2159 15:04:00	-0.012674	MRSA SCREEN	0	22/8/2159 00:00:00	22/8/2159 15:04:00	0	83.7746	F	0	WHITE	1	0	0	0	0	0	NSURG	1	1	17.295	17.517361	0	0	0	0	0	0	1	1	-4	1	4	5	3	1	1	0	0	13	16	18	19	0.9	1.1
230122	197418	1/1/2165 15:30:55	4/1/2165 16:02:35	metavision	1/1/2165 18:29:00	-0.123669	MRSA SCREEN	0	1/1/2165 00:00:00	1/1/2165 18:29:00	0	68.4231	M	1	WHITE	1	0	0	0	0	1	CMED	0	0	3.022	8.900694	1	0	0	0	0	0	1	1	-3	1	11	11	2	3	1	1	1	9	9	22	26	1	1.1
272508	153859	28/1/2169 22:20:24	31/1/2169 14:55:23	metavision	28/1/2169 19:50:00	0.104444	BLOOD CULTURE	0	29/1/2169 00:00:00	28/1/2169 19:50:00	1	62.0657	F	0	WHITE	1	0	0	0	0	1	MED	0	0	2.691	4.726389	1	1	1	1	1	1	1	1	-5	0	7	5	4	2	1	0	1	14	18	19	21	1.4	2.2
236342	155246	15/7/2176 01:44:31	30/7/2176 11:34:05	metavision	15/7/2176 08:16:00	-0.271863	MRSA SCREEN	0	18/7/2176 00:00:00	15/7/2176 08:16:00	0	34.2704	M	1	WHITE	1	0	0	0	0	0	TRAUM	0	0	15.4094	15.376389	0	0	0	0	0	0	1	1	0	1	3	2	2	1	1	0	0	14	16	21	26	0.7	0.8
276755	104682	14/9/2193 13:24:28	26/9/2193 18:32:23	metavision	14/9/2193 00:00:00	0.558657	SEROLOGY/BLOOD	0	16/9/2193 00:00:00	14/9/2193 00:00:00	1	62.5092	M	1	UNABLE TO OBTAIN	0	0	0	1	0	1	MED	0	0	12.2138	18.115972	0	0	0	0	0	0	1	1	-4	0	9	9	4	2	0	1	1	16	18	26	27	2.4	3
292716	162745	12/1/2196 19:44:28	15/1/2196 14:21:09	metavision	12/1/2196 17:08:00	0.108657	BLOOD CULTURE	0	13/1/2196 00:00:00	12/1/2196 17:08:00	0	64.2916	M	1	WHITE	1	0	0	0	0	0	MED	0	1	2.7755	2.751389	0	0	0	0	0	0	1	1	3	0	8	7	2	2	1	0	1	17	25	17	19	1.8	4.3
264303	114370	20/7/2151 23:14:18	22/7/2151 19:02:15	metavision	21/7/2151 01:00:00	-0.073403	MRSA SCREEN	0	22/7/2151 00:00:00	21/7/2151 01:00:00	0	47.6889	M	1	WHITE	1	0	0	0	0	0	TRAUM	0	0	1.825	3.678472	0	0	0	0	0	0	1	0	9	1	5	3	4	1	0	0	1	19	21	20	23	0.6	0.7
267036	133292	2/12/2143 22:28:15	7/12/2143 18:22:42	metavision	2/12/2143 20:10:00	0.096007	BLOOD CULTURE	0	5/12/2143 00:00:00	2/12/2143 20:10:00	0	73.2501	M	1	BLACK/AFRICAN AMERICAN	0	1	0	0	0	0	MED	0	0	4.8295	15.746528	1	0	0	0	0	0	1	1	10	1	8	7	4	3	1	1	1	15	23	18	23	2.2	3.3
285318	172990	23/4/2146 13:56:28	7/5/2146 15:47:49	metavision	23/4/2146 20:10:00	-0.259398	MRSA SCREEN	0	23/4/2146 00:00:00	23/4/2146 20:10:00	0	91.4	F	0	WHITE	1	0	0	0	0	0	NSURG	1	1	14.0773	15.260417	1	0	0	0	0	0	0	0	0	1	2	5	4	2	1	0	1	16	18	24	26	0.8	0.9
239615	181286	1/1/2177 18:36:28	23/1/2177 18:04:13	metavision	2/1/2177 09:20:00	-0.613565	BLOOD CULTURE	0	4/1/2177 00:00:00	2/1/2177 09:20:00	0	45.3097	M	1	ASIAN	0	0	0	1	0	1	NSURG	0	0	21.9776	22.736111	1	0	0	0	0	0	1	1	6	1	7	7	4	2	0	1	1	13	27	17	31	0.6	1.1
273086	140303	17/9/2151 01:15:38	20/9/2151 13:55:33	metavision	17/9/2151 01:28:00	-0.008588	MRSA SCREEN	0	17/9/2151 00:00:00	17/9/2151 01:28:00	0	22.9656	F	0	WHITE	1	0	0	0	0	0	SURG	0	0	3.5277	30.742361	0	0	0	0	0	0	1	1	-11	1	6	5	3	3	1	1	1	6	15	20	25	0.5	0.7
209791	141825	8/8/2159 11:18:37	22/8/2159 17:10:54	metavision	8/8/2159 08:15:00	0.127512	BLOOD CULTURE	0	9/8/2159 00:00:00	8/8/2159 08:15:00	1	70.5505	F	0	WHITE	1	0	0	0	0	0	MED	1	1	14.2446	14.175	1	1	1	0	1	0	1	1	2	1	5	4	3	1	0	0	1	15	19	23	25	1	1.1
257729	158561	20/3/2108 20:57:26	28/3/2108 17:35:38	metavision	20/3/2108 23:30:00	-0.105949	SEROLOGY/BLOOD	0	22/3/2108 00:00:00	20/3/2108 23:30:00	1	34.1637	M	1	WHITE	1	0	0	0	0	0	NMED	0	0	7.8599	7.860417	0	0	0	0	0	0	1	1	-8	1	3	1	3	1	0	0	1	12	16	25	28	0.9	1.1
203656	112265	27/2/2150 11:25:09	3/3/2150 18:12:49	metavision	27/2/2150 11:05:00	0.013993	Staph aureus Screen	0	27/2/2150 00:00:00	27/2/2150 11:05:00	0	65.5949	M	1	WHITE	1	0	0	0	0	0	CMED	0	0	4.2831	6.179167	0	0	0	0	0	0	1	1	-12	1	5	8	4	2	1	0	1	10	13	21	24	0.7	1
288369	197793	16/5/2173 12:14:45	8/6/2173 15:45:23	metavision	16/5/2173 06:40:00	0.232465	URINE	0	16/5/2173 00:00:00	16/5/2173 06:40:00	0	68.0918	F	0	WHITE	1	0	0	0	0	0	NSURG	0	0	23.1463	23.105556	1	0	0	0	0	0	1	1	6	1	5	7	4	2	0	1	1	16	23	19	22	0.7	1
283164	162022	28/1/2114 16:09:21	3/2/2114 18:27:11	metavision	28/1/2114 14:45:00	0.058576	BLOOD CULTURE	0	29/1/2114 00:00:00	28/1/2114 14:45:00	1	48.0257	M	1	WHITE	1	0	0	0	0	0	NSURG	0	0	6.0957	12.011806	1	0	0	0	0	0	0	0	6	1	2	1	4	2	1	0	1	10	13	25	27	0.5	0.6
282252	160189	6/1/2168 19:11:49	11/1/2168 21:03:22	metavision	6/1/2168 19:35:00	-0.0161	BLOOD CULTURE	0	6/1/2168 00:00:00	6/1/2168 19:35:00	0	75.4349	M	1	UNABLE TO OBTAIN	0	0	0	1	0	1	CMED	1	1	5.0775	4.974306	1	1	1	1	1	1	1	1	6	0	11	8	4	2	1	0	1	12	13	21	22	2	2.1
289001	102972	8/3/2162 14:56:36	14/3/2162 17:59:10	metavision	8/3/2162 00:00:00	0.622639	CSF;SPINAL FLUID	0	9/3/2162 00:00:00	8/3/2162 00:00:00	0	28.8795	M	1	WHITE	1	0	0	0	0	0	MED	0	0	6.1268	14.085417	0	0	0	0	0	0	1	1	-8	1	13	12	2	2	0	1	1	14	15	20	23	2.4	2.9
294142	158035	1/8/2101 21:09:17	3/8/2101 17:22:27	metavision	1/8/2101 22:32:00	-0.057442	MRSA SCREEN	0	1/8/2101 00:00:00	1/8/2101 22:32:00	0	60.2231	M	1	UNKNOWN/NOT SPECIFIED	0	0	0	1	0	0	TRAUM	0	0	1.8425	7.711806	0	0	0	0	0	0	1	1	6	1	7	7	4	3	1	1	1	17	17	17	17	0.8	1.1
228700	190738	28/8/2124 14:44:38	30/8/2124 20:47:04	metavision	28/8/2124 16:42:00	-0.081505	MRSA SCREEN	0	28/8/2124 00:00:00	28/8/2124 16:42:00	0	73.324	M	1	WHITE	1	0	0	0	0	0	CMED	0	0	2.2517	12.996528	0	0	0	0	0	0	1	1	0	1	5	6	4	2	1	0	1	11	12	22	23	0.7	0.8
282669	130951	31/12/2149 15:57:08	5/1/2150 04:30:33	metavision	31/12/2149 15:30:00	0.018843	BLOOD CULTURE	0	2/1/2150 00:00:00	31/12/2149 15:30:00	0	45.5287	M	1	UNKNOWN/NOT SPECIFIED	0	0	0	1	0	0	CMED	1	1	4.5232	4.419444	0	0	0	0	0	0	1	1	8	1	7	8	2	2	1	0	1	15	18	17	21	0.7	1
247962	183509	19/9/2130 10:33:08	21/9/2130 19:00:12	metavision	19/9/2130 12:23:00	-0.076296	MRSA SCREEN	0	20/9/2130 00:00:00	19/9/2130 12:23:00	0	54.4434	M	1	WHITE	1	0	0	0	0	1	CMED	0	0	2.3521	10.909722	0	0	0	0	0	0	1	1	-2	1	8	6	3	2	1	0	1			24	27	0.6	0.6
209333	115661	30/1/2183 23:01:27	15/2/2183 21:13:41	metavision	31/1/2183 02:48:00	-0.157326	BLOOD CULTURE	1	1/2/2183 00:00:00	31/1/2183 02:48:00	1	38.4321	M	1	WHITE	1	0	0	0	0	0	MED	0	0	15.9252	20.809028	1	1	1	1	1	1	1	1	-4	1	7	8	4	2	1	0	1	12	15	21	27	0.9	1.5
204603	179777	30/12/2121 09:35:12	20/1/2122 20:16:53	metavision	30/12/2121 12:45:00	-0.131806	URINE	0	2/1/2122 00:00:00	30/12/2121 12:45:00	0	41.5149	F	0	WHITE	1	0	0	0	0	0	MED	0	0	21.4456	28.264583	1	0	0	0	0	0	0	0	2	0	4	5	3	3	1	1	1	9	13	20	27	0.7	0.7
212059	185110	4/12/2101 03:56:48	7/12/2101 16:17:54	metavision	4/12/2101 07:26:00	-0.145278	MRSA SCREEN	0	4/12/2101 00:00:00	4/12/2101 07:26:00	0	40.7894	F	0	WHITE	1	0	0	0	0	0	SURG	0	0	3.5147	6.909028	0	0	0	0	0	0	1	1	12	1	6	5	3	2	1	0	1	11	15	22	25	0.9	2.6
251869	100849	10/1/2151 20:41:40	13/1/2151 20:11:30	metavision	10/1/2151 22:15:00	-0.064815	BLOOD CULTURE	0	11/1/2151 00:00:00	10/1/2151 22:15:00	1	68.7352	F	0	WHITE	1	0	0	0	0	0	GU	0	0	2.9791	8.9375	1	0	0	0	0	0	1	1	6	0	8	5	4	3	1	1	1	17	18	20	20	2.4	3
200191	191578	18/11/2160 12:27:09	28/11/2160 21:24:49	metavision	18/11/2160 14:50:00	-0.099201	SWAB	0	18/11/2160 00:00:00	18/11/2160 14:50:00	0	62.4162	M	1	WHITE	1	0	0	0	0	0	TRAUM	0	0	10.3734	15.26875	0	0	0	0	0	0	0	0	4	1	3	3	2	1	1	0	0	11	14	25	25	0.9	1.1
214725	100474	25/7/2196 23:15:00	1/8/2196 09:28:57	metavision	25/7/2196 21:20:00	0.079861	URINE	0	26/7/2196 00:00:00	25/7/2196 21:20:00	1	91.4	M	1	WHITE	1	0	0	0	0	0	NMED	1	1	6.4264	4.934722	0	0	0	0	0	0	0	0	7	1	3	1	1	2	1	0	1	17	17	27	27	1	1
246648	119853	20/9/2169 03:42:57	29/9/2169 20:56:14	metavision	20/9/2169 06:45:00	-0.126424	MRSA SCREEN	0	20/9/2169 00:00:00	20/9/2169 06:45:00	0	20.6712	M	1	WHITE	1	0	0	0	0	0	NMED	0	0	9.7176	16.606944	0	0	0	0	0	0	0	0	0	1	2	2	3	2	0	1	1	14	16	24	26	0.9	1
228387	127392	19/2/2105 07:48:38	10/3/2105 16:32:34	metavision	19/2/2105 00:00:00	0.32544	SWAB	0	22/2/2105 00:00:00	19/2/2105 00:00:00	1	55.8096	M	1	BLACK/AFRICAN AMERICAN	0	1	0	0	0	0	NSURG	0	0	19.3638	21.31875	1	0	0	0	0	0	1	1	2	1	2	4	2	1	0	0	1	14	15	23	24	2.5	2.5
297685	102916	4/3/2116 16:00:18	13/3/2116 15:14:20	metavision	4/3/2116 00:00:00	0.666875	BLOOD CULTURE	1	5/3/2116 00:00:00	4/3/2116 00:00:00	1	61.3237	M	1	BLACK/AFRICAN AMERICAN	0	1	0	0	0	1	MED	0	0	8.9681	19.017361	1	1	1	1	1	1	1	0	1	1	7	6	4	2	1	0	1	13	24	17	24	1.7	2.1
208946	183701	16/3/2110 22:08:57	20/3/2110 14:02:12	metavision	16/3/2110 00:00:00	0.922882	BLOOD CULTURE	0	17/3/2110 00:00:00	16/3/2110 00:00:00	0	65.113	F	0	WHITE	1	0	0	0	0	0	MED	0	0	3.662	4.484722	1	1	1	1	1	1	1	1	-1	0	4	5	3	2	1	0	1	10	15	18	23	0.4	0.7
207878	191993	14/12/2176 00:15:03	23/12/2176 22:19:17	metavision	14/12/2176 00:00:00	0.010451	MRSA SCREEN	0	17/12/2176 00:00:00	14/12/2176 00:00:00	0	64.8611	F	0	MIDDLE EASTERN	0	0	0	1	0	0	NSURG	0	0	9.9196	16.740278	0	0	0	0	0	0	0	0	0	1	4	3	4	2	0	1	1	15	15	28	28	0.9	0.9
283691	177173	14/10/2195 12:46:44	19/10/2195 18:38:32	metavision	14/10/2195 14:00:00	-0.05088	MRSA SCREEN	0	16/10/2195 00:00:00	14/10/2195 14:00:00	0	62.1259	F	0	BLACK/AFRICAN AMERICAN	0	1	0	0	0	0	NSURG	0	0	5.2443	8.996528	0	0	0	0	0	0	1	1	11	1	2	5	2	1	1	0	0	15	15	20	20	1	1.5
289504	126759	11/9/2184 03:12:50	14/9/2184 21:02:20	metavision	11/9/2184 03:00:00	0.008912	URINE	0	13/9/2184 00:00:00	11/9/2184 03:00:00	1	55.8096	F	0	OTHER	0	0	0	1	0	0	MED	0	0	3.7427	7.456944	0	0	0	0	0	0	0	0	14	0	3	1	2	2	1	1	0	6	24	31	36	0.3	0.5
266909	137855	5/12/2124 22:31:53	11/1/2125 13:35:12	metavision	6/12/2124 01:44:00	-0.133414	MRSA SCREEN	0	6/12/2124 00:00:00	6/12/2124 01:44:00	0	39.9133	M	1	WHITE	1	0	0	0	0	1	CMED	0	0	36.6273	36.561806	1	0	0	0	0	0	1	1	-8	1	9	9	2	1	0	0	1	19	24	16	23	3.5	4.1
245061	135402	18/3/2191 04:48:41	19/4/2191 21:03:13	metavision	18/3/2191 07:10:00	-0.098137	SWAB	0	18/3/2191 00:00:00	18/3/2191 07:10:00	0	26.1224	M	1	UNABLE TO OBTAIN	0	0	0	1	0	0	TRAUM	0	0	32.6768	34.321528	1	0	0	0	0	0	1	1	1	1	11	10	4	3	1	1	1	12	14	22	22	1	1.9
227273	128587	19/9/2177 10:57:30	20/9/2177 18:37:27	metavision	19/9/2177 17:17:00	-0.263542	SPUTUM	1	19/9/2177 00:00:00	19/9/2177 17:17:00	1	69.1952	M	1	WHITE	1	0	0	0	0	0	CMED	0	0	1.3194	9.713889	0	0	0	0	0	0	1	1	0	1	5	4	3	3	1	1	1	10	10	26	27	0.8	1
282715	194621	7/11/2141 19:26:51	19/11/2141 09:58:01	metavision	7/11/2141 17:50:00	0.067257	BLOOD CULTURE	0	9/11/2141 00:00:00	7/11/2141 17:50:00	0	65.1157	M	1	BLACK/AFRICAN AMERICAN	0	1	0	0	0	1	NMED	0	0	11.605	22.927083	0	0	0	0	0	0	1	1	-3	0	3	2	3	2	0	1	1	15	18	25	30	1.2	1.4
277346	114491	18/3/2149 20:16:41	24/3/2149 18:30:22	metavision	18/3/2149 21:40:00	-0.057859	URINE	0	19/3/2149 00:00:00	18/3/2149 21:40:00	0	81.1298	M	1	WHITE	1	0	0	0	0	0	MED	0	0	5.9262	8.869444	1	0	0	0	0	0	1	1	4	0	7	7	4	3	1	1	1	7	13	29	32	0.7	0.7
201457	110952	13/12/2170 19:29:24	24/12/2170 17:44:12	metavision	13/12/2170 17:55:00	0.065556	URINE	1	14/12/2170 00:00:00	13/12/2170 17:55:00	1	64.6831	M	1	WHITE	1	0	0	0	0	0	MED	0	0	10.9269	15.79375	1	1	0	0	0	1	1	1	21	0	7	8	3	2	1	0	1	13	16	29	29	1.2	1.8
270745	135578	18/6/2140 04:07:26	30/6/2140 13:44:59	metavision	18/6/2140 01:50:00	0.09544	BLOOD CULTURE	0	18/6/2140 00:00:00	18/6/2140 01:50:00	1	38.7935	M	1	WHITE	1	0	0	0	0	0	MED	0	0	12.4011	40.339583	1	0	0	0	0	0	1	1	8	1	13	5	4	3	1	1	1	11	14	23	25	1	1.2
290763	173610	1/10/2161 11:09:02	10/10/2161 01:00:43	metavision	1/10/2161 00:00:00	0.464606	MRSA SCREEN	0	4/10/2161 00:00:00	1/10/2161 00:00:00	0	57.2251	M	1	BLACK/AFRICAN AMERICAN	0	1	0	0	0	0	NSURG	1	1	8.5776	8.378472	0	0	0	0	0	0	1	1	6	1	6	8	3	3	1	1	1	11	12	23	26	0.3	1.1
266502	105286	20/5/2154 10:13:58	1/6/2154 21:38:48	metavision	20/5/2154 11:11:00	-0.039606	MRSA SCREEN	0	23/5/2154 00:00:00	20/5/2154 11:11:00	1	18.4398	M	1	WHITE	1	0	0	0	0	0	TRAUM	0	0	12.4756	42.178472	1	0	0	0	0	0	1	1	6	1	5	3	4	2	1	0	1	13	19	18	23	1	1.2
201612	123885	6/11/2173 20:31:48	23/11/2173 12:27:38	metavision	6/11/2173 21:56:00	-0.058472	BLOOD CULTURE	0	6/11/2173 00:00:00	6/11/2173 21:56:00	0	69.4608	M	1	WHITE	1	0	0	0	0	0	CMED	0	0	16.6638	16.663194	1	0	0	0	0	0	1	1	6	0	4	3	3	2	1	0	1	14	15	21	21	0.5	0.9
252158	175611	24/12/2121 12:49:15	28/12/2121 17:35:29	metavision	24/12/2121 13:37:00	-0.03316	MRSA SCREEN	0	24/12/2121 00:00:00	24/12/2121 13:37:00	0	45.4302	M	1	HISPANIC OR LATINO	0	0	1	0	0	1	NSURG	0	0	4.1988	7.347222	0	0	0	0	0	0	0	0	-1	0	2	1	3	1	0	0	1	16	17	22	24	0.9	1
245719	100035	22/2/2115 06:52:06	4/3/2115 19:00:50	metavision	22/2/2115 09:36:00	-0.113819	BLOOD CULTURE	0	22/2/2115 00:00:00	22/2/2115 09:36:00	0	36.5374	M	1	HISPANIC OR LATINO	0	0	1	0	0	1	MED	0	0	10.5061	25.323611	0	0	0	0	0	0	0	0	9	1	6	4	3	2	1	0	1	8	18	22	33	1	1.2
289225	109893	30/8/2135 13:10:50	12/9/2135 21:30:39	metavision	30/8/2135 17:16:00	-0.170255	MRSA SCREEN	1	31/8/2135 00:00:00	30/8/2135 17:16:00	1	41.4465	F	0	WHITE	1	0	0	0	0	0	NSURG	0	0	13.3471	21.05625	0	0	0	0	0	0	0	0	0	1	2	2	2	1	0	1	0	13	14	21	22	0.3	0.4
229297	193878	12/2/2146 21:30:10	23/2/2146 00:22:34	metavision	12/2/2146 22:03:00	-0.022801	MRSA SCREEN	1	13/2/2146 00:00:00	12/2/2146 22:03:00	1	83.457	F	0	WHITE	1	0	0	0	0	0	MED	0	0	10.1197	12.770833	0	0	0	0	0	0	1	1	14	1	7	6	3	2	1	0	1	10	11	30	32	0.8	0.9
277716	137122	2/8/2141 16:49:24	14/8/2141 14:49:44	metavision	2/8/2141 17:19:00	-0.020556	BLOOD CULTURE	0	2/8/2141 00:00:00	2/8/2141 17:19:00	0	47.4014	M	1	WHITE	1	0	0	0	0	0	MED	0	0	11.9169	11.904167	0	0	0	0	0	0	1	0	11	1	5	3	4	1	0	0	1	9	11	25	25	0.3	0.5
275776	145166	12/11/2144 15:15:33	17/11/2144 17:34:59	metavision	12/11/2144 11:35:00	0.15316	BLOOD CULTURE	1	13/11/2144 00:00:00	12/11/2144 11:35:00	1	41.671	M	1	WHITE	1	0	0	0	0	0	MED	0	0	5.0968	27.830556	1	1	1	1	1	1	1	1	13	1	9	8	4	3	1	1	1	20	22	16	24	0.7	1.8
295698	155806	22/7/2105 20:58:19	29/7/2105 22:58:25	metavision	23/7/2105 06:31:00	-0.397697	MRSA SCREEN	0	23/7/2105 00:00:00	23/7/2105 06:31:00	0	91.4	F	0	WHITE	1	0	0	0	0	0	NSURG	0	0	7.0834	8.828472	0	0	0	0	0	0	0	0	10	1	4	2	3	0	0	0	0	15	20	21	26	1.1	1.2
268470	198144	22/10/2122 14:01:02	25/10/2122 05:46:53	metavision	22/10/2122 15:10:00	-0.047894	MRSA SCREEN	0	23/10/2122 00:00:00	22/10/2122 15:10:00	1	66.6134	M	1	WHITE	1	0	0	0	0	1	MED	1	1	2.6568	1.00625	1	0	0	0	0	0	1	1	-1	1	6	9	4	2	1	0	1	15	22	22	30	1.1	2.4
243338	147314	21/8/2109 18:19:03	29/8/2109 15:53:51	metavision	21/8/2109 16:30:00	0.075729	URINE	0	22/8/2109 00:00:00	21/8/2109 16:30:00	0	45.1837	M	1	WHITE	1	0	0	0	0	0	CMED	0	0	7.8992	10.832639	0	0	0	0	0	0	1	1	2	1	8	7	3	3	1	1	1	13	16	24	24	1	1.1
211018	163821	7/10/2117 12:09:40	9/10/2117 16:08:04	metavision	7/10/2117 13:39:00	-0.062037	MRSA SCREEN	0	9/10/2117 00:00:00	7/10/2117 13:39:00	0	65.8276	M	1	WHITE	1	0	0	0	0	0	CMED	0	0	2.1656	8.115278	0	0	0	0	0	0	1	1	0	1	5	4	3	2	1	0	1	8	8	27	28	0.9	1.1
293364	132548	12/8/2149 04:28:20	21/8/2149 17:38:57	metavision	12/8/2149 03:10:00	0.054398	URINE	0	15/8/2149 00:00:00	12/8/2149 03:10:00	0	41.89	M	1	WHITE	1	0	0	0	0	0	TRAUM	0	0	9.549	13.48125	1	0	0	0	0	0	0	0	0	1	4	6	4	3	1	1	1	12	17	17	23	0.7	1
271855	109878	29/10/2117 21:47:46	6/11/2117 18:43:09	metavision	30/10/2117 00:00:00	-0.091829	MRSA SCREEN	0	1/11/2117 00:00:00	30/10/2117 00:00:00	0	57.9972	M	1	WHITE	1	0	0	0	0	0	MED	0	0	7.8718	10.822222	1	0	0	0	0	0	1	1	-1	1	6	5	4	2	1	0	1	8	15	15	23	1	1.5
264631	185398	17/8/2185 00:53:33	23/8/2185 14:17:57	metavision	17/8/2185 00:00:00	0.037187	URINE	0	19/8/2185 00:00:00	17/8/2185 00:00:00	0	58.9828	F	0	WHITE	1	0	0	0	0	0	MED	0	0	6.5586	6.547222	0	0	0	0	0	0	0	0	4	1	3	6	3	2	1	0	1	10	10	23	23	0.8	0.8
223790	175131	21/5/2189 06:46:46	24/5/2189 18:58:19	metavision	21/5/2189 05:40:00	0.046366	BLOOD CULTURE	0	21/5/2189 00:00:00	21/5/2189 05:40:00	1	19.9977	M	1	WHITE	1	0	0	0	0	0	NSURG	0	0	3.508	8.25	0	0	0	0	0	0	0	0	0	1	2	3	3	3	1	1	1	13	16	27	28	0.9	0.9
265131	123147	2/10/2142 13:49:41	6/10/2142 15:26:57	metavision	2/10/2142 00:00:00	0.576169	SWAB	1	3/10/2142 00:00:00	2/10/2142 00:00:00	1	25.6515	F	0	WHITE	1	0	0	0	0	0	MED	0	0	4.0675	8.984028	1	1	1	1	1	1	1	1	-7	0	6	4	3	3	1	1	1	10	10	14	18	0.6	0.6
223182	173776	5/11/2124 03:00:16	7/11/2124 16:37:10	metavision	5/11/2124 09:46:00	-0.281759	MRSA SCREEN	0	5/11/2124 00:00:00	5/11/2124 09:46:00	0	21.8732	F	0	WHITE	1	0	0	0	0	0	TRAUM	0	0	2.5673	7.53125	0	0	0	0	0	0	1	1	0	1	4	2	3	2	1	0	1	14	14	21	21	0.7	1
208137	162379	15/4/2161 18:06:05	19/4/2161 17:55:43	metavision	15/4/2161 14:50:00	0.136169	BLOOD CULTURE	0	15/4/2161 00:00:00	15/4/2161 14:50:00	0	33.4764	M	1	WHITE	1	0	0	0	0	0	NMED	0	0	3.9928	6.777778	0	0	0	0	0	0	0	0	0	1	3	3	3	2	1	0	1	12	15	23	29	0.9	1.2
227822	193941	22/4/2117 21:39:31	6/5/2117 17:53:25	metavision	22/4/2117 00:00:00	0.902442	SWAB	0	23/4/2117 00:00:00	22/4/2117 00:00:00	1	26.7193	M	1	HISPANIC/LATINO - PUERTO RICAN	0	0	1	0	0	0	NSURG	0	0	13.843	42.845833	1	0	0	0	0	0	1	1	0	1	5	4	4	2	1	0	1	10	19	15	26	1	1.1
214619	100011	29/8/2177 04:52:21	9/9/2177 16:56:35	metavision	29/8/2177 06:08:00	-0.052535	MRSA SCREEN	0	29/8/2177 00:00:00	29/8/2177 06:08:00	0	21.5036	M	1	HISPANIC OR LATINO	0	0	1	0	0	0	TRAUM	0	0	11.5029	14.397917	1	0	0	0	0	0	1	1	-6	1	2	4	4	2	1	0	1	9	10	23	24	1.1	1.4
243747	100141	1/10/2173 01:26:26	10/10/2173 15:19:56	metavision	1/10/2173 00:53:00	0.023218	SWAB	1	1/10/2173 00:00:00	1/10/2173 00:53:00	1	40.4855	M	1	OTHER	0	0	0	1	0	1	GU	0	0	9.5788	19.451389	1	1	0	0	0	0	1	1	-1	1	11	6	4	3	1	1	1	12	18	20	20	1.2	1.3
272630	179031	11/11/2169 05:51:36	20/11/2169 20:26:58	metavision	11/11/2169 06:52:00	-0.041944	MRSA SCREEN	0	12/11/2169 00:00:00	11/11/2169 06:52:00	0	22.4016	F	0	WHITE	1	0	0	0	0	0	TRAUM	0	0	9.6079	10.465278	0	0	0	0	0	0	1	1	7	1	4	5	4	2	1	0	1	14	16	20	27	0.8	1.1
207804	175345	12/10/2148 19:51:44	25/10/2148 13:31:29	metavision	12/10/2148 21:47:00	-0.080046	URINE	0	14/10/2148 00:00:00	12/10/2148 21:47:00	0	48.42	M	1	WHITE	1	0	0	0	0	0	CMED	0	0	12.7359	29.714583	0	0	0	0	0	0	1	1	4	1	7	6	4	2	1	0	1			28	31	0.7	0.8
210700	192867	1/8/2200 01:13:20	2/8/2200 18:08:13	metavision	1/8/2200 02:06:00	-0.036574	MRSA SCREEN	0	1/8/2200 00:00:00	1/8/2200 02:06:00	1	44.1406	M	1	WHITE	1	0	0	0	0	0	NSURG	1	1	1.7048	1.543056	0	0	0	0	0	0	1	1	-6	1	7	4	4	2	1	0	1	9	17	17	28	0.5	0.6
265218	177307	4/10/2142 17:09:54	17/10/2142 14:20:03	metavision	4/10/2142 18:30:00	-0.055625	MRSA SCREEN	0	7/10/2142 00:00:00	4/10/2142 18:30:00	0	32.5839	M	1	WHITE	1	0	0	0	0	0	TRAUM	0	0	12.882	12.754167	0	0	0	0	0	0	0	0	0	1	4	5	4	2	0	1	1	15	15	20	20	0.9	1.1
210826	193222	1/5/2190 16:03:22	6/5/2190 22:03:37	metavision	1/5/2190 21:08:00	-0.211551	MRSA SCREEN	0	1/5/2190 00:00:00	1/5/2190 21:08:00	0	29.1697	M	1	UNABLE TO OBTAIN	0	0	0	1	0	0	TRAUM	0	0	5.2502	37.123611	1	0	0	0	0	0	0	0	4	1	4	2	3	1	0	0	1	8	13	25	29	0.6	0.9
276413	118622	11/12/2128 00:22:00	13/12/2128 20:13:27	metavision	11/12/2128 00:15:00	0.004861	URINE	0	11/12/2128 00:00:00	11/12/2128 00:15:00	0	24.8657	F	0	UNABLE TO OBTAIN	0	0	0	1	0	0	TRAUM	1	1	2.8274	1.31875	0	0	0	0	0	0	1	1	0	1	7	6	4	2	1	0	1	11	17	18	25	0.7	1.6
201857	150147	6/12/2108 17:27:41	15/12/2108 17:16:30	metavision	6/12/2108 21:48:00	-0.180775	MRSA SCREEN	0	6/12/2108 00:00:00	6/12/2108 21:48:00	1	62.8734	M	1	HISPANIC/LATINO - PUERTO RICAN	0	0	1	0	0	0	NSURG	0	0	8.9922	14.954861	1	0	0	0	0	0	0	0	6	1	6	3	2	2	0	1	1	10	14	21	24	0.9	1.3
212611	106393	14/2/2114 00:33:06	17/2/2114 21:05:58	metavision	14/2/2114 06:07:00	-0.231875	MRSA SCREEN	0	14/2/2114 00:00:00	14/2/2114 06:07:00	1	46.9442	F	0	WHITE	1	0	0	0	0	1	MED	0	0	3.8562	9.706944	0	0	0	0	0	0	1	1	-6	1	6	3	2	2	0	1	1	17	23	20	25	0.9	1.1
292618	127559	17/7/2122 12:20:12	24/7/2122 22:40:35	metavision	17/7/2122 10:00:00	0.097361	BLOOD CULTURE	0	18/7/2122 00:00:00	17/7/2122 10:00:00	0	69.4498	M	1	BLACK/AFRICAN AMERICAN	0	1	0	0	0	0	MED	0	0	7.4308	13.026389	1	1	1	0	1	1	1	1	14	1	7	5	4	2	1	0	1	12	16	20	25	0.8	1.1
292270	170440	27/11/2166 20:29:25	29/11/2166 17:49:26	metavision	27/11/2166 21:08:00	-0.026794	MRSA SCREEN	0	27/11/2166 00:00:00	27/11/2166 21:08:00	0	64.883	M	1	WHITE	1	0	0	0	0	1	MED	0	0	1.8889	13.424306	0	0	0	0	0	0	1	0	12	0	7	3	4	2	0	1	1	14	16	28	32	0.7	0.8
215153	154154	30/5/2134 23:23:50	8/6/2134 17:59:43	metavision	31/5/2134 05:28:00	-0.252894	MRSA SCREEN	0	3/6/2134 00:00:00	31/5/2134 05:28:00	0	45.8655	F	0	OTHER	0	0	0	1	0	0	TRAUM	0	0	8.7749	22.624306	1	0	0	0	0	0	1	1	7	1	10	7	3	2	1	0	1	10	14	18	21	1.4	2.1
282098	195210	8/11/2151 19:13:21	16/11/2151 19:32:18	metavision	8/11/2151 16:45:00	0.103021	SWAB	0	9/11/2151 00:00:00	8/11/2151 16:45:00	0	61.5345	M	1	ASIAN - CHINESE	0	0	0	1	0	0	NSURG	0	0	8.0132	42.141667	0	0	0	0	0	0	1	1	6	1	4	6	3	3	1	1	1	8	12	23	26	0.8	0.8
245211	195438	29/3/2113 16:16:11	22/4/2113 15:56:13	metavision	29/3/2113 00:00:00	0.677905	MRSA SCREEN	0	30/3/2113 00:00:00	29/3/2113 00:00:00	0	62.0219	M	1	WHITE	1	0	0	0	0	0	NSURG	0	0	23.9861	27.056944	0	0	0	0	0	0	1	1	6	1	2	5	2	2	1	1	0	12	13	26	30	1	1.1
299800	170296	18/8/2161 05:44:20	21/8/2161 15:52:13	metavision	18/8/2161 04:35:00	0.048148	BLOOD CULTURE	0	19/8/2161 00:00:00	18/8/2161 04:35:00	1	91.4	M	1	WHITE	1	0	0	0	0	0	MED	0	1	3.4221	3.407639	0	0	0	0	0	0	0	0	0	0	3	3	4	1	0	0	1	16	19	20	24	1	1.2
299031	103480	4/6/2165 00:44:42	24/6/2165 20:34:15	metavision	3/6/2165 23:45:00	0.041458	BLOOD CULTURE	0	6/6/2165 00:00:00	3/6/2165 23:45:00	0	52.9156	F	0	HISPANIC OR LATINO	0	0	1	0	0	0	NSURG	0	0	20.8261	29.553472	1	1	0	0	0	0	1	1	6	1	10	7	4	3	1	1	1	15	19	20	21	0.7	0.9
288155	122854	18/4/2164 22:04:27	20/4/2164 18:07:57	metavision	18/4/2164 20:45:00	0.055174	URINE	0	19/4/2164 00:00:00	18/4/2164 20:45:00	1	31.0287	F	0	BLACK/AFRICAN AMERICAN	0	1	0	0	0	1	MED	0	0	1.8358	4.747222	1	0	0	0	0	0	1	1	-10	0	2	1	3	1	0	0	1	10	28	10	21	0.8	1.4
204602	161502	3/4/2170 18:51:21	6/4/2170 21:32:00	metavision	3/4/2170 14:15:00	0.19191	BLOOD CULTURE	0	4/4/2170 00:00:00	3/4/2170 14:15:00	1	82.9532	F	0	BLACK/AFRICAN AMERICAN	0	1	0	0	0	0	MED	0	0	3.1116	7.977083	1	0	0	0	0	0	1	1	21	0	6	7	3	2	1	0	1	16	20	17	26	1.1	1.4
209177	199051	27/3/2125 22:21:26	29/3/2125 14:56:55	metavision	28/3/2125 00:00:00	-0.068449	URINE	0	29/3/2125 00:00:00	28/3/2125 00:00:00	0	55.7439	F	0	WHITE	1	0	0	0	0	0	MED	0	0	1.6913	6.692361	1	0	0	0	0	0	1	1	-9	0	5	5	2	2	1	0	1	19	21	20	22	5.1	5.5
293257	196744	20/3/2109 11:33:45	20/3/2109 17:40:12	metavision	20/3/2109 05:50:00	0.238715	BLOOD CULTURE	0	20/3/2109 00:00:00	20/3/2109 05:50:00	0	91.4	M	1	BLACK/AFRICAN AMERICAN	0	1	0	0	0	0	MED	1	1	0.2545	0.406944	0	0	0	0	0	0	1	1	5	1	3	7	2	2	1		1	22	22	21	21	1.9	1.9
246657	131593	28/10/2196 16:16:32	4/11/2196 17:56:50	metavision	29/10/2196 02:38:00	-0.431574	SPUTUM	1	29/10/2196 00:00:00	29/10/2196 02:38:00	1	28.7782	M	1	PORTUGUESE	0	0	0	1	0	0	NSURG	0	0	7.0697	20.549306	0	1	0	0	0	0	0	0	-4	1	5	5	4	2	1	0	1	14	17	25	28	0.6	0.7
265252	121483	3/4/2169 08:15:10	4/4/2169 18:49:47	metavision	3/4/2169 04:50:00	0.142477	URINE	0	3/4/2169 00:00:00	3/4/2169 04:50:00	0	67.2157	M	1	WHITE	1	0	0	0	0	1	MED	0	0	1.4407	9.356944	0	0	0	0	0	0	1	1	13	0	3	3	3	1	0	0	1	9	14	34	36	1.2	1.5
206149	172890	13/11/2107 19:09:22	15/11/2107 16:35:32	metavision	13/11/2107 00:00:00	0.798171	URINE	0	14/11/2107 00:00:00	13/11/2107 00:00:00	0	29.1861	M	1	WHITE	1	0	0	0	0	0	MED	0	0	1.8932	1.890278	0	0	0	0	0	0	0	0	0	0	2	1	1	1	1	0	0	10	22	15	23	0.8	1.3
202309	161367	21/9/2192 01:56:31	22/9/2192 17:26:23	metavision	21/9/2192 03:48:00	-0.077419	MRSA SCREEN	0	21/9/2192 00:00:00	21/9/2192 03:48:00	0	48.461	M	1	WHITE	1	0	0	0	0	1	MED	0	0	1.6457	6.51875	0	0	0	0	0	0	0	0	-20	1	2	2	2	2	0	1	1	11	13	24	24	0.8	0.9
249787	105810	26/2/2166 12:58:28	28/2/2166 17:34:17	metavision	26/2/2166 15:35:00	-0.108704	MRSA SCREEN	0	26/2/2166 00:00:00	26/2/2166 15:35:00	0	52.1161	M	1	WHITE	1	0	0	0	0	0	NSURG	0	0	2.1915	9.322917	0	0	0	0	0	0	0	0	11	0	3	0	1	1	1	0	0	15	15	20	20	0.8	0.8
250180	167410	2/9/2114 15:18:23	4/9/2114 19:03:54	metavision	2/9/2114 21:00:00	-0.237234	MRSA SCREEN	0	3/9/2114 00:00:00	2/9/2114 21:00:00	1	51.7219	M	1	UNKNOWN/NOT SPECIFIED	0	0	0	1	0	0	MED	0	0	2.1566	12.972222	1	0	0	0	0	0	1	1	12	0	8	5	1	2	1	0	1	21	24	16	19	7.3	10.1
243812	187339	14/10/2151 14:36:23	17/10/2151 16:55:55	metavision	14/10/2151 12:17:00	0.096794	URINE	1	15/10/2151 00:00:00	14/10/2151 12:17:00	1	80.5493	M	1	WHITE	1	0	0	0	0	0	MED	1	1	3.0969	2.982639	1	1	1	1	1	1	1	1	16	1	14	15	4	3	1	1	1	20	29	18	22	5.8	6.4
209759	110002	27/10/2117 22:48:02	17/11/2117 18:08:46	metavision	27/10/2117 23:09:00	-0.01456	MRSA SCREEN	0	28/10/2117 00:00:00	27/10/2117 23:09:00	1	37.0412	M	1	WHITE	1	0	0	0	0	1	MED	0	0	20.8061	33.560417	1	1	1	1	1	1	1	1	7	1	14	10	4	2	1	0	1	20	22	20	25	5.4	7.2
222432	176110	6/12/2146 12:46:18	10/12/2146 20:13:04	metavision	6/12/2146 17:45:00	-0.207431	MRSA SCREEN	0	7/12/2146 00:00:00	6/12/2146 17:45:00	0	78.2002	M	1	WHITE	1	0	0	0	0	0	SURG	1	1	4.3103	4.451389	0	0	0	0	0	0	1	1	3	1	14	10	3	2	1	0	1	19	22	15	19	1.4	2.7
230885	196735	28/8/2167 10:51:11	2/9/2167 20:40:34	metavision	27/8/2167 13:51:00	0.875127	BLOOD CULTURE	0	28/8/2167 00:00:00	27/8/2167 13:51:00	1	57.967	F	0	WHITE	1	0	0	0	0	0	MED	0	0	5.4093	51.395833	1	1	0	0	0	0	1	1	-4	1	9	13	4	3	1	1	1	22	23	19	23	5	7.2
288166	168788	10/12/2179 20:15:49	18/12/2179 20:51:40	metavision	10/12/2179 21:31:00	-0.052211	MRSA SCREEN	0	11/12/2179 00:00:00	10/12/2179 21:31:00	0	54.134	F	0	WHITE	1	0	0	0	0	1	MED	0	0	8.0249	12.813194	1	1	1	1	1	1	1	1	2	1	5	7	3	2	1	0	1	21	24	16	17	5.9	7.4
233322	122476	14/5/2154 22:23:32	19/5/2154 17:44:06	metavision	15/5/2154 00:00:00	-0.066991	BLOOD CULTURE	0	17/5/2154 00:00:00	15/5/2154 00:00:00	0	71.0926	M	1	WHITE	1	0	0	0	0	0	CMED	1	1	4.8059	5.022222	0	0	0	0	0	0	1	1	8	1	14	10	4	2	1	0	1	22	34	10	20	4.5	5.4
269895	149988	16/11/2143 02:23:10	24/11/2143 17:23:08	metavision	15/11/2143 23:50:00	0.106366	URINE	0	16/11/2143 00:00:00	15/11/2143 23:50:00	1	59.2593	M	1	WHITE	1	0	0	0	0	0	MED	0	0	8.625	13.390972	1	1	1	1	1	1	1	1	1	1	10	8	3	2	1	0	1	18	20	16	17	2.8	3.7
253584	163361	3/1/2120 16:23:31	22/3/2120 19:00:25	metavision	3/1/2120 14:15:00	0.089248	BLOOD CULTURE	0	5/1/2120 00:00:00	3/1/2120 14:15:00	0	24.3811	F	0	WHITE	1	0	0	0	0	0	SURG	0	0	79.109	92.984722	1	1	1	1	1	1	1	1	0	0	10	7	3	2	1	0	1	17	20	15	18	3.4	4.6
205429	161109	5/4/2196 12:03:32	18/4/2196 18:39:37	metavision	6/4/2196 05:37:00	-0.731574	MRSA SCREEN	0	6/4/2196 00:00:00	6/4/2196 05:37:00	0	67.495	M	1	WHITE	1	0	0	0	0	0	GU	0	0	13.2751	22.395833	1	1	1	0	1	1	1	1	9	1	12	12	4	2	1	0	1	13	20	12	19	1.3	2.7
223509	118379	6/10/2103 18:30:39	8/10/2103 16:16:17	metavision	6/10/2103 19:24:00	-0.037049	MRSA SCREEN	0	6/10/2103 00:00:00	6/10/2103 19:24:00	1	86.9287	M	1	WHITE	1	0	0	0	0	1	MED	1	1	1.9067	1.795833	1	1	1	1	1	1	1	1	9	1	13	11	3	2	1	0	1	17	20	12	25	1.1	1.9
219987	100416	23/6/2162 21:55:08	8/7/2162 17:51:46	metavision	23/6/2162 18:00:00	0.163287	BLOOD CULTURE	0	24/6/2162 00:00:00	23/6/2162 18:00:00	0	52.9101	M	1	WHITE	1	0	0	0	0	0	MED	0	0	14.831	20.601389	1	1	1	1	1	1	1	1	7	1	14	9	4	2	1	0	1	13	17	17	22	1.8	3.7
295560	117847	10/11/2143 23:38:31	21/11/2143 22:22:42	metavision	10/11/2143 21:05:00	0.106609	BLOOD CULTURE	0	11/11/2143 00:00:00	10/11/2143 21:05:00	0	54.7555	M	1	WHITE	1	0	0	0	0	0	MED	1	0	10.9473	30.443056	1	1	0	0	0	1	1	0	9	0	9	10	3	3	1	1	1	11	13	27	36	0.5	0.7
236325	183906	26/1/2189 22:49:38	6/2/2189 01:17:16	metavision	26/1/2189 22:40:00	0.00669	BLOOD CULTURE	1	28/1/2189 00:00:00	26/1/2189 22:40:00	1	75.1173	F	0	WHITE	1	0	0	0	0	1	MED	0	0	10.1025	25.785417	1	1	1	1	1	1	1	1	-4	1	10	9	3	3	1	1	1	12	13	20	20	1.3	1.3
214377	172327	20/1/2174 14:00:30	22/1/2174 18:36:04	metavision	20/1/2174 16:12:00	-0.091319	MRSA SCREEN	1	21/1/2174 00:00:00	20/1/2174 16:12:00	1	77.7649	M	1	WHITE	1	0	0	0	0	0	MED	1	1	2.1914	2.14375	0	0	0	0	0	0	1	1	14	1	6	9	4	1	0	0	1	14	16	25	29	3	3.4
218732	154175	7/5/2129 17:38:05	20/5/2129 22:07:32	metavision	7/5/2129 18:01:00	-0.015914	MRSA SCREEN	0	9/5/2129 00:00:00	7/5/2129 18:01:00	0	44.6991	F	0	WHITE	1	0	0	0	0	0	CMED	0	0	13.1871	22.961806	0	0	0	0	0	0	1	1	9	1	12	10	4	2	1	0	1	15	17	21	23	6.3	6.8
208298	114795	12/3/2174 15:44:04	29/3/2174 17:02:42	metavision	12/3/2174 11:25:00	0.179907	MRSA SCREEN	0	12/3/2174 00:00:00	12/3/2174 11:25:00	0	44.4555	F	0	WHITE	1	0	0	0	0	0	MED	1	1	17.0546	26.063889	1	0	0	0	0	0	1	1	4	0	10	5	3	2	1	0	1	11	11	32	34	0.8	1.2
293405	193969	27/9/2108 21:29:33	30/9/2108 18:28:41	metavision	28/9/2108 02:37:00	-0.213507	MRSA SCREEN	0	1/10/2108 00:00:00	28/9/2108 02:37:00	0	91.4	M	1	WHITE	1	0	0	0	0	0	TRAUM	0	0	2.8744	4.834028	0	0	0	0	0	0	0	0	4	0	3	3	3	2	1	0	1	14	18	18	26	1	1.2
266570	191273	1/5/2127 19:54:08	15/5/2127 12:57:34	metavision	1/5/2127 21:50:00	-0.080463	MRSA SCREEN	0	4/5/2127 00:00:00	1/5/2127 21:50:00	1	78.2468	M	1	WHITE	1	0	0	0	0	1	TRAUM	0	0	13.7107	13.696528	1	0	0	0	0	0	1	1	19	1	5	7	1	2	1	0	1	15	17	20	21	1.2	1.3
252084	185919	28/1/2153 23:15:04	9/2/2153 20:22:01	metavision	29/1/2153 03:31:00	-0.177731	URINE	1	30/1/2153 00:00:00	29/1/2153 03:31:00	1	78.4986	F	0	WHITE	1	0	0	0	0	1	TRAUM	0	1	11.8798	15.593056	1	1	0	0	0	1	1	1	13	0	4	4	3	2	1	0	1	15	23	23	27	1.6	1.7
298514	115841	7/6/2109 21:36:40	18/6/2109 15:06:46	metavision	7/6/2109 20:50:00	0.032407	BLOOD CULTURE	0	8/6/2109 00:00:00	7/6/2109 20:50:00	0	81.5487	M	1	WHITE	1	0	0	0	0	0	SURG	0	0	10.7292	13.745833	1	1	1	1	1	1	1	1	4	1	7	10	4	2	1	0	1	12	20	18	23	2.8	3.6
219068	150401	11/1/2134 15:54:35	23/1/2134 22:44:45	metavision	11/1/2134 23:55:00	-0.333623	BLOOD CULTURE	0	12/1/2134 00:00:00	11/1/2134 23:55:00	1	70.3205	M	1	WHITE	1	0	0	0	0	1	CMED	1	1	12.2848	12.18125	1	0	0	0	0	0	1	1	10	1	8	10	4	2	1	0	1	17	20	27	27	1.7	1.8
271730	180396	24/10/2181 15:58:29	6/11/2181 18:31:18	metavision	24/10/2181 18:10:00	-0.091331	BLOOD CULTURE	1	24/10/2181 00:00:00	24/10/2181 18:10:00	1	83.8677	M	1	WHITE	1	0	0	0	0	1	CMED	1	0	13.1061	33.053472	1	1	1	1	1	1	1	1	18	1	11	11	3	3	1	1	1	15	17	19	21	2.8	2.9
225260	197164	29/1/2107 11:30:58	6/2/2107 14:45:35	metavision	29/1/2107 07:30:00	0.167338	BLOOD CULTURE	0	1/2/2107 00:00:00	29/1/2107 07:30:00	0	71.1747	F	0	BLACK/CAPE VERDEAN	0	1	0	0	0	1	GYN	0	0	8.1352	20.135417	0	0	0	0	0	0	1	1	1	0	5	3	4	2	1	0	1	18	19	12	21	1.2	1.3
215282	194713	8/11/2114 14:30:20	12/12/2114 17:01:23	metavision	8/11/2114 03:50:00	0.444676	BLOOD CULTURE	0	8/11/2114 00:00:00	8/11/2114 03:50:00	1	78.1345	M	1	UNKNOWN/NOT SPECIFIED	0	0	0	1	0	0	SURG	0	0	34.1049	34.865972	1	1	1	0	1	1	1	1	8	1	4	6	2	2	1	0	1	8	12	23	26	1.7	1.7
276024	165405	24/1/2133 17:28:07	31/1/2133 07:21:10	metavision	24/1/2133 18:33:00	-0.045058	MRSA SCREEN	0	25/1/2133 00:00:00	24/1/2133 18:33:00	1	76.144	F	0	WHITE	1	0	0	0	0	0	SURG	1	1	6.5785	6.307639	1	1	1	1	1	1	1	1	-2	1	13	9	4	2	1	0	1	30	32	9	18	1.6	1.9
270705	139380	12/8/2187 20:33:41	25/8/2187 18:37:03	metavision	13/8/2187 02:28:00	-0.246053	MRSA SCREEN	0	15/8/2187 00:00:00	13/8/2187 02:28:00	0	61.6468	M	1	WHITE	1	0	0	0	0	0	SURG	0	0	12.919	16.772222	0	0	0	0	0	0	1	1	2	1	9	10	3	2	1	0	1	16	20	22	23	4	4.7
297301	102603	16/1/2148 15:58:13	22/1/2148 16:57:25	metavision	16/1/2148 18:47:00	-0.117211	MRSA SCREEN	0	17/1/2148 00:00:00	16/1/2148 18:47:00	0	67.6319	M	1	WHITE	1	0	0	0	0	1	CMED	0	0	6.0411	10.020833	0	0	0	0	0	0	1	1	2	1	8	9	4	2	1	0	1	12	19	20	23	0.9	1.1
256284	193207	17/9/2124 07:02:22	12/10/2124 16:28:01	metavision	17/9/2124 10:00:00	-0.123356	MRSA SCREEN	0	18/9/2124 00:00:00	17/9/2124 10:00:00	0	36.02	M	1	WHITE	1	0	0	0	0	0	TRAUM	0	0	25.3928	72.249306	1	0	0	0	0	0	0	0	6	1	2	1	4	1	0	0	1	13	18	22	27	0.8	1
217732	133972	7/6/2108 11:52:02	9/6/2108 18:59:37	metavision	7/6/2108 10:55:00	0.039606	BLOOD CULTURE	1	7/6/2108 00:00:00	7/6/2108 10:55:00	1	77.3898	F	0	WHITE	1	0	0	0	0	1	MED	1	1	2.2969	14.891667	1	1	0	0	0	0	1	1	7	0	5	6	2	2	0	1	1	11	16	24	30	2.3	2.4
270962	131151	6/1/2102 03:43:49	11/1/2102 18:40:34	metavision	6/1/2102 04:26:00	-0.029294	BLOOD CULTURE	1	8/1/2102 00:00:00	6/1/2102 04:26:00	1	85.0614	M	1	WHITE	1	0	0	0	0	1	MED	0	0	5.6227	14.513889	1	1	1	1	1	1	1	1	9	1	12	10	4	3	1	1	1	12	18	18	20	2.7	3.2
253774	135411	8/11/2144 21:59:09	4/12/2144 14:15:51	metavision	9/11/2144 01:22:00	-0.140868	MRSA SCREEN	0	11/11/2144 00:00:00	9/11/2144 01:22:00	0	52.2558	M	1	WHITE	1	0	0	0	0	1	TRAUM	0	0	25.6783	25.64375	1	0	0	0	0	0	1	1	6	1	7	5	3	2	1	0	1	11	14	21	25	1.9	2.1
214313	195487	6/3/2124 00:42:54	22/3/2124 22:14:01	metavision	6/3/2124 06:30:00	-0.241042	MRSA SCREEN	1	6/3/2124 00:00:00	6/3/2124 06:30:00	1	57.3291	M	1	WHITE	1	0	0	0	0	1	MED	0	0	16.8966	29.6375	1	0	0	0	0	0	1	1	8	1	4	6	3	1	1	0	0	11	14	27	30	0.9	1.1
292556	118754	7/9/2176 04:17:33	22/9/2176 18:31:22	metavision	6/9/2176 16:20:00	0.498299	URINE	1	8/9/2176 00:00:00	6/9/2176 16:20:00	1	64.2588	M	1	OTHER	0	0	0	1	0	1	SURG	0	0	15.5929	27.156944	0	0	0	0	0	0	1	1	5	1	9	6	3	2	1	0	1	16	24	27	33	1	1.5
240355	181230	3/11/2106 04:54:33	6/11/2106 17:43:24	metavision	3/11/2106 00:00:00	0.204549	URINE	0	4/11/2106 00:00:00	3/11/2106 00:00:00	0	54.8075	F	0	WHITE	1	0	0	0	0	0	MED	0	0	3.5339	5.427778	0	0	0	0	0	0	0	0	13	0	4	3	4	3	1	1	1	10	14	23	28	0.5	0.6
234617	108859	21/12/2126 14:09:33	5/1/2127 05:29:06	metavision	21/12/2126 14:40:00	-0.021146	MRSA SCREEN	0	24/12/2126 00:00:00	21/12/2126 14:40:00	1	60.2012	M	1	WHITE	1	0	0	0	0	0	MED	1	1	14.6386	14.638889	1	0	0	0	0	0	0	0	6	1	6	2	2	2	1	0	1	12	14	22	23	0.6	0.6
265732	144958	11/10/2146 12:35:47	24/10/2146 19:55:00	metavision	11/10/2146 15:36:00	-0.12515	MRSA SCREEN	0	12/10/2146 00:00:00	11/10/2146 15:36:00	0	70.5751	M	1	UNABLE TO OBTAIN	0	0	0	1	0	0	CMED	1	1	13.305	13.184722	0	0	0	0	0	0	1	1	13	1	7	7	3	2	1	0	1	12	23	17	22	1.1	1.4
263318	127147	27/12/2105 17:10:10	3/1/2106 19:11:26	metavision	27/12/2105 17:53:00	-0.029745	BLOOD CULTURE	0	29/12/2105 00:00:00	27/12/2105 17:53:00	0	18.6753	F	0	WHITE	1	0	0	0	0	0	MED	0	0	7.0842	14.223611	1	1	1	1	1	1	1	1	9	1	15	10	3	3	1	1	1	15	16	15	18	1.1	1.6
273762	110230	18/4/2141 22:02:35	28/4/2141 18:18:18	metavision	18/4/2141 22:36:00	-0.023206	MRSA SCREEN	0	19/4/2141 00:00:00	18/4/2141 22:36:00	0	65.614	M	1	WHITE	1	0	0	0	0	0	MED	0	0	9.8442	26.679167	1	1	1	0	1	0	0	0	1	1	5	4	2	0	0	0	0	8	11	28	31	0.6	0.7
288878	170665	2/6/2182 08:05:30	3/6/2182 17:35:04	metavision	2/6/2182 03:55:00	0.173958	BLOOD CULTURE	0	2/6/2182 00:00:00	2/6/2182 03:55:00	1	91.4	F	0	MULTI RACE ETHNICITY	0	0	0	1	0	0	MED	0	0	1.3955	1.386111	0	0	0	0	0	0	0	0	0	0	6	4	4	1	0	0	1	15	20	18	20	1.2	1.5
271230	183525	5/5/2168 23:11:57	13/5/2168 16:06:20	metavision	6/5/2168 00:16:00	-0.044479	BLOOD CULTURE	1	7/5/2168 00:00:00	6/5/2168 00:16:00	1	70.5313	F	0	WHITE	1	0	0	0	0	1	MED	0	0	7.7044	12.729167	0	0	0	0	0	0	0	0	10	1	8	8	2	2	0	1	1	12	14	25	27	1.4	1.5
200946	152252	20/5/2117 19:25:25	21/5/2117 16:39:51	metavision	20/5/2117 17:20:00	0.087095	BLOOD CULTURE	0	21/5/2117 00:00:00	20/5/2117 17:20:00	1	64.3738	M	1	WHITE	1	0	0	0	0	1	MED	0	0	0.885	0.858333	1	0	0	0	0	0	0	0	-1	0	4	5	4	2	1	1	0	15	17	21	25	1.6	2.3
237747	128787	24/7/2171 16:39:27	3/8/2171 01:11:13	metavision	24/7/2171 20:11:00	-0.14691	BLOOD CULTURE	0	25/7/2171 00:00:00	24/7/2171 20:11:00	0	87.6022	F	0	WHITE	1	0	0	0	0	0	MED	0	0	9.3554	13.876389	1	0	0	0	0	0	1	0	8	1	8	9	2	2	1	0	1	20	24	21	25	2.6	2.7
223721	157405	9/4/2173 01:34:50	23/4/2173 14:41:05	metavision	9/4/2173 11:34:00	-0.416088	URINE	0	11/4/2173 00:00:00	9/4/2173 11:34:00	0	62.2875	M	1	HISPANIC OR LATINO	0	0	1	0	0	1	CMED	0	0	14.546	14.508333	0	0	0	0	0	0	1	1	-5	1	2	5	3	1	1	0	0	12	23	20	26	1.4	2
220878	178104	27/10/2153 20:37:07	7/11/2153 16:15:37	metavision	27/10/2153 16:35:00	0.168137	BLOOD CULTURE	0	28/10/2153 00:00:00	27/10/2153 16:35:00	0	38.4731	M	1	ASIAN - VIETNAMESE	0	0	0	1	0	1	SURG	0	0	10.8184	17.874306	1	1	0	0	0	0	1	1	9	1	15	9	4	2	1	0	1	10	34	8	18	0.7	2.4
279243	110159	11/2/2167 22:05:57	13/2/2167 14:34:15	metavision	12/2/2167 04:13:00	-0.254896	URINE	0	12/2/2167 00:00:00	12/2/2167 04:13:00	0	29.7638	M	1	WHITE	1	0	0	0	0	0	MED	1	1	1.6863	1.480556	1	1	1	0	1	1	1	1	-2	1	18	17	4	3	1	1	1	28	46	12	17	2.2	4.7
283909	194507	31/10/2129 10:58:21	9/11/2129 16:16:44	metavision	31/10/2129 17:02:00	-0.252535	MRSA SCREEN	1	31/10/2129 00:00:00	31/10/2129 17:02:00	1	66.6407	M	1	WHITE	1	0	0	0	0	0	NSURG	0	0	9.2211	23.2	0	0	0	0	0	0	1	1	17	1	3	3	4	3	1	1	1	13	13	24	24	0.8	0.9
214194	151996	17/8/2115 19:07:17	13/9/2115 04:11:41	metavision	17/8/2115 15:50:00	0.137002	BLOOD CULTURE	0	18/8/2115 00:00:00	17/8/2115 15:50:00	0	71.7387	M	1	WHITE	1	0	0	0	0	0	CMED	1	1	26.3781	26.025694	1	1	1	1	1	0	1	1	3	0	3	2	3	2	1	0	1	14	18	23	26	0.8	0.9
283613	177601	8/7/2129 14:32:47	30/7/2129 14:14:13	metavision	8/7/2129 15:38:00	-0.045289	URINE	0	8/7/2129 00:00:00	8/7/2129 15:38:00	1	55.6754	M	1	BLACK/CAPE VERDEAN	0	1	0	0	0	1	MED	0	0	21.9871	27.029861	1	0	0	0	0	0	1	1	-2	1	6	5	4	2	1	0	1	10	12	18	25	0.8	1.1
271338	157586	4/10/2150 16:02:28	14/11/2150 18:14:12	metavision	4/10/2150 00:00:00	0.66838	URINE	1	6/10/2150 00:00:00	4/10/2150 00:00:00	1	78.9696	F	0	WHITE	1	0	0	0	0	0	NMED	1	0	41.0915	41.332639	1	0	0	0	0	0	1	1	6	1	3	4	2	1	1	0	0	17	18	19	20	1.5	1.7
257583	181376	2/5/2161 23:53:02	13/6/2161 14:40:32	metavision	2/5/2161 20:56:00	0.12294	BLOOD CULTURE	0	2/5/2161 00:00:00	2/5/2161 20:56:00	1	61.6523	F	0	WHITE	1	0	0	0	1	0	OMED	0	0	41.6163	42.647917	1	1	1	0	1	1	1	1	15	1	2	6	3	2	1	0	1	10	15	24	25	0.2	0.3
263107	166019	15/4/2178 19:15:26	26/4/2178 16:33:02	metavision	15/4/2178 19:37:00	-0.014977	BLOOD CULTURE	0	18/4/2178 00:00:00	15/4/2178 19:37:00	1	43.1686	M	1	WHITE	1	0	0	0	0	0	MED	0	0	10.8872	14.802778	1	1	1	1	1	1	1	1	-4	1	6	6	4	2	1	0	1	6	13	17	20	2.3	2.5
233606	156837	10/7/2116 11:22:22	27/7/2116 18:15:01	metavision	10/7/2116 10:29:00	0.03706	BLOOD CULTURE	0	12/7/2116 00:00:00	10/7/2116 10:29:00	1	37.6737	M	1	UNKNOWN/NOT SPECIFIED	0	0	0	1	0	1	MED	0	0	17.2866	21.110417	1	1	1	1	1	1	1	1	8	1	7	7	4	2	1	0	1	10	27	16	21	1.6	2.2
288015	127657	28/11/2157 00:32:03	9/12/2157 18:50:27	metavision	28/11/2157 03:44:00	-0.133299	SPUTUM	0	28/11/2157 00:00:00	28/11/2157 03:44:00	0	29.9938	M	1	WHITE	1	0	0	0	0	0	NSURG	0	0	11.7628	22.693056	0	0	0	0	0	0	1	1	6	1	4	2	4	2	1	0	1	18	18	22	22	0.9	0.9
240435	197876	31/10/2125 14:07:35	11/11/2125 17:51:41	metavision	31/10/2125 14:29:00	-0.014873	MRSA SCREEN	0	31/10/2125 00:00:00	31/10/2125 14:29:00	0	78.5205	M	1	BLACK/AFRICAN AMERICAN	0	1	0	0	0	0	NSURG	0	0	11.1556	15.302083	0	0	0	0	0	0	1	1	6	1	3	1	2	1	0	0	1	9	11	23	24	1.3	1.4
225632	113288	23/5/2153 20:54:57	29/5/2153 20:24:08	metavision	23/5/2153 00:00:00	0.871493	MRSA SCREEN	0	24/5/2153 00:00:00	23/5/2153 00:00:00	1	60.3244	F	0	WHITE	1	0	0	0	0	0	MED	0	0	5.9786	14.775	1	1	0	0	0	1	1	0	11	1	9	3	4	3	1	1	1	8	16	23	27	0.3	0.5
233062	105803	10/2/2110 22:48:34	13/2/2110 21:04:53	metavision	10/2/2110 00:00:00	0.950394	BLOOD CULTURE	1	11/2/2110 00:00:00	10/2/2110 00:00:00	1	47.2207	M	1	HISPANIC OR LATINO	0	0	1	0	0	0	MED	0	0	2.928	3.981944	1	1	1	0	1	1	1	0	2	0	5	2	4	1	0	0	1	10	18	17	22	0.5	1
242388	144543	15/4/2136 10:00:20	20/4/2136 18:35:03	metavision	14/4/2136 23:33:00	0.435648	BLOOD CULTURE	0	16/4/2136 00:00:00	14/4/2136 23:33:00	0	47.8094	M	1	WHITE	1	0	0	0	0	0	MED	0	0	5.3574	27.624306	1	0	0	0	0	0	1	1	-3	0	5	5	3	1	0	0	1	13	15	31	34	2.5	3.4
270673	186876	25/7/2152 16:10:12	27/7/2152 01:59:26	metavision	25/7/2152 14:50:00	0.055694	BLOOD CULTURE	0	25/7/2152 00:00:00	25/7/2152 14:50:00	1	91.4	F	0	OTHER	0	0	0	1	0	1	MED	0	0	1.4092	7.9875	1	1	0	0	0	1	0	0	16	0	4	7	3	3	1	1	1	9	19	19	26	0.7	0.9
268670	126140	17/4/2171 10:41:06	18/4/2171 18:14:39	metavision	17/4/2171 08:30:00	0.091042	BLOOD CULTURE	0	18/4/2171 00:00:00	17/4/2171 08:30:00	0	66.5394	M	1	WHITE	1	0	0	0	0	0	MED	0	0	1.315	3.243056	0	0	0	0	0	0	0	0	-1	0	4	1	1	2	1	0	1	13	14	23	28	0.4	0.5
263645	178113	13/7/2173 16:40:24	14/7/2173 16:26:30	metavision	13/7/2173 18:04:00	-0.058056	MRSA SCREEN	1	13/7/2173 00:00:00	13/7/2173 18:04:00	1	45.9093	M	1	WHITE	1	0	0	0	0	1	SURG	0	0	0.9903	4.308333	0	0	0	0	0	0	0	0	2	0	8	5	2	1	0	0	1	21	25	13	23	6	10.4
288098	110528	29/11/2148 00:41:40	6/12/2148 14:26:09	metavision	29/11/2148 05:16:00	-0.190509	MRSA SCREEN	0	1/12/2148 00:00:00	29/11/2148 05:16:00	1	71.7004	M	1	UNKNOWN/NOT SPECIFIED	0	0	0	1	0	0	CMED	1	1	7.5726	7.427083	1	0	0	0	0	0	1	1	16	1	8	8	4	2	1	0	1	19	24	13	17	4.6	5.3
237023	153263	22/10/2197 16:27:17	29/10/2197 08:32:57	metavision	22/10/2197 11:53:00	0.190475	URINE	0	24/10/2197 00:00:00	22/10/2197 11:53:00	1	79.5829	F	0	WHITE	1	0	0	0	0	0	NSURG	1	1	6.6706	6.607639	0	0	0	0	0	0	1	1	3	1	9	7	4	3	1	1	1	13	20	21	26	0.9	1
281332	106032	21/7/2173 18:43:34	27/7/2173 17:00:53	metavision	21/7/2173 20:36:00	-0.078079	MRSA SCREEN	0	22/7/2173 00:00:00	21/7/2173 20:36:00	0	67.2924	M	1	WHITE	1	0	0	0	0	1	MED	0	0	5.9287	11.927778	1	1	0	0	0	0	1	1	5	0	6	5	4	3	1	1	1	13	18	17	23	1.4	1.7
200917	182790	26/7/2124 19:19:17	29/7/2124 11:41:22	metavision	26/7/2124 21:45:00	-0.101192	MRSA SCREEN	0	26/7/2124 00:00:00	26/7/2124 21:45:00	0	67.4402	F	0	WHITE	1	0	0	0	0	0	ORTHO	0	0	2.682	7.191667	0	0	0	0	0	0	0	0	-12	1	4	2	2	3	1	1	1	7	15	21	26	0.7	0.7
255409	165472	1/12/2187 20:52:26	4/12/2187 01:40:52	metavision	1/12/2187 00:00:00	0.869745	URINE	1	2/12/2187 00:00:00	1/12/2187 00:00:00	1	77.8443	M	1	WHITE	1	0	0	0	0	1	SURG	1	1	2.2003	2.099306	1	1	1	1	1	1	1	1	5	1	7	9	4	3	1	1	1	13	14	15	19	1	1.3
281933	192494	20/4/2139 13:10:57	10/6/2139 17:18:35	metavision	20/4/2139 16:37:00	-0.14309	MRSA SCREEN	0	20/4/2139 00:00:00	20/4/2139 16:37:00	0	31.7379	F	0	BLACK/AFRICAN AMERICAN	0	1	0	0	0	0	SURG	0	0	51.172	51.170833	1	0	0	0	0	0	1	1	5	1	12	8	2	1	1	0	0	13	24	19	21	0.9	1.8
238488	157533	13/1/2172 00:56:22	21/1/2172 15:28:21	metavision	13/1/2172 03:20:00	-0.099745	MRSA SCREEN	1	15/1/2172 00:00:00	13/1/2172 03:20:00	1	79.3282	F	0	PORTUGUESE	0	0	0	1	0	1	NMED	0	0	8.6055	10.690972	1	0	0	0	0	0	0	0	-10	1	8	5	2	2	0	1	1	18	18	24	24	5.3	5.3
243493	140237	1/5/2122 16:23:37	3/5/2122 11:55:42	metavision	1/5/2122 14:25:00	0.082373	BLOOD CULTURE	0	1/5/2122 00:00:00	1/5/2122 14:25:00	0	84.4098	F	0	WHITE	1	0	0	0	0	0	MED	0	1	1.8139	8.852083	1	0	0	0	0	0	0	0	1	0	5	6	4	3	1	1	1	10	14	21	24	0.6	0.8
287228	103989	25/7/2136 14:53:05	4/8/2136 23:32:06	metavision	25/7/2136 19:51:00	-0.206887	MRSA SCREEN	0	27/7/2136 00:00:00	25/7/2136 19:51:00	1	54.7445	F	0	WHITE	1	0	0	0	0	0	MED	0	0	10.3604	14.88125	0	0	0	0	0	0	1	1	5	1	12	14	3	3	1	1	1	10	20	17	19	0.7	0.9
283889	102019	13/6/2134 20:08:33	3/7/2134 16:23:28	metavision	13/6/2134 19:08:00	0.042049	BLOOD CULTURE	0	16/6/2134 00:00:00	13/6/2134 19:08:00	1	70.7202	F	0	WHITE	1	0	0	0	0	0	MED	0	0	19.8437	19.84375	1	1	1	1	1	1	1	1	13	1	12	10	3	2	1	0	1	24	31	13	17	5.4	6.8
201422	195950	22/2/2162 19:46:44	28/2/2162 00:24:27	metavision	23/2/2162 02:53:00	-0.296019	MRSA SCREEN	0	23/2/2162 00:00:00	23/2/2162 02:53:00	0	23.5679	F	0	WHITE	1	0	0	0	0	0	TRAUM	1	1	5.1929	5.176389	0	0	0	0	0	0	1	1	-1	1	4	6	4	2	1	0	1	12	20	24	29	0.7	0.9
276017	134238	9/8/2164 19:52:24	12/8/2164 17:25:49	metavision	9/8/2164 17:10:00	0.112778	BLOOD CULTURE	1	10/8/2164 00:00:00	9/8/2164 17:10:00	1	54.2435	M	1	WHITE	1	0	0	0	0	1	MED	0	0	2.8982	6.899306	1	1	0	0	0	0	0	0	-4	0	4	4	3	1	0	0	1	12	32	12	22	1	1.7
234830	140534	29/1/2184 19:24:38	30/1/2184 23:15:16	metavision	29/1/2184 21:08:00	-0.071782	MRSA SCREEN	0	29/1/2184 00:00:00	29/1/2184 21:08:00	0	58.5365	M	1	WHITE	1	0	0	0	0	0	MED	0	0	1.1602	3.883333	1	0	0	0	0	0	0	0	3	0	3	3	3	0	0	0	0	16	36	9	20	1.8	2.2
288772	121788	2/4/2106 03:01:28	5/4/2106 14:46:53	metavision	2/4/2106 03:14:00	-0.008704	BLOOD CULTURE	0	2/4/2106 00:00:00	2/4/2106 03:14:00	1	52.5898	F	0	UNABLE TO OBTAIN	0	0	0	1	0	0	MED	0	0	3.4899	7.541667	1	0	0	0	0	0	1	1	0	1	4	3	3	2	1	0	1	9	21	7	20	0.7	1
278554	104094	7/3/2180 21:35:09	12/3/2180 17:35:44	metavision	7/3/2180 19:25:00	0.090382	BLOOD CULTURE	0	10/3/2180 00:00:00	7/3/2180 19:25:00	0	26.2073	M	1	WHITE	1	0	0	0	0	0	NMED	0	0	4.8337	7.726389	0	0	0	0	0	0	1	1	6	1	2	3	4	1	0	0	1	10	15	21	25	1.6	1.9
261754	129119	16/3/2195 03:56:42	26/4/2195 09:29:33	metavision	15/3/2195 16:09:00	0.491458	URINE	0	15/3/2195 00:00:00	15/3/2195 16:09:00	1	79.0709	M	1	ASIAN	0	0	0	1	1	0	SURG	1	0	41.2311	41.840278	1	1	1	1	1	1	1	1	22	1	12	6	4	2	1	0	1	12	23	15	20	1	1.4
292318	160781	8/4/2179 12:01:45	18/4/2179 04:46:12	metavision	8/4/2179 17:30:00	-0.227951	MRSA SCREEN	0	8/4/2179 00:00:00	8/4/2179 17:30:00	0	42.2213	F	0	UNKNOWN/NOT SPECIFIED	0	0	0	1	0	0	NSURG	1	1	9.6975	8.375	1	1	1	0	1	1	1	1	4	1	5	6	4	2	1	0	1	13	22	18	22	0.7	0.9
293223	118139	5/2/2106 10:10:19	6/2/2106 18:12:45	metavision	5/2/2106 12:06:00	-0.080336	BLOOD CULTURE	0	5/2/2106 00:00:00	5/2/2106 12:06:00	0	22.9382	F	0	WHITE	1	0	0	0	0	0	MED	0	0	1.335	4.108333	1	1	1	1	1	1	1	1	7	0	5	3	4	2	1	0	1	9	9	20	22	0.5	0.6
243271	155588	16/2/2117 13:38:08	18/2/2117 15:18:06	metavision	16/2/2117 15:00:00	-0.056852	MRSA SCREEN	0	16/2/2117 00:00:00	16/2/2117 15:00:00	0	33.9693	M	1	WHITE	1	0	0	0	0	0	SURG	0	0	2.0694	7.520833	0	0	0	0	0	0	0	0	0	1	7	4	3	1	0	0	1	16	16	24	29	4.9	7.9
206830	157000	5/8/2123 01:28:54	5/8/2123 15:04:31	metavision	5/8/2123 03:28:00	-0.082708	BLOOD CULTURE	0	5/8/2123 00:00:00	5/8/2123 03:28:00	1	91.4	F	0	WHITE	1	0	0	0	0	0	MED	1	1	0.5664	0.490278	1	0	0	0	0	0	1	1	3	0	14	14	4	3	1	1	1	23	23	12	12	2.2	2.2
233351	182133	4/4/2200 11:42:08	16/4/2200 20:57:06	metavision	4/4/2200 00:15:00	0.477176	BLOOD CULTURE	0	7/4/2200 00:00:00	4/4/2200 00:15:00	1	45.6382	F	0	UNABLE TO OBTAIN	0	0	0	1	0	0	MED	1	0	12.3854	32.927083	1	1	1	1	1	1	1	1	14	1	15	11	2	2	1	0	1	14	19	15	18	2.6	3.4
217970	138200	25/1/2200 13:18:26	1/2/2200 21:02:09	metavision	24/1/2200 20:35:00	0.696829	MRSA SCREEN	0	25/1/2200 00:00:00	24/1/2200 20:35:00	0	86.2661	F	0	WHITE	1	0	0	0	0	0	CMED	1	1	7.322	8.969444	0	0	0	0	0	0	1	1	0	1	9	9	3	2	1	0	1	12	19	22	22	1.4	1.8
243033	170389	14/8/2110 20:54:21	16/9/2110 17:27:15	metavision	14/8/2110 21:09:00	-0.010174	MRSA SCREEN	0	16/8/2110 00:00:00	14/8/2110 21:09:00	0	51.0237	F	0	BLACK/AFRICAN AMERICAN	0	1	0	0	0	1	MED	0	0	32.8562	32.8375	1	0	0	0	0	0	1	1	2	1	18	15	4	2	0	1	1	13	17	19	25	4.6	7
251754	108789	22/10/2103 23:58:48	31/10/2103 21:34:15	metavision	22/10/2103 22:15:00	0.072083	BLOOD CULTURE	0	23/10/2103 00:00:00	22/10/2103 22:15:00	1	48.3816	M	1	WHITE	1	0	0	0	0	0	MED	0	0	8.8996	11.793056	1	0	0	0	0	0	1	1	6	1	14	12	4	3	1	1	1	14	18	18	23	2.3	4.2
224886	195900	28/3/2179 21:43:47	14/4/2179 21:45:17	metavision	28/3/2179 23:00:00	-0.052928	BLOOD CULTURE	0	29/3/2179 00:00:00	28/3/2179 23:00:00	0	58.6296	M	1	UNABLE TO OBTAIN	0	0	0	1	0	0	MED	1	1	17.001	16.911806	1	1	1	1	1	1	1	1	9	1	14	9	3	2	1	0	1	8	12	10	26	2.2	2.9
250064	152264	30/12/2179 18:05:16	15/1/2180 15:41:10	metavision	30/12/2179 00:00:00	0.753657	SWAB	1	31/12/2179 00:00:00	30/12/2179 00:00:00	1	42.6183	F	0	WHITE	1	0	0	0	0	0	MED	0	0	15.8999	20.834028	1	1	1	0	1	1	1	1	2	1	10	10	4	2	1	0	1	15	19	11	16	1.4	1.9
292052	143996	14/2/2153 21:16:54	27/2/2153 18:47:18	metavision	14/2/2153 17:45:00	0.147153	BLOOD CULTURE	1	15/2/2153 00:00:00	14/2/2153 17:45:00	1	51.5521	M	1	WHITE	1	0	0	0	0	0	MED	1	1	12.8961	12.791667	1	1	1	0	1	1	1	0	7	1	8	6	3	2	1	0	1	14	22	16	20	1.1	1.4
234783	197451	18/3/2184 11:00:32	31/3/2184 20:49:28	metavision	18/3/2184 09:45:00	0.052454	BLOOD CULTURE	0	21/3/2184 00:00:00	18/3/2184 09:45:00	1	52.9704	M	1	WHITE	1	0	0	0	0	0	MED	0	0	13.409	56.202083	1	0	0	0	0	0	1	1	9	1	12	13	2	3	1	1	1	8	13	27	30	1.2	1.3
255189	124569	26/10/2168 16:28:01	30/10/2168 22:32:28	metavision	26/10/2168 18:19:00	-0.077072	URINE	0	28/10/2168 00:00:00	26/10/2168 18:19:00	1	91.4	M	1	WHITE	1	0	0	0	0	1	ORTHO	0	0	4.2531	12.68125	0	0	0	0	0	0	1	1	-1	1	4	2	2	1	1	0	0	8	12	26	28	0.7	0.9
282445	104287	5/3/2154 03:39:05	7/3/2154 20:34:54	metavision	4/3/2154 23:30:00	0.172975	BLOOD CULTURE	0	5/3/2154 00:00:00	4/3/2154 23:30:00	1	74.2494	F	0	HISPANIC/LATINO - CUBAN	0	0	1	0	1	1	MED	0	0	2.7054	21.692361	1	1	0	0	0	0	1	1	15	1	10	11	4	3	1	1	1	11	16	22	25	1.1	1.1
201920	197900	23/6/2103 14:10:15	26/6/2103 16:52:54	metavision	23/6/2103 00:00:00	0.590451	URINE	0	24/6/2103 00:00:00	23/6/2103 00:00:00	0	30.5825	F	0	WHITE	1	0	0	0	0	0	MED	0	0	3.113	3.945833	1	0	0	0	0	0	0	0	-7	1	3	2	3	2	1	0	1	12	16	20	22	0.5	0.6
284276	135364	19/6/2150 12:21:05	24/6/2150 22:03:02	metavision	19/6/2150 13:05:00	-0.030498	MRSA SCREEN	0	19/6/2150 00:00:00	19/6/2150 13:05:00	1	50.8622	F	0	WHITE	1	0	0	0	0	0	CMED	0	0	5.4041	7.100694	1	0	0	0	0	0	0	0	6	1	9	10	3	3	1	1	1	14	15	18	20	0.2	0.5
245367	136303	8/5/2111 09:43:51	9/5/2111 15:39:05	metavision	8/5/2111 12:50:00	-0.129271	MRSA SCREEN	0	9/5/2111 00:00:00	8/5/2111 12:50:00	0	60.8774	M	1	WHITE - RUSSIAN	1	0	0	0	0	0	CMED	0	0	1.2467	4.807639	0	0	0	0	0	0	0	0	0	0	3	2	2	2	1	0	1	10	10	24	25	0.9	1.1
273939	149759	29/9/2163 22:01:40	8/10/2163 17:00:24	metavision	29/9/2163 22:17:00	-0.010648	BLOOD CULTURE	0	30/9/2163 00:00:00	29/9/2163 22:17:00	1	74.4876	M	1	WHITE	1	0	0	0	0	0	MED	1	1	8.7908	8.749306	1	0	1	1	1	1	1	1	12	1	8	9	4	2	1	0	1	18	22	13	19	3.7	4
210565	112085	28/2/2148 22:13:10	1/3/2148 18:50:31	metavision	28/2/2148 20:09:00	0.086227	BLOOD CULTURE	0	29/2/2148 00:00:00	28/2/2148 20:09:00	0	88.8753	M	1	WHITE	1	0	0	0	0	0	SURG	0	0	1.8593	4.598611	0	1	0	0	0	1	1	0	-8	0	6	4	2	1	0	0	1	16	16	26	28	1.2	1.3
288086	190596	19/2/2177 18:16:25	24/2/2177 00:51:16	metavision	19/2/2177 19:49:00	-0.064294	MRSA SCREEN	0	21/2/2177 00:00:00	19/2/2177 19:49:00	1	54.4488	M	1	WHITE	1	0	0	0	0	0	MED	1	1	4.2742	3.239583	1	1	1	1	1	1	1	1	17	1	16	11	4	2	1	0	1	19	21	16	23	4.3	4.7
228991	119454	19/2/2105 18:09:30	24/2/2105 18:22:50	metavision	19/2/2105 21:44:00	-0.148958	URINE	0	19/2/2105 00:00:00	19/2/2105 21:44:00	0	88.8178	M	1	WHITE	1	0	0	0	0	0	MED	0	0	5.0093	6.89375	1	0	0	0	0	0	1	1	18	1	6	8	3	2	1	0	1	11	15	32	32	1	1.2
258571	110915	5/9/2113 12:29:24	19/9/2113 16:41:36	metavision	5/9/2113 00:00:00	0.520417	BLOOD CULTURE	0	8/9/2113 00:00:00	5/9/2113 00:00:00	0	58.1341	F	0	WHITE - OTHER EUROPEAN	1	0	0	0	0	0	MED	0	0	14.1751	14.147222	1	1	0	0	0	0	0	0	-3	1	3	4	2	1	0	0	1	10	12	27	28	0.4	0.5
250108	120265	14/5/2129 05:27:47	16/5/2129 22:17:27	metavision	14/5/2129 01:25:00	0.1686	BLOOD CULTURE	0	16/5/2129 00:00:00	14/5/2129 01:25:00	1	91.4	M	1	BLACK/AFRICAN AMERICAN	0	1	0	0	0	1	MED	0	0	2.7012	6.501389	1	1	0	0	0	0	1	1	-1	0	6	7	3	2	0	1	1	16	19	18	24	2.6	5.2
259027	173484	10/6/2153 07:01:16	17/6/2153 20:28:41	metavision	10/6/2153 08:27:00	-0.059537	MRSA SCREEN	0	13/6/2153 00:00:00	10/6/2153 08:27:00	0	81.1133	M	1	BLACK/AFRICAN AMERICAN	0	1	0	0	0	1	MED	0	0	7.5607	18.073611	0	0	0	0	0	0	1	1	6	1	15	10	4	3	1	1	1	15	19	19	24	5.2	7.1
254500	154775	1/7/2143 00:49:58	4/7/2143 13:25:34	metavision	1/7/2143 03:56:00	-0.12919	URINE	0	4/7/2143 00:00:00	1/7/2143 03:56:00	1	77.7375	M	1	WHITE	1	0	0	0	0	1	MED	0	0	3.5247	7.803472	1	1	0	0	0	1	1	1	5	0	5	2	3	1	0	0	1	14	17	17	20	0.9	1
291567	154990	16/7/2140 22:54:04	19/8/2140 16:45:46	metavision	17/7/2140 00:00:00	-0.045787	URINE	0	19/7/2140 00:00:00	17/7/2140 00:00:00	1	64.4532	M	1	WHITE	1	0	0	0	0	1	MED	0	0	33.7442	33.7375	1	0	0	0	0	0	1	1	24	1	7	9	3	2	1	0	1	13	24	20	25	1.3	1.8
283869	157656	21/2/2167 18:39:13	27/2/2167 18:06:38	metavision	21/2/2167 19:15:00	-0.02485	BLOOD CULTURE	0	22/2/2167 00:00:00	21/2/2167 19:15:00	0	64.215	M	1	WHITE	1	0	0	0	0	0	NMED	0	0	5.9774	23.773611	1	1	0	0	0	0	0	0	7	1	6	6	4	1	0	0	1	13	16	22	23	1.3	1.4
248647	145859	2/2/2175 15:39:34	16/2/2175 18:38:41	metavision	2/2/2175 12:41:00	0.124005	BLOOD CULTURE	0	2/2/2175 00:00:00	2/2/2175 12:41:00	1	53.8355	F	0	HISPANIC OR LATINO	0	0	1	0	0	0	NMED	0	0	14.1244	26.889583	1	0	0	0	0	0	1	1	1	1	7	7	4	2	0	1	1	12	14	25	25	0.6	0.8
245398	198435	10/10/2166 07:57:23	18/10/2166 00:10:20	metavision	10/10/2166 06:43:00	0.051655	URINE	0	10/10/2166 00:00:00	10/10/2166 06:43:00	0	52.0888	M	1	BLACK/AFRICAN AMERICAN	0	1	0	0	0	0	MED	1	1	7.6757	6.669444	1	0	0	0	0	0	1	1	9	1	9	5	1	2	1	0	1	11	15	17	23	0.7	1.3
246096	123877	23/5/2145 03:08:53	24/5/2145 10:39:46	metavision	23/5/2145 05:00:00	-0.077164	MRSA SCREEN	0	23/5/2145 00:00:00	23/5/2145 05:00:00	0	54.7993	M	1	WHITE	1	0	0	0	0	0	NSURG	1	1	1.3131	0.779861	0	0	0	0	0	0	1	1	4	1	7	6	4	2	1	0	1	12	18	27	29	1	1.3
275935	145568	11/11/2126 20:53:30	15/11/2126 16:48:22	metavision	11/11/2126 10:30:00	0.432986	URINE	0	14/11/2126 00:00:00	11/11/2126 10:30:00	0	81.4912	F	0	WHITE	1	0	0	0	0	0	MED	1	1	3.8298	17.130556	1	0	0	0	0	0	1	1	6	0	3	3	3	2	1	0	1	14	16	24	30	1	1.1
250740	164181	5/1/2181 18:47:33	12/1/2181 21:03:18	metavision	5/1/2181 19:53:00	-0.045451	BLOOD CULTURE	0	6/1/2181 00:00:00	5/1/2181 19:53:00	0	85.8472	M	1	WHITE	1	0	0	0	0	0	NSURG	0	0	7.0943	32.861806	1	1	0	0	0	1	1	1	15	1	8	7	4	2	1	0	1	15	21	20	25	3.2	3.3
254521	121577	30/8/2147 12:42:28	5/9/2147 14:41:15	metavision	30/8/2147 10:39:00	0.085741	BLOOD CULTURE	0	30/8/2147 00:00:00	30/8/2147 10:39:00	0	77.0996	M	1	WHITE	1	0	0	0	0	0	MED	0	0	6.0825	9.075694	0	0	0	0	0	0	0	0	8	0	6	3	4	1	0	0	1	13	21	22	24	1.7	2
266059	173216	28/3/2162 01:18:08	29/3/2162 19:52:07	metavision	28/3/2162 02:45:00	-0.060324	MRSA SCREEN	0	28/3/2162 00:00:00	28/3/2162 02:45:00	1	68.9844	F	0	WHITE	1	0	0	0	0	0	MED	0	0	1.7736	3.458333	0	0	0	0	0	0	1	1	0	0	4	4	2	2	0	1	1	12	19	18	22	0.8	1.2
276136	113873	19/6/2190 15:29:26	29/6/2190 19:07:30	metavision	19/6/2190 00:00:00	0.64544	URINE	0	21/6/2190 00:00:00	19/6/2190 00:00:00	1	70.8571	F	0	WHITE	1	0	0	0	0	1	MED	0	0	10.1514	10.427083	1	0	0	0	0	0	0	0	2	1	5	3	4	2	1	0	1	12	13	23	24	0.5	0.6
275445	181001	12/12/2157 21:53:44	13/12/2157 17:41:19	metavision	12/12/2157 23:44:00	-0.076574	MRSA SCREEN	0	13/12/2157 00:00:00	12/12/2157 23:44:00	0	79.1612	M	1	WHITE	1	0	0	0	0	1	MED	0	0	0.8247	2.024306	0	0	0	0	0	0	1	1	7	0	3	5	0	0	0	0	0	15	15	20	20	2.3	2.3
215766	109617	15/10/2187 17:31:55	19/10/2187 13:08:53	metavision	15/10/2187 09:50:00	0.320775	URINE	1	15/10/2187 00:00:00	15/10/2187 09:50:00	1	65.4634	F	0	WHITE	1	0	0	0	0	0	MED	0	0	3.8173	35.023611	1	1	0	0	0	0	1	1	9	0	14	11	2	2	0	1	1	10	10	24	25	0.6	0.6
262579	176449	15/12/2111 23:26:04	16/12/2111 23:58:47	metavision	15/12/2111 22:25:00	0.042407	BLOOD CULTURE	0	17/12/2111 00:00:00	15/12/2111 22:25:00	0	81.9785	M	1	WHITE	1	0	0	0	0	1	MED	1	1	1.0227	3.350694	1	1	1	0	1	1	0	0	6	1	6	8	3	3	1	1	1	11	12	24	26	1	1.2
278996	136086	25/12/2180 23:08:21	26/12/2180 19:07:51	metavision	25/12/2180 21:10:00	0.082187	BLOOD CULTURE	0	26/12/2180 00:00:00	25/12/2180 21:10:00	0	91.4	F	0	WHITE	1	0	0	0	0	0	MED	0	0	0.833	3.686806	0	0	0	0	0	0	0	0	9	1	4	4	4	2	1	0	1	18	19	23	25	0.9	1
254112	173758	10/2/2189 21:32:22	11/2/2189 21:29:53	metavision	10/2/2189 18:45:00	0.116227	BLOOD CULTURE	0	11/2/2189 00:00:00	10/2/2189 18:45:00	0	81.4747	M	1	WHITE	1	0	0	0	0	0	MED	0	0	0.9983	9.943056	1	0	0	0	0	0	1	1	-5	0	4	5	3	2	1	0	1	16	18	20	20	2.4	2.5
271446	127115	28/1/2137 13:00:28	1/2/2137 00:22:31	metavision	28/1/2137 17:16:00	-0.177454	BLOOD CULTURE	0	29/1/2137 00:00:00	28/1/2137 17:16:00	0	62.4572	M	1	BLACK/AFRICAN AMERICAN	0	1	0	0	0	1	MED	0	0	3.4736	5.209028	1	1	1	0	1	1	0	0	5	0	3	1	4	1	0	0	1	11	15	24	28	0.9	1
224873	128256	20/3/2122 12:30:06	22/3/2122 17:34:38	metavision	20/3/2122 11:00:00	0.062569	BLOOD CULTURE	0	20/3/2122 00:00:00	20/3/2122 11:00:00	0	41.5998	F	0	BLACK/AFRICAN AMERICAN	0	1	0	0	0	0	MED	0	0	2.2115	2.236806	1	1	0	0	0	0	0	0	12	0	7	6	2	1	1	0	0	23	23	18	18	4.8	6.7
212548	172044	16/6/2170 19:36:33	22/6/2170 23:40:29	metavision	16/6/2170 19:44:00	-0.005174	MRSA SCREEN	0	17/6/2170 00:00:00	16/6/2170 19:44:00	1	80.7054	F	0	UNKNOWN/NOT SPECIFIED	0	0	0	1	0	1	MED	1	1	6.1694	5.982639	1	1	1	1	1	1	1	1	20	1	15	13	3	3	1	1	1	19	25	18	21	4.8	5.1
288352	194079	16/4/2173 02:10:48	27/4/2173 15:50:35	metavision	16/4/2173 04:24:00	-0.0925	MRSA SCREEN	0	19/4/2173 00:00:00	16/4/2173 04:24:00	0	57.1594	M	1	HISPANIC/LATINO - PUERTO RICAN	0	0	1	0	0	0	MED	1	1	11.5693	11.375694	1	1	0	0	0	1	1	0	13	0	9	8	3	2	1	0	1	21	24	21	23	3.4	6.4
212192	180741	10/10/2117 22:00:38	15/10/2117 12:49:15	metavision	10/10/2117 21:35:00	0.017801	URINE	0	13/10/2117 00:00:00	10/10/2117 21:35:00	1	55.262	M	1	WHITE	1	0	0	0	0	1	MED	1	1	4.6171	4.523611	1	1	0	0	0	1	1	1	4	1	9	9	3	2	1	0	1	20	20	20	20	4.1	4.2
268226	177918	20/4/2197 02:15:25	24/4/2197 17:38:02	metavision	20/4/2197 04:59:00	-0.1136	MRSA SCREEN	1	23/4/2197 00:00:00	20/4/2197 04:59:00	1	85.9211	M	1	BLACK/AFRICAN AMERICAN	0	1	0	0	0	0	CMED	1	1	4.6407	4.466667	0	0	0	0	0	0	1	1	2	0	6	9	3	2	1	0	1	25	28	16	20	4.8	6
289123	139340	4/5/2200 21:44:05	5/5/2200 22:17:56	metavision	4/5/2200 19:53:00	0.077141	STOOL	0	5/5/2200 00:00:00	4/5/2200 19:53:00	1	48.9018	M	1	WHITE	1	0	0	0	0	1	MED	1	1	1.0235	3.056944	1	1	0	0	0	1	1	1	8	1	19	13	4	2	1	0	1	23	32	8	10	3.2	4.2
237196	132028	17/12/2105 19:37:26	18/12/2105 13:56:17	metavision	18/12/2105 04:40:00	-0.376782	BLOOD CULTURE	0	18/12/2105 00:00:00	18/12/2105 04:40:00	0	62.7666	M	1	WHITE	1	0	0	0	1	0	MED	1	1	0.7631	0.658333	0	0	0	0	0	0	1	1	15	1	12	12	4	1	1	0	0	19	21	12	12	3.8	4
223097	133967	29/5/2159 00:29:28	31/5/2159 08:09:21	metavision	29/5/2159 00:55:00	-0.017731	BLOOD CULTURE	0	29/5/2159 00:00:00	29/5/2159 00:55:00	1	80.9792	F	0	WHITE	1	0	0	0	0	0	MED	1	1	2.3194	1.95625	1	1	1	1	1	1	1	1	1	1	9	10	4	2	1	0	1	15	15	15	15	2.9	2.9
228292	130254	22/6/2177 21:49:04	23/6/2177 09:46:00	metavision	22/6/2177 21:00:00	0.034074	BLOOD CULTURE	0	23/6/2177 00:00:00	22/6/2177 21:00:00	0	87.6706	F	0	WHITE	1	0	0	0	0	1	MED	1	1	0.4979	0.404167	0	1	0	0	0	1	1	1	10	1	12	13	4	3	1	1	1	19	25	16	18	2.7	2.8
237020	162915	14/3/2136 22:25:32	17/3/2136 03:02:14	metavision	14/3/2136 23:56:00	-0.062824	MRSA SCREEN	0	16/3/2136 00:00:00	14/3/2136 23:56:00	0	88.9821	F	0	UNKNOWN/NOT SPECIFIED	0	0	0	1	0	0	TRAUM	1	1	2.1922	1.193056	0	0	0	0	0	0	1	1	12	0	7	7	4	2	1	0	1	20	25	16	16	2.3	2.5
265787	141439	22/11/2111 00:19:40	24/11/2111 22:20:49	metavision	22/11/2111 02:37:00	-0.09537	MRSA SCREEN	0	23/11/2111 00:00:00	22/11/2111 02:37:00	0	87.3366	M	1	UNABLE TO OBTAIN	0	0	0	1	0	0	MED	1	1	2.9175	2.805556	1	0	0	0	0	0	1	1	6	1	13	12	3	1	1	0	0	10	13	25	27	1.5	2.3
251798	160778	26/10/2109 11:29:23	28/10/2109 13:43:26	metavision	26/10/2109 09:10:00	0.096794	BLOOD CULTURE	0	27/10/2109 00:00:00	26/10/2109 09:10:00	0	91.4	F	0	WHITE	1	0	0	0	0	0	MED	1	1	2.0931	2.008333	0	0	0	0	0	0	1	1	-1	0	12	9	4	2	1	0	1	18	21	14	18	1.7	2.3
209240	127184	30/6/2173 17:06:30	3/7/2173 18:37:37	metavision	30/6/2173 00:00:00	0.712847	MRSA SCREEN	0	2/7/2173 00:00:00	30/6/2173 00:00:00	0	78.0277	M	1	WHITE	1	0	0	0	0	1	SURG	0	0	3.0633	14.977083	0	0	0	0	0	0	1	1	5	1	8	7	2	1	0	0	1	17	20	20	23	7.4	7.6
213637	185490	28/6/2104 23:37:49	4/7/2104 22:52:11	metavision	28/6/2104 23:58:00	-0.014016	BLOOD CULTURE	1	30/6/2104 00:00:00	28/6/2104 23:58:00	1	91.4	M	1	UNABLE TO OBTAIN	0	0	0	1	0	0	MED	1	1	5.9683	5.734722	1	1	1	1	1	1	1	1	17	1	12	10	2	2	1	0	1	16	19	17	20	1.1	1.2
281626	108509	29/3/2180 00:09:57	9/4/2180 15:52:57	metavision	29/3/2180 00:19:00	-0.006285	MRSA SCREEN	0	31/3/2180 00:00:00	29/3/2180 00:19:00	1	69.6935	M	1	WHITE	1	0	0	0	0	1	MED	0	0	11.6549	15.635417	1	1	1	1	1	1	1	1	7	1	13	11	4	3	1	1	1	24	27	13	17	9.7	10.4
210919	138836	25/11/2161 23:58:20	26/11/2161 17:19:31	metavision	26/11/2161 10:45:00	-0.449074	BLOOD CULTURE	0	26/11/2161 00:00:00	26/11/2161 10:45:00	0	80.1742	F	0	WHITE	1	0	0	0	0	1	MED	1	1	0.723	0.613889	0	0	0	0	0	0	1	1	3	1	14	13	4	2	1	0	1	26	34	5	11	1.2	1.8
273964	112221	26/1/2186 10:13:07	6/2/2186 21:55:21	metavision	25/1/2186 22:30:00	0.488275	BLOOD CULTURE	0	26/1/2186 00:00:00	25/1/2186 22:30:00	1	43.8066	M	1	WHITE	1	0	0	0	0	0	MED	1	1	11.4877	11.988194	1	1	1	1	1	1	1	1	5	1	16	11	3	1	1	0	0	15	20	22	26	3.9	5.2
269612	113344	12/9/2138 20:46:30	29/10/2138 22:20:30	metavision	13/9/2138 05:30:00	-0.363542	URINE	0	16/9/2138 00:00:00	12/9/2138 17:30:00	0	74.8107	F	0	WHITE	1	0	0	0	0	0	MED	1	0	47.0653	46.9625	1	1	1	1	1	1	1	1	1	0	5	9	3	2	1	0	1	22	25	15	17	7.1	7.6
288116	164885	4/6/2196 17:48:40	28/6/2196 23:42:30	metavision	4/6/2196 19:05:00	-0.053009	BLOOD CULTURE	0	5/6/2196 00:00:00	4/6/2196 19:05:00	1	88.5331	M	1	UNABLE TO OBTAIN	0	0	0	1	0	0	MED	1	1	24.2457	24.15625	1	1	1	1	1	1	1	1	-1	1	18	11	4	2	1	0	1	16	18	9	17	2.7	3.5
234940	174373	13/10/2181 16:02:31	24/10/2181 21:44:09	metavision	13/10/2181 17:36:00	-0.064919	MRSA SCREEN	1	13/10/2181 00:00:00	13/10/2181 17:36:00	1	81.1489	F	0	WHITE	1	0	0	0	0	0	MED	1	1	11.2372	11.186111	1	1	1	1	1	1	1	1	3	1	15	13	4	3	1	1	1	15	23	8	13	1.2	1.2
264332	130709	16/11/2103 01:58:17	30/11/2103 16:36:15	metavision	16/11/2103 02:01:00	-0.001887	BLOOD CULTURE	0	19/11/2103 00:00:00	16/11/2103 02:01:00	0	75.0543	F	0	PATIENT DECLINED TO ANSWER	0	0	0	1	1	1	SURG	0	0	14.6097	18.642361	1	0	0	0	0	0	1	1	16	1	10	7	3	2	1	0	1	14	18	18	21	2.8	3.2
209124	165644	23/7/2142 23:01:35	25/7/2142 21:58:10	metavision	23/7/2142 21:30:00	0.0636	URINE	1	24/7/2142 00:00:00	23/7/2142 21:30:00	1	72.8804	F	0	PATIENT DECLINED TO ANSWER	0	0	0	1	0	0	MED	1	1	1.956	2.284722	1	1	1	0	1	1	0	0	6	0	9	11	4	3	1	1	1	12	12	13	13	2.9	3
289102	142513	2/6/2179 04:37:27	6/6/2179 16:32:04	metavision	2/6/2179 01:29:00	0.130868	URINE	0	4/6/2179 00:00:00	2/6/2179 01:29:00	0	77.3569	F	0	BLACK/AFRICAN AMERICAN	0	1	0	0	0	1	CMED	0	0	4.4963	10.424306	1	0	0	0	0	0	1	1	13	0	5	6	2	2	1	0	1	20	21	20	20	2	2.2
254125	165017	25/9/2189 05:59:37	26/9/2189 10:52:13	metavision	25/9/2189 04:45:00	0.051817	BLOOD CULTURE	1	25/9/2189 00:00:00	25/9/2189 04:45:00	1	55.2182	M	1	WHITE	1	0	0	0	0	1	MED	1	1	1.2032	1.034722	1	1	1	1	1	1	1	1	1	1	14	11	4	2	1	0	1	26	39	8	10	3.3	3.6
273761	109000	13/8/2157 21:45:36	15/8/2157 14:59:27	metavision	14/8/2157 00:04:00	-0.096111	MRSA SCREEN	0	14/8/2157 00:00:00	14/8/2157 00:04:00	0	77.3432	M	1	WHITE	1	0	0	0	0	0	MED	1	1	1.718	1.500694	0	0	0	0	0	0	0	0	0	0	14	8	4	3	1	1	1	18	20	16	19	3	3.2
258962	127108	16/8/2134 16:38:08	4/9/2134 18:58:03	metavision	16/8/2134 13:16:00	0.14037	BLOOD CULTURE	1	16/8/2134 00:00:00	16/8/2134 13:16:00	1	81.1982	M	1	UNKNOWN/NOT SPECIFIED	0	0	0	1	0	0	MED	0	0	19.0972	22.006944	1	1	1	1	1	1	1	1	24	1	6	10	3	2	1	0	1	13	18	13	20	3.5	5.3
250300	148572	10/3/2112 20:10:22	16/3/2112 22:30:33	metavision	10/3/2112 21:42:00	-0.063634	MRSA SCREEN	0	12/3/2112 00:00:00	10/3/2112 21:42:00	0	39.2069	F	0	WHITE	1	0	0	0	0	0	TRAUM	1	1	6.0973	6.047222	1	1	1	1	1	1	1	1	13	1	13	11	3	3	1	1	1	18	33	13	21	3.4	3.8
239396	163189	24/11/2123 14:14:29	25/12/2123 17:12:19	metavision	24/11/2123 14:40:00	-0.01772	BLOOD CULTURE	0	25/11/2123 00:00:00	24/11/2123 14:40:00	0	45.4384	F	0	BLACK/AFRICAN AMERICAN	0	1	0	0	0	0	MED	0	0	31.1235	36.011806	1	1	1	1	1	1	1	1	15	1	18	10	3	2	1	0	1	15	21	18	23	3	4.8
282984	117526	4/10/2131 23:00:08	9/10/2131 17:56:12	metavision	5/10/2131 04:30:00	-0.229074	MRSA SCREEN	0	7/10/2131 00:00:00	5/10/2131 04:30:00	0	65.9973	M	1	HISPANIC/LATINO - PUERTO RICAN	0	0	1	0	0	0	MED	0	0	4.7889	9.325	1	0	0	0	0	0	0	0	0	0	4	5	3	2	1	0	1	16	16	27	27	0.8	0.8
253488	172004	25/8/2137 03:11:05	25/8/2137 14:04:35	metavision	25/8/2137 04:45:00	-0.06522	BLOOD CULTURE	1	25/8/2137 00:00:00	25/8/2137 04:45:00	1	66.9556	M	1	WHITE	1	0	0	0	0	0	SURG	1	1	0.4538	0.299306	0	0	0	0	0	0	1	1	7	1	12	15	4	2	1	0	1	23	29	10	17	1.7	2.3
242625	150650	28/1/2185 13:04:49	30/1/2185 18:21:34	metavision	28/1/2185 12:30:00	0.024178	BLOOD CULTURE	0	31/1/2185 00:00:00	28/1/2185 12:30:00	1	76.259	M	1	WHITE	1	0	0	0	0	0	MED	0	0	2.22	3.230556	0	0	0	0	0	0	0	0	0	0	5	6	2	2	1	0	1	14	18	20	27	0.9	1.1
225868	138719	4/5/2145 21:18:38	9/5/2145 21:53:36	metavision	4/5/2145 17:40:00	0.151829	BLOOD CULTURE	0	5/5/2145 00:00:00	4/5/2145 17:40:00	1	63.5688	F	0	BLACK/AFRICAN AMERICAN	0	1	0	0	0	1	MED	0	0	5.0243	13.813889	1	0	0	0	0	0	1	1	5	1	10	8	3	2	1	0	1	20	23	18	21	5	8.2
237253	148664	14/9/2173 03:49:23	14/9/2173 17:06:36	metavision	14/9/2173 00:20:00	0.145405	BLOOD CULTURE	1	14/9/2173 00:00:00	14/9/2173 00:20:00	1	87.8103	F	0	WHITE	1	0	0	0	1	0	MED	1	1	0.5536	0.473611	1	1	1	0	1	1	1	1	9	1	10	10	4	3	1	1	1	13	16	23	26	0.7	1.2
256820	146433	1/3/2156 14:29:32	2/3/2156 01:38:44	metavision	1/3/2156 10:50:00	0.152454	BLOOD CULTURE	0	1/3/2156 00:00:00	1/3/2156 10:50:00	0	91.4	F	0	WHITE	1	0	0	0	0	0	MED	1	1	0.4647	0.463194	0	0	0	0	0	0	1	1	0	0	8	8	3	2	1	0	1	23	24	21	28	2.2	3
237048	125479	17/2/2132 19:37:59	23/2/2132 20:17:24	metavision	18/2/2132 02:22:00	-0.280567	MRSA SCREEN	0	20/2/2132 00:00:00	18/2/2132 02:22:00	0	50.0873	M	1	WHITE	1	0	0	0	0	0	SURG	1	1	6.0274	5.901389	1	1	1	1	1	1	1	1	9	1	10	10	4	2	1	0	1	12	16	24	26	2.2	3
286803	104932	20/3/2156 23:39:45	22/3/2156 18:09:24	metavision	20/3/2156 21:50:00	0.076215	BLOOD CULTURE	1	22/3/2156 00:00:00	20/3/2156 21:50:00	1	59.8589	F	0	UNABLE TO OBTAIN	0	0	0	1	0	0	SURG	1	1	1.7706	1.696528	1	1	1	1	1	1	1	1	9	1	17	11	4	2	1	0	1	17	23	11	24	1.7	2.3
296304	167809	18/5/2173 09:15:05	27/5/2173 20:05:01	metavision	17/5/2173 11:48:00	0.893808	URINE	0	18/5/2173 00:00:00	17/5/2173 11:48:00	1	66.189	F	0	WHITE	1	0	0	0	0	0	CMED	0	0	9.4513	18.170139	0	0	0	0	0	0	1	1	4	1	8	7	4	2	1	0	1	15	19	15	18	1.7	2.4
269132	191388	1/2/2132 22:14:26	2/2/2132 21:00:42	metavision	1/2/2132 21:02:00	0.050301	SWAB	1	2/2/2132 00:00:00	1/2/2132 21:02:00	1	91.4	F	0	UNABLE TO OBTAIN	0	0	0	1	0	0	SURG	1	1	0.9488	0.8	0	0	0	0	0	0	1	1	11	1	20	19	4	3	1	1	1	15	27	12	18	0.4	1.3
268411	133209	24/12/2104 15:37:12	25/12/2104 16:28:06	metavision	24/12/2104 16:07:00	-0.020694	MRSA SCREEN	0	24/12/2104 00:00:00	24/12/2104 16:07:00	0	56.9787	F	0	BLACK/AFRICAN AMERICAN	0	1	0	0	0	0	OMED	1	1	1.0353	9.849306	1	1	1	1	1	1	1	1	2	0	8	9	4	2	1	0	1	18	18	17	18	1.7	2.4
249808	157090	4/1/2123 02:46:27	4/1/2123 15:19:50	metavision	4/1/2123 00:30:00	0.094757	BLOOD CULTURE	0	4/1/2123 00:00:00	4/1/2123 00:00:00	0	47.9244	M	1	HISPANIC OR LATINO	0	0	1	0	0	1	MED	0	0	0.5232	3.665972	0	0	0	0	0	0	0	0	8	0	4	5	2	1	0	0	1	12	19	17	27	4.6	7.4
284788	185148	15/3/2156 23:44:04	19/3/2156 21:24:34	metavision	16/3/2156 02:48:00	-0.127731	BLOOD CULTURE	0	19/3/2156 00:00:00	16/3/2156 02:48:00	0	51.7712	M	1	UNABLE TO OBTAIN	0	0	0	1	0	1	CMED	1	1	3.9031	3.817361	0	0	0	0	0	0	1	1	9	1	11	11	3	2	0	1	1	18	23	12	23	1.5	2.5
204194	161204	16/9/2185 20:24:54	4/10/2185 17:12:36	metavision	16/9/2185 21:27:00	-0.043125	MRSA SCREEN	0	17/9/2185 00:00:00	16/9/2185 21:27:00	0	61.8467	M	1	WHITE	1	0	0	0	0	1	MED	0	0	17.8665	61.601389	1	1	1	1	1	1	1	1	5	1	11	12	4	3	1	1	1	19	21	22	27	3	3.3
290836	162525	6/9/2147 20:30:38	8/9/2147 02:05:41	metavision	6/9/2147 19:38:00	0.036551	BLOOD CULTURE	0	7/9/2147 00:00:00	6/9/2147 19:38:00	0	77.5212	F	0	WHITE	1	0	0	0	1	0	MED	1	1	1.2327	0.646528	1	1	1	1	1	1	1	1	22	1	13	16	2	3	1	1	1	17	33	11	23	0.9	1.4
211403	190957	12/8/2196 15:08:04	21/8/2196 17:32:52	metavision	12/8/2196 09:25:00	0.238241	BLOOD CULTURE	0	13/8/2196 00:00:00	12/8/2196 09:25:00	0	58.9363	M	1	WHITE	1	0	0	0	0	0	SURG	0	0	9.1006	12.130556	1	0	0	0	0	0	1	1	13	1	12	10	4	2	1	0	1	17	23	12	18	6.5	7.2
216028	123252	31/1/2156 19:47:36	1/3/2156 17:40:24	metavision	31/1/2156 19:15:00	0.022639	BLOOD CULTURE	1	2/2/2156 00:00:00	31/1/2156 19:15:00	1	43.3055	F	0	OTHER	0	0	0	1	0	1	MED	0	0	29.9117	29.904861	1	1	1	1	1	1	1	1	8	1	7	7	4	2	1	0	1	15	20	22	30	4.5	5.2
238523	174465	26/11/2192 14:44:22	30/11/2192 21:44:29	metavision	26/11/2192 15:22:00	-0.026134	MRSA SCREEN	0	29/11/2192 00:00:00	26/11/2192 15:22:00	0	37.764	M	1	WHITE	1	0	0	0	0	0	MED	0	0	4.2917	9.129861	0	0	0	0	0	0	1	1	-8	1	8	8	4	2	1	0	1	13	22	25	28	1.8	2.7
232998	108420	25/8/2165 19:47:09	26/8/2165 20:48:19	metavision	25/8/2165 00:00:00	0.82441	URINE	1	28/8/2165 00:00:00	25/8/2165 00:00:00	1	81.7513	F	0	WHITE	1	0	0	0	0	0	MED	0	0	1.0425	3.870833	1	0	0	0	0	0	0	0	0	0	5	6	2	2	1	0	1	14	18	17	25	0.4	0.8
221832	183620	8/10/2152 00:57:09	14/10/2152 11:03:58	metavision	8/10/2152 01:30:00	-0.022812	BLOOD CULTURE	0	8/10/2152 00:00:00	8/10/2152 00:00:00	0	63.3169	F	0	WHITE	1	0	0	0	0	0	MED	1	1	6.4214	6.332639	0	0	0	0	0	0	1	1	-2	0	13	7	4	2	1	0	1	15	21	17	17	2.7	3
254675	185759	19/8/2125 05:43:08	20/8/2125 16:55:53	metavision	19/8/2125 01:15:00	0.186204	BLOOD CULTURE	0	19/8/2125 00:00:00	19/8/2125 01:15:00	1	63.0377	F	0	WHITE	1	0	0	0	0	1	MED	0	0	1.4672	55.984028	1	1	0	0	0	0	1	1	13	0	10	7	3	2	1	0	1	16	17	24	25	0.9	1.4
252692	175035	26/12/2169 01:15:50	3/1/2170 21:02:34	metavision	26/12/2169 00:00:00	0.052662	BLOOD CULTURE	0	29/12/2169 00:00:00	26/12/2169 00:00:00	0	59.5988	M	1	WHITE	1	0	0	0	0	1	MED	0	0	8.8241	11.676389	0	0	0	0	0	0	0	0	11	1	5	6	3	2	1	0	1	22	28	19	29	6.3	11
267523	177103	17/1/2121 21:27:22	19/1/2121 16:22:49	metavision	17/1/2121 15:45:00	0.237755	BLOOD CULTURE	1	18/1/2121 00:00:00	17/1/2121 15:45:00	1	66.8214	M	1	WHITE	1	0	0	0	0	0	MED	0	0	1.7885	6.461806	0	1	0	0	0	0	1	1	16	0	9	6	4	2	1	0	1	17	20	25	28	6.6	10.9
265037	118720	4/2/2138 03:12:18	8/2/2138 20:22:34	metavision	4/2/2138 00:25:00	0.116181	URINE	0	4/2/2138 00:00:00	4/2/2138 00:25:00	1	61.3621	M	1	WHITE	1	0	0	0	0	1	MED	1	1	4.7155	4.617361	1	1	1	1	1	1	1	1	16	1	18	14	3	3	1	1	1	19	27	11	15	2	3.4
240483	188410	22/7/2145 11:53:24	23/7/2145 04:36:43	metavision	22/7/2145 05:15:00	0.276667	URINE	1	22/7/2145 00:00:00	22/7/2145 05:15:00	1	76.2672	F	0	UNABLE TO OBTAIN	0	0	0	1	0	0	MED	1	1	0.6967	7.166667	0	0	0	0	0	0	1	1	15	1	16	16	4	3	1	1	1	19	26	13	20	1	1.4
212329	169861	5/9/2161 15:16:04	9/9/2161 20:57:11	metavision	5/9/2161 12:30:00	0.115324	URINE	1	6/9/2161 00:00:00	5/9/2161 12:30:00	1	91.4	M	1	WHITE	1	0	0	0	0	1	MED	1	1	4.2369	10.559028	0	0	0	0	0	0	1	1	5	1	10	10	4	2	1	0	1	23	33	13	15	2.3	2.6
236933	115839	2/12/2116 18:55:11	4/12/2116 11:21:10	metavision	1/12/2116 23:06:00	0.825822	URINE	0	2/12/2116 00:00:00	1/12/2116 23:06:00	0	75.016	F	0	WHITE	1	0	0	0	0	0	MED	1	1	1.6847	5.349306	1	0	0	0	0	0	1	1	7	1	9	6	3	3	1	1	1	14	17	16	21	1.6	2.1
293443	198899	8/1/2163 21:56:12	22/1/2163 14:32:29	metavision	9/1/2163 02:04:00	-0.172083	BLOOD CULTURE	0	11/1/2163 00:00:00	9/1/2163 02:04:00	1	76.4918	F	0	WHITE	1	0	0	0	0	0	CMED	0	0	13.6919	13.692361	1	0	0	0	0	0	1	1	2	1	9	7	4	2	1	0	1	18	21	24	25	2.6	2.9
228238	128563	20/3/2176 19:52:44	22/3/2176 19:36:55	metavision	20/3/2176 18:45:00	0.047037	BLOOD CULTURE	0	21/3/2176 00:00:00	20/3/2176 18:45:00	0	46.5062	M	1	BLACK/AFRICAN AMERICAN	0	1	0	0	0	0	MED	0	1	1.989	1.978472	1	0	0	0	0	0	1	1	-3	0	6	9	3	1	0	1	0	22	29	12	15	5.2	5.5
255828	125486	26/6/2169 03:53:43	28/6/2169 17:47:00	metavision	26/6/2169 06:56:00	-0.126586	MRSA SCREEN	0	27/6/2169 00:00:00	26/6/2169 06:56:00	0	82.5507	M	1	WHITE	1	0	0	0	0	0	MED	0	0	2.5787	13.422222	1	1	1	1	1	1	1	1	12	0	7	7	3	3	1	1	1	16	18	19	22	3.1	3.6
252752	125484	14/1/2201 00:29:34	14/1/2201 18:43:55	metavision	14/1/2201 04:26:00	-0.16419	MRSA SCREEN	0	14/1/2201 00:00:00	14/1/2201 04:26:00	0	91.4	F	0	UNKNOWN/NOT SPECIFIED	0	0	0	1	0	0	CMED	1	1	0.76	0.595139	0	0	0	0	0	0	1	1	6	1	7	12	4	2	1	0	1	26	26	13	13	2.1	2.1
290943	109635	28/10/2191 14:41:22	29/10/2191 21:47:06	metavision	28/10/2191 12:20:00	0.098171	BLOOD CULTURE	0	28/10/2191 00:00:00	28/10/2191 12:20:00	1	91.4	F	0	WHITE	1	0	0	0	0	0	MED	1	1	1.2956	1.163194	1	1	1	1	1	1	0	0	-12	1	9	8	4	3	1	1	1	12	16	27	33	0.5	0.6
264752	132034	1/10/2169 00:49:48	10/10/2169 20:24:45	metavision	1/10/2169 00:10:00	0.027639	BLOOD CULTURE	0	1/10/2169 00:00:00	1/10/2169 00:10:00	1	79.1831	F	0	WHITE	1	0	0	0	0	0	MED	0	1	9.8159	13.584028	1	1	1	1	1	1	1	1	8	1	7	8	4	1	1	0	0	16	17	12	14	3.4	3.8
217352	125325	7/1/2133 03:45:03	18/1/2133 07:47:25	metavision	7/1/2133 02:47:00	0.040313	BLOOD CULTURE	0	8/1/2133 00:00:00	7/1/2133 02:47:00	1	51.1551	F	0	WHITE	1	0	0	0	0	0	SURG	1	1	11.1683	10.940278	1	1	1	1	1	1	1	1	14	1	14	10	4	2	1	0	1	18	26	14	24	1.6	2.3
294245	102247	29/4/2182 21:30:45	1/5/2182 16:01:40	metavision	29/4/2182 00:00:00	0.896354	URINE	0	30/4/2182 00:00:00	29/4/2182 00:00:00	0	63.4894	M	1	WHITE	1	0	0	0	1	0	MED	1	1	1.7715	1.701389	1	1	1	1	1	1	1	1	13	1	19	12	4	3	1	1	1	22	46	7	29	1.8	3.9
261422	128514	12/9/2124 14:19:40	23/9/2124 18:19:45	metavision	12/9/2124 16:43:00	-0.099537	URINE	1	13/9/2124 00:00:00	12/9/2124 16:43:00	1	82.0963	F	0	HISPANIC OR LATINO	0	0	1	0	0	0	MED	0	0	11.1667	20.201389	1	0	0	0	0	0	1	1	8	1	7	8	3	2	1	0	1	13	17	23	31	0.7	0.9
293295	137638	30/6/2199 15:35:37	2/7/2199 05:01:43	metavision	30/6/2199 14:58:00	0.026123	URINE	1	1/7/2199 00:00:00	30/6/2199 14:58:00	1	91.4	F	0	WHITE	1	0	0	0	0	1	MED	1	1	1.5598	1.347917	1	1	1	1	1	1	1	1	12	0	8	8	4	2	1	0	1	12	16	19	27	1.6	2.1
255299	167515	29/5/2166 05:28:56	4/6/2166 19:55:48	metavision	28/5/2166 12:40:00	0.700648	URINE	0	29/5/2166 00:00:00	28/5/2166 12:40:00	1	84.4974	M	1	ASIAN - ASIAN INDIAN	0	0	0	1	0	1	MED	0	0	6.602	20.176389	1	1	1	1	1	1	1	1	9	0	11	8	4	3	1	1	1	15	21	19	21	4.4	4.8
234319	118249	11/5/2130 14:57:34	28/5/2130 17:44:14	metavision	11/5/2130 08:50:00	0.255255	BLOOD CULTURE	1	14/5/2130 00:00:00	11/5/2130 08:50:00	1	72.7846	F	0	BLACK/AFRICAN AMERICAN	0	1	0	0	0	1	MED	0	0	17.1157	22.232639	1	1	1	1	1	1	1	1	19	0	14	7	4	2	1	0	1	17	21	18	18	1.5	1.6
262870	133219	24/7/2158 21:06:27	1/8/2158 16:58:29	metavision	24/7/2158 14:00:00	0.296146	SWAB	1	26/7/2158 00:00:00	24/7/2158 14:00:00	1	76.6752	F	0	WHITE	1	0	0	0	1	0	ORTHO	1	1	7.8278	10.089583	1	1	1	1	1	1	1	1	19	0	5	8	4	3	1	1	1	11	13	24	26	0.5	0.9
202652	111413	11/1/2149 19:59:05	12/1/2149 16:23:29	metavision	11/1/2149 19:15:00	0.030613	URINE	0	13/1/2149 00:00:00	11/1/2149 19:15:00	1	74.0139	F	0	WHITE	1	0	0	0	0	0	GU	0	0	0.8503	3.007639	1	1	1	1	1	1	0	0	-4	0	5	6	4	2	1	0	1	11	15	22	26	0.9	1
231795	103980	2/2/2168 22:45:02	4/2/2168 06:19:43	metavision	2/2/2168 18:00:00	0.19794	BLOOD CULTURE	0	3/2/2168 00:00:00	2/2/2168 18:00:00	1	91.4	F	0	WHITE	1	0	0	0	0	1	MED	1	1	1.3158	1.285417	1	1	1	1	1	1	1	1	4	0	14	8	4	3	1	1	1	19	22	18	20	3.5	4
223547	138322	15/7/2126 16:35:35	18/7/2126 17:04:12	metavision	15/7/2126 17:15:00	-0.027373	MRSA SCREEN	0	15/7/2126 00:00:00	15/7/2126 17:15:00	0	82.1483	M	1	WHITE	1	0	0	0	0	0	GU	0	0	3.0199	15.286806	0	0	0	0	0	0	1	1	10	0	7	6	3	1	1	0	0	13	16	14	16	1.7	2.2
267895	165922	2/9/2127 10:04:34	9/9/2127 15:14:06	metavision	2/9/2127 15:00:00	-0.205162	MRSA SCREEN	0	5/9/2127 00:00:00	2/9/2127 15:00:00	0	52.8827	M	1	WHITE	1	0	0	0	1	0	MED	0	0	7.215	12.894444	1	1	0	0	0	1	1	1	16	0	5	7	4	2	1	0	1	16	16	20	23	1.4	1.5
237390	122883	7/10/2105 00:52:41	8/10/2105 10:54:29	metavision	7/10/2105 08:44:00	-0.327303	BLOOD CULTURE	0	7/10/2105 00:00:00	7/10/2105 08:44:00	0	62.1615	M	1	UNKNOWN/NOT SPECIFIED	0	0	0	1	0	0	MED	1	1	1.4179	1.294444	1	1	1	1	1	1	1	1	-2	1	15	10	3	2	1	0	1	24	35	6	11	2.6	3.1
216864	147205	25/11/2100 15:06:18	27/11/2100 16:43:06	metavision	25/11/2100 13:20:00	0.073819	BLOOD CULTURE	0	27/11/2100 00:00:00	25/11/2100 13:20:00	1	54.2134	M	1	BLACK/AFRICAN AMERICAN	0	1	0	0	0	1	MED	0	0	2.0672	9.2	1	1	0	0	0	1	0	0	19	0	9	9	3	3	1	1	1	15	26	19	30	7.5	10.8
295853	122483	26/3/2165 17:05:42	9/4/2165 12:09:45	metavision	26/3/2165 19:00:00	-0.079375	MRSA SCREEN	0	28/3/2165 00:00:00	26/3/2165 19:00:00	0	79.9689	F	0	WHITE	1	0	0	0	0	1	TRAUM	1	1	13.7945	20.25	1	0	0	0	0	0	1	1	4	1	8	7	3	2	1	0	1	12	18	22	26	1.8	2.5
235853	188265	26/5/2172 22:26:58	29/5/2172 11:04:16	metavision	26/5/2172 17:18:00	0.21456	BLOOD CULTURE	1	27/5/2172 00:00:00	26/5/2172 17:18:00	1	57.299	F	0	BLACK/AFRICAN AMERICAN	0	1	0	0	1	0	OMED	0	0	2.5259	27.825	1	0	0	0	0	0	1	1	9	0	3	5	3	2	1	0	1	17	17	25	25	1	1
211707	177768	24/8/2174 15:14:12	29/8/2174 16:09:59	metavision	24/8/2174 13:40:00	0.065417	BLOOD CULTURE	0	25/8/2174 00:00:00	24/8/2174 13:40:00	0	61.7317	M	1	BLACK/AFRICAN AMERICAN	0	1	0	0	0	1	MED	1	1	5.0387	10.941667	1	1	1	1	1	1	1	1	8	1	16	11	4	2	1	0	1	25	29	10	19	2.3	2.4
242361	145358	11/11/2108 23:59:06	13/11/2108 05:57:37	metavision	11/11/2108 21:20:00	0.110486	BLOOD CULTURE	0	12/11/2108 00:00:00	11/11/2108 21:20:00	1	86.6686	F	0	WHITE	1	0	0	0	0	1	MED	1	1	1.249	0.501389	1	1	1	0	1	1	1	1	6	0	11	13	4	3	1	1	1	12	16	20	21	0.8	0.9
288884	157688	10/8/2126 21:11:00	11/8/2126 21:48:52	metavision	10/8/2126 16:15:00	0.205556	URINE	0	11/8/2126 00:00:00	10/8/2126 16:15:00	1	57.4249	F	0	HISPANIC OR LATINO	0	0	1	0	0	1	MED	1	1	1.0263	0.929861	1	1	1	1	1	1	1	1	0	1	12	17	4	2	1	0	1	15	24	8	20	0.9	1.7
212469	172462	8/4/2190 20:46:53	2/5/2190 22:26:49	metavision	8/4/2190 22:35:00	-0.075081	BLOOD CULTURE	0	9/4/2190 00:00:00	8/4/2190 22:35:00	1	81.3187	F	0	WHITE	1	0	0	0	0	0	MED	1	1	24.0694	24.011111	1	1	1	1	1	1	1	1	23	1	7	8	3	3	1	1	1	13	16	23	24	2.2	2.3
205240	161435	30/8/2111 12:26:16	5/9/2111 16:02:46	metavision	30/8/2111 14:00:00	-0.065093	MRSA SCREEN	0	30/8/2111 00:00:00	30/8/2111 14:00:00	1	69.7373	M	1	WHITE	1	0	0	0	0	0	SURG	1	1	6.1503	8.358333	1	0	0	0	0	0	1	1	16	0	11	7	1	2	1	0	1	23	23	16	17	4.7	5.1
267661	120655	7/10/2122 17:12:07	21/10/2122 22:30:54	metavision	7/10/2122 19:19:00	-0.088113	MRSA SCREEN	0	8/10/2122 00:00:00	7/10/2122 19:19:00	0	72.3986	F	0	UNABLE TO OBTAIN	0	0	0	1	0	0	TRAUM	0	0	14.2214	15.950694	1	0	0	0	0	0	0	0	16	1	8	11	3	3	1	1	1	12	16	20	23	0.5	0.8
261330	138637	11/7/2103 18:48:47	12/7/2103 05:41:39	metavision	11/7/2103 16:00:00	0.117211	BLOOD CULTURE	0	12/7/2103 00:00:00	11/7/2103 16:00:00	1	91.4	F	0	WHITE	1	0	0	0	0	0	MED	0	0	0.4534	4.839583	1	0	0	0	0	0	0	0	3	0	5	7	3	2	0	1	1	11	12	27	29	1.1	1.2
208730	160291	9/10/2112 15:00:16	11/10/2112 07:11:46	metavision	9/10/2112 00:00:00	0.625185	BLOOD CULTURE	0	10/10/2112 00:00:00	9/10/2112 00:00:00	0	84.993	F	0	WHITE	1	0	0	0	0	0	MED	1	1	1.6747	0.875694	1	1	1	1	1	1	0	0	9	0	7	10	4	3	1	1	1	19	19	16	18	3.1	3.5
236501	192553	9/4/2200 20:22:32	21/4/2200 02:28:41	metavision	9/4/2200 15:40:00	0.196204	BLOOD CULTURE	1	10/4/2200 00:00:00	9/4/2200 15:40:00	1	67.6866	F	0	WHITE	1	0	0	0	0	1	MED	1	1	11.2543	11.181944	1	1	1	1	1	1	1	1	3	0	8	9	4	3	1	1	1	16	17	32	34	3.1	3.4
298275	146371	16/8/2160 16:58:24	25/8/2160 17:04:31	metavision	16/8/2160 08:00:00	0.373889	BLOOD CULTURE	1	17/8/2160 00:00:00	16/8/2160 08:00:00	1	65.6277	F	0	WHITE	1	0	0	0	0	1	SURG	0	0	9.0042	19.956944	1	1	1	1	1	1	1	1	1	1	5	8	4	2	1	0	1	15	18	15	20	1.2	1.5
241000	143085	4/5/2130 22:04:28	6/5/2130 19:34:17	metavision	4/5/2130 22:00:00	0.003102	MRSA SCREEN	0	5/5/2130 00:00:00	4/5/2130 22:00:00	0	53.3701	F	0	WHITE	1	0	0	0	0	1	MED	1	1	1.8957	7.4	1	0	0	0	0	0	1	1	8	0	7	7	2	1	0	1	0	18	20	17	19	3.2	3.4
223057	177346	16/4/2164 18:29:32	17/4/2164 02:10:58	metavision	16/4/2164 17:30:00	0.041343	BLOOD CULTURE	0	18/4/2164 00:00:00	16/4/2164 17:30:00	1	44.4582	M	1	WHITE	1	0	0	0	0	0	MED	0	0	0.3204	3.704861	1	0	0	0	0	0	0	0	5	0	7	7	1	1	1	0	0	11	11	21	21	1.2	1.2
226555	122391	10/9/2166 11:24:17	11/9/2166 03:03:08	metavision	10/9/2166 08:30:00	0.12103	BLOOD CULTURE	0	10/9/2166 00:00:00	10/9/2166 08:30:00	0	51.0018	F	0	WHITE	1	0	0	0	0	0	MED	0	0	0.652	2.146528	1	0	0	0	0	0	0	0	-7	0	5	6	3	3	1	1	1	10	23	17	28	0.9	1.3
294413	141691	16/4/2132 02:48:08	17/4/2132 18:23:41	metavision	16/4/2132 02:45:00	0.002176	BLOOD CULTURE	0	17/4/2132 00:00:00	16/4/2132 02:45:00	1	83.405	F	0	WHITE - RUSSIAN	1	0	0	0	0	0	MED	1	1	1.6497	1.613194	1	1	1	1	1	1	1	1	3	0	11	10	4	3	1	1	1	21	24	15	18	3.3	3.5
275654	102197	24/4/2113 17:39:38	25/4/2113 21:52:45	metavision	24/4/2113 00:00:00	0.735856	URINE	0	26/4/2113 00:00:00	24/4/2113 00:00:00	1	74.2165	F	0	WHITE	1	0	0	0	1	0	OMED	0	0	1.1758	5.872917	0	1	0	0	0	0	0	0	17	0	4	7	4	2	1	0	1	10	14	24	26	1.4	1.5
201437	140486	29/11/2176 09:06:39	4/12/2176 15:28:49	metavision	29/11/2176 09:10:00	-0.002326	BLOOD CULTURE	0	29/11/2176 00:00:00	29/11/2176 09:10:00	0	64.8529	M	1	WHITE	1	0	0	0	0	1	MED	0	0	5.2654	8.173611	0	0	0	0	0	0	1	1	8	0	7	7	4	2	1	0	1	10	13	20	20	1.8	1.9
203571	145241	4/1/2125 05:53:45	8/1/2125 18:06:58	metavision	4/1/2125 00:00:00	0.24566	URINE	1	5/1/2125 00:00:00	4/1/2125 00:00:00	1	91.4	F	0	WHITE	1	0	0	0	0	0	MED	0	0	4.5092	5.530556	0	0	0	0	0	0	1	0	10	0	4	9	3	2	1	0	1	12	19	26	27	1	1.1
245517	105519	12/6/2148 02:48:10	30/6/2148 16:07:42	metavision	12/6/2148 01:00:00	0.075116	BLOOD CULTURE	1	12/6/2148 00:00:00	12/6/2148 01:00:00	1	57.2935	M	1	WHITE	1	0	0	0	0	1	MED	0	0	18.5552	23.371528	1	1	1	1	1	1	1	1	-3	1	12	12	4	2	1	0	1	16	21	15	25	1	3.5
207131	147696	30/4/2181 16:53:34	5/5/2181 13:25:02	metavision	30/4/2181 19:02:00	-0.08919	MRSA SCREEN	0	1/5/2181 00:00:00	30/4/2181 19:02:00	0	91.4	M	1	WHITE	1	0	0	0	0	0	CMED	0	0	4.8552	8.032639	0	0	0	0	0	0	1	1	2	1	7	8	3	2	1	0	1	16	16	19	22	2.3	3.3
251489	150891	26/11/2137 22:38:18	1/12/2137 17:08:32	metavision	26/11/2137 23:45:00	-0.046319	MRSA SCREEN	1	28/11/2137 00:00:00	26/11/2137 23:45:00	1	21.7308	F	0	UNABLE TO OBTAIN	0	0	0	1	0	0	MED	0	0	4.771	7.69375	1	0	0	0	0	0	1	0	-14	1	9	8	2	2	1	0	1	9	10	18	20	0.4	0.5
259811	169095	14/3/2177 09:42:48	17/3/2177 12:21:40	metavision	14/3/2177 08:30:00	0.050556	BLOOD CULTURE	0	17/3/2177 00:00:00	14/3/2177 08:30:00	1	72.352	F	0	WHITE	1	0	0	0	0	0	MED	0	0	3.1103	4.276389	1	0	0	0	0	0	0	0	-9	1	3	6	2	1	0	0	1	13	17	25	27	0.6	0.6
286239	102135	5/8/2197 22:07:41	15/8/2197 20:40:13	metavision	6/8/2197 15:36:00	-0.727998	Blood (Toxo)	0	9/8/2197 00:00:00	5/8/2197 22:00:00	0	66.4874	F	0	WHITE	1	0	0	0	0	0	MED	0	0	9.9393	22.654167	1	1	0	0	0	0	1	1	2	0	10	9	2	2	0	1	1	25	32	15	17	4.4	6.2
216063	169747	20/6/2197 20:40:00	21/6/2197 05:22:33	metavision	20/6/2197 22:24:00	-0.072222	MRSA SCREEN	0	20/6/2197 00:00:00	20/6/2197 22:24:00	0	80.3522	M	1	WHITE	1	0	0	0	0	0	NSURG	0	0	0.3629	9.065972	0	0	0	0	0	0	0	0	0	0	6	6	2	2	0	1	1	12	15	26	27	0.8	1
201046	176130	18/9/2112 00:28:18	22/9/2112 20:34:41	metavision	18/9/2112 04:13:00	-0.156042	BLOOD CULTURE	0	18/9/2112 00:00:00	18/9/2112 04:13:00	0	91.4	M	1	WHITE	1	0	0	0	0	1	MED	0	0	4.8378	16.641667	1	1	1	1	1	1	1	1	11	1	12	10	4	2	1	0	1	19	20	17	18	2.6	3.1
200231	172278	9/3/2127 15:00:22	14/3/2127 21:56:35	metavision	9/3/2127 12:35:00	0.100949	BLOOD CULTURE	1	9/3/2127 00:00:00	9/3/2127 12:35:00	1	72.2891	F	0	BLACK/AFRICAN	0	1	0	0	1	0	MED	1	1	5.289	5.094444	1	1	1	1	1	1	1	1	16	0	12	11	3	3	1	1	1	15	17	18	20	2.3	2.5
244579	121947	27/9/2167 05:00:54	8/10/2167 17:40:49	metavision	27/9/2167 15:00:00	-0.416042	SWAB	0	27/9/2167 00:00:00	27/9/2167 15:00:00	0	58.6406	F	0	WHITE	1	0	0	0	0	0	ORTHO	0	0	11.5277	17.247222	1	0	0	0	0	0	1	1	7	1	6	9	2	2	1	0	1	7	8	22	25	0.4	0.4
266788	139770	21/12/2128 03:25:25	28/12/2128 22:48:07	metavision	21/12/2128 04:43:00	-0.053877	MRSA SCREEN	0	21/12/2128 00:00:00	21/12/2128 04:43:00	1	33.0356	F	0	UNKNOWN/NOT SPECIFIED	0	0	0	1	0	0	MED	1	1	7.8074	7.719444	1	1	0	0	0	1	1	1	9	0	14	12	3	3	1	1	1	16	18	19	25	0.5	0.7
201535	127303	7/7/2120 08:41:23	11/7/2120 13:44:15	metavision	7/7/2120 01:11:00	0.312766	BLOOD CULTURE	0	7/7/2120 00:00:00	7/7/2120 01:11:00	0	66.5805	F	0	WHITE	1	0	0	0	0	0	MED	1	1	4.2103	6.506944	0	0	0	0	0	0	0	0	3	0	8	9	4	2	1	0	1	19	19	19	19	2.8	2.8
297823	149807	30/7/2184 23:01:55	4/8/2184 14:54:02	metavision	30/7/2184 21:07:00	0.079803	PERITONEAL FLUID	0	31/7/2184 00:00:00	30/7/2184 21:07:00	1	91.4	F	0	WHITE	1	0	0	0	0	0	SURG	0	0	4.6612	11.732639	1	1	1	1	1	1	1	1	4	0	10	10	3	3	1	1	1	11	11	25	25	0.8	0.8
231670	113433	1/3/2106 14:01:19	8/3/2106 18:32:45	metavision	1/3/2106 13:34:00	0.01897	BLOOD CULTURE	0	3/3/2106 00:00:00	1/3/2106 13:34:00	0	91.4	M	1	ASIAN	0	0	0	1	0	0	MED	0	0	7.1885	9.032639	0	0	0	0	0	0	1	1	4	1	14	14	3	3	1	1	1	12	26	12	22	0.6	1.9
257078	161625	3/3/2127 19:59:53	9/3/2127 14:27:48	metavision	3/3/2127 19:25:00	0.024225	BLOOD CULTURE	0	4/3/2127 00:00:00	3/3/2127 19:25:00	1	91.4	F	0	WHITE	1	0	0	0	0	0	MED	0	0	5.7694	5.771528	1	0	1	1	1	1	1	1	9	1	13	10	4	3	1	1	1	9	11	19	23	0.5	0.7
215669	168293	8/9/2148 11:34:02	11/9/2148 14:24:36	metavision	8/9/2148 13:45:00	-0.090949	BLOOD CULTURE	0	9/9/2148 00:00:00	8/9/2148 13:45:00	0	85.9512	F	0	ASIAN - CHINESE	0	0	0	1	0	1	MED	1	1	3.1184	3.042361	1	0	0	0	0	0	1	1	11	1	4	6	2	1	1	0	0	11	19	15	21	1.5	1.7
252547	180158	7/4/2197 23:07:03	10/4/2197 16:51:26	metavision	7/4/2197 21:00:00	0.088229	BLOOD CULTURE	0	8/4/2197 00:00:00	7/4/2197 21:00:00	1	71.6374	M	1	UNABLE TO OBTAIN	0	0	0	1	1	1	SURG	1	1	2.7392	2.684028	1	1	1	1	1	1	1	1	14	1	14	15	4	3	1	1	1	16	21	20	25	2.1	2.6
242897	106561	12/5/2170 02:33:03	22/5/2170 22:50:01	metavision	12/5/2170 01:05:00	0.061146	URINE	1	12/5/2170 00:00:00	12/5/2170 01:05:00	1	24.3154	F	0	WHITE	1	0	0	0	0	0	MED	0	0	10.8451	16.655556	1	0	0	0	0	0	1	1	5	0	11	8	4	2	0	1	1	19	28	13	16	2.6	3.6
299880	131060	2/6/2159 20:04:41	4/6/2159 20:46:51	metavision	2/6/2159 17:15:00	0.117836	BLOOD CULTURE	0	3/6/2159 00:00:00	2/6/2159 17:15:00	0	67.8317	M	1	WHITE	1	0	0	0	0	0	MED	0	0	2.0293	3.909722	0	0	0	0	0	0	0	0	16	0	6	7	2	2	1	1	0	12	20	10	33	4.4	5.7
203584	121073	27/4/2196 16:13:39	29/4/2196 16:42:05	metavision	27/4/2196 10:37:00	0.233785	URINE	0	27/4/2196 00:00:00	27/4/2196 10:37:00	1	59.7631	F	0	WHITE	1	0	0	0	0	0	SURG	0	0	2.0197	13.274306	0	0	0	0	0	0	1	1	2	0	4	6	3	2	1	0	1	12	17	22	27	1.2	2
227041	114058	4/7/2175 02:23:24	21/7/2175 17:07:16	metavision	4/7/2175 03:55:00	-0.063611	MRSA SCREEN	0	7/7/2175 00:00:00	4/7/2175 03:55:00	0	57.351	M	1	WHITE	1	0	0	0	0	0	MED	0	0	17.6138	21.540278	0	0	0	0	0	0	1	1	14	1	10	6	4	2	1	0	1	10	15	23	29	0.8	1
274801	122203	10/10/2107 07:43:20	10/10/2107 15:04:43	metavision	10/10/2107 07:50:00	-0.00463	URINE	1	10/10/2107 00:00:00	10/10/2107 07:50:00	1	84.9108	M	1	WHITE	1	0	0	0	0	1	MED	1	1	0.3065	0.186111	0	1	0	0	0	1	0	0	3	0	5	6	2	1	1	0	0	13	25	20	20	1.6	2.5
252685	138677	27/11/2197 04:31:51	30/11/2197 15:56:06	metavision	27/11/2197 02:40:00	0.077674	URINE	1	27/11/2197 00:00:00	27/11/2197 02:40:00	1	67.2568	M	1	WHITE	1	0	0	0	1	0	MED	0	1	3.4752	4.145139	1	0	0	0	0	0	1	0	12	0	13	13	4	3	1	1	1	20	26	19	24	6.3	6.6
257094	196453	12/6/2133 17:00:37	27/6/2133 12:10:12	metavision	12/6/2133 17:38:00	-0.025961	MRSA SCREEN	0	13/6/2133 00:00:00	12/6/2133 17:38:00	0	69.009	F	0	WHITE	1	0	0	0	0	1	MED	1	1	14.7983	14.760417	1	1	1	0	1	1	1	1	0	0	10	10	3	2	1	1	0	17	24	15	21	2.6	2.8
293138	154294	4/12/2196 08:26:42	12/12/2196 16:14:17	metavision	4/12/2196 06:00:00	0.101875	BLOOD CULTURE	1	7/12/2196 00:00:00	4/12/2196 06:00:00	1	85.1381	F	0	WHITE	1	0	0	0	0	0	MED	0	1	8.3247	11.469444	1	1	1	1	1	1	1	1	12	0	8	7	4	2	1	0	1	14	18	7	14	2.3	2.7
207613	194954	22/6/2129 00:23:22	22/6/2129 16:42:42	metavision	22/6/2129 05:08:00	-0.197662	BLOOD CULTURE	0	22/6/2129 00:00:00	22/6/2129 05:08:00	0	49.778	M	1	WHITE	1	0	0	0	1	0	MED	0	0	0.6801	0.672222	1	1	0	0	0	0	0	0	22	1	8	9	3	2	0	1	1	18	18	24	24	3.7	3.7
212597	117065	17/6/2108 08:21:08	21/6/2108 16:20:03	metavision	17/6/2108 00:00:00	0.348009	URINE	0	18/6/2108 00:00:00	17/6/2108 00:00:00	1	77.0831	F	0	WHITE	1	0	0	0	0	0	MED	0	0	4.3326	5.540278	1	1	1	1	1	1	1	1	10	0	8	8	4	2	1	0	1	14	18	12	19	1.2	1.8
299571	186684	24/11/2200 00:47:00	26/11/2200 16:16:28	metavision	24/11/2200 09:01:00	-0.343056	MRSA SCREEN	0	24/11/2200 00:00:00	24/11/2200 09:01:00	0	61.0253	M	1	BLACK/AFRICAN AMERICAN	0	1	0	0	1	0	SURG	1	1	2.6455	2.55625	1	1	1	1	1	1	1	1	9	1	18	17	4	3	1	1	1	28	39	5	18	3.9	4.5
252061	129942	21/4/2158 15:52:16	23/4/2158 12:12:31	metavision	21/4/2158 20:02:00	-0.173426	MRSA SCREEN	0	21/4/2158 00:00:00	21/4/2158 20:02:00	0	60.1492	F	0	UNABLE TO OBTAIN	0	0	0	1	0	0	SURG	0	0	1.8474	20.21875	0	0	0	0	0	0	1	1	6	0	7	6	3	2	1	0	1	7	9	28	29	0.7	0.8
279924	144853	9/4/2111 15:22:35	10/4/2111 20:24:30	metavision	9/4/2111 13:30:00	0.078183	BLOOD CULTURE	0	10/4/2111 00:00:00	9/4/2111 13:30:00	1	79.8785	F	0	WHITE	1	0	0	0	0	0	MED	0	0	1.2097	4.059028	0	0	0	0	0	0	1	1	4	0	8	6	4	2	1	0	1	16	16	26	29	5.5	5.5
239463	191606	27/10/2172 14:58:59	6/11/2172 17:12:24	metavision	27/10/2172 15:41:00	-0.029178	MRSA SCREEN	0	28/10/2172 00:00:00	27/10/2172 15:41:00	0	54.2572	M	1	WHITE	1	0	0	0	0	1	TRAUM	0	0	10.0927	24.147917	1	0	0	0	0	0	1	1	9	1	9	10	3	2	1	0	1	13	23	10	22	1.2	2.5
246670	114063	1/8/2157 17:02:03	5/8/2157 14:37:34	metavision	1/8/2157 11:30:00	0.23059	URINE	1	1/8/2157 00:00:00	1/8/2157 11:30:00	1	74.0167	F	0	WHITE	1	0	0	0	0	1	MED	0	0	3.8997	16.978472	1	0	0	0	0	0	0	0	0	0	4	7	2	2	1	0	1	10	10	21	21	1.5	1.5
241371	163003	23/12/2127 03:29:20	28/12/2127 16:49:24	metavision	23/12/2127 04:51:00	-0.056713	MRSA SCREEN	0	25/12/2127 00:00:00	23/12/2127 04:51:00	1	72.2973	M	1	WHITE	1	0	0	0	0	1	MED	0	0	5.5556	5.556944	0	0	0	0	0	0	1	1	5	1	7	9	3	2	1	0	1	7	9	31	32	0.6	0.6
299044	126165	5/11/2177 01:04:46	13/11/2177 18:50:00	metavision	4/11/2177 21:10:00	0.163032	BLOOD CULTURE	0	5/11/2177 00:00:00	4/11/2177 21:10:00	1	29.3449	M	1	WHITE	1	0	0	0	0	0	MED	0	0	8.7397	18.603472	1	0	0	0	0	0	1	1	6	1	11	10	2	2	1	0	1	13	30	16	24	2.8	4.5
284176	141317	12/3/2153 21:29:21	2/4/2153 18:21:35	metavision	12/3/2153 21:38:00	-0.006007	MRSA SCREEN	0	14/3/2153 00:00:00	12/3/2153 21:38:00	1	78.307	M	1	WHITE	1	0	0	0	0	0	SURG	1	0	20.8696	56.765278	1	1	1	0	1	1	1	1	13	1	9	10	3	2	1	0	1	13	16	20	22	1.6	2.2
251844	144133	5/6/2139 13:58:37	7/6/2139 12:15:04	metavision	5/6/2139 16:53:00	-0.1211	MRSA SCREEN	0	5/6/2139 00:00:00	5/6/2139 16:53:00	0	72.3	F	0	WHITE	1	0	0	0	0	0	SURG	0	0	1.9281	6.34375	0	0	0	0	0	0	1	1	7	0	6	6	3	1	0	0	1	13	16	17	21	1	1
220612	160285	27/7/2105 15:05:13	4/8/2105 18:54:00	metavision	27/7/2105 14:35:00	0.020984	URINE	0	27/7/2105 00:00:00	27/7/2105 14:35:00	1	70.7942	F	0	WHITE	1	0	0	0	0	0	MED	0	0	8.1589	11.090972	1	1	1	0	1	1	1	1	5	1	4	7	2	2	1	0	1	13	13	26	30	1.1	1.2
256628	110130	29/11/2192 17:57:18	13/12/2192 16:32:48	metavision	29/11/2192 22:50:00	-0.203264	MRSA SCREEN	0	30/11/2192 00:00:00	29/11/2192 22:50:00	0	85.0203	M	1	WHITE	1	0	0	0	0	1	CMED	1	1	13.9413	16.674306	1	1	1	1	1	1	1	1	-13	1	12	12	3	2	1	0	1	10	13	34	36	0.9	1
249299	175627	21/2/2122 00:17:49	28/2/2122 17:44:04	metavision	21/2/2122 09:01:00	-0.363322	Influenza A/B by DFA	0	21/2/2122 00:00:00	21/2/2122 09:01:00	0	69.3102	M	1	WHITE	1	0	0	0	0	0	MED	0	0	7.7266	7.706944	1	0	0	0	0	0	0	0	8	1	11	12	3	3	1	1	1	7	7	45	45	0.9	0.9
212388	191765	11/5/2130 19:46:02	14/5/2130 17:52:50	metavision	11/5/2130 20:10:00	-0.016644	BLOOD CULTURE	0	13/5/2130 00:00:00	11/5/2130 20:10:00	0	86.7343	F	0	BLACK/HAITIAN	0	1	0	0	0	0	MED	0	0	2.9214	3.984722	1	1	0	0	0	1	1	1	6	0	12	13	2	3	1	1	1	13	18	24	27	2.4	2.5
289716	108386	4/9/2100 22:09:48	5/9/2100 15:47:29	metavision	4/9/2100 23:36:00	-0.059861	BLOOD CULTURE	0	7/9/2100 00:00:00	3/9/2100 16:10:00	0	83.3968	F	0	WHITE	1	0	0	0	1	1	ORTHO	1	1	0.7345	7.670139	1	1	0	0	0	0	1	1	9	0	4	6	4	2	1	0	1	12	17	23	27	1.3	1.4
204724	146330	30/5/2128 21:13:22	1/6/2128 11:55:14	metavision	30/5/2128 19:00:00	0.092616	BLOOD CULTURE	0	31/5/2128 00:00:00	30/5/2128 19:00:00	0	76.8641	M	1	WHITE	1	0	0	0	1	0	MED	1	1	1.6124	1.491667	1	1	1	1	1	1	1	0	14	0	6	8	3	2	1	0	1	16	21	18	19	2.6	2.7
209513	125228	23/3/2165 23:29:22	25/3/2165 22:18:52	metavision	23/3/2165 22:45:00	0.03081	BLOOD CULTURE	0	24/3/2165 00:00:00	23/3/2165 22:45:00	0	42.3144	M	1	UNKNOWN/NOT SPECIFIED	0	0	0	1	0	0	MED	1	1	1.951	1.931944	0	0	0	0	0	0	1	1	1	1	7	9	3	1	0	0	1	18	22	14	20	1.8	3.2
238881	188101	10/9/2122 16:53:31	28/9/2122 15:36:27	metavision	10/9/2122 18:01:00	-0.046863	MRSA SCREEN	0	11/9/2122 00:00:00	10/9/2122 18:01:00	0	61.0226	M	1	WHITE	1	0	0	0	0	0	TRAUM	0	0	17.9465	17.852083	1	0	0	0	0	0	1	1	0	1	6	6	3	2	1	0	1	11	12	22	22	0.4	0.6
215558	178571	8/11/2139 02:49:15	10/11/2139 00:03:42	metavision	7/11/2139 14:14:00	0.524479	SWAB	0	8/11/2139 00:00:00	7/11/2139 14:14:00	0	57.2169	M	1	WHITE	1	0	0	0	0	1	SURG	0	0	1.885	7.305556	0	0	0	0	0	0	1	1	6	1	5	8	3	1	1	0	0	10	12	18	21	1.2	1.9
213391	151224	27/3/2113 20:23:56	31/3/2113 22:54:02	metavision	27/3/2113 17:20:00	0.127731	BLOOD CULTURE	0	28/3/2113 00:00:00	27/3/2113 17:20:00	1	73.0173	F	0	WHITE	1	0	0	0	0	1	MED	1	1	4.1042	4.036111	1	1	1	1	1	1	1	1	8	1	15	11	4	2	1	0	1	13	21	16	23	1.1	2.8
261568	128847	16/8/2134 12:23:21	23/8/2134 12:40:09	metavision	16/8/2134 18:32:00	-0.256007	MRSA SCREEN	0	19/8/2134 00:00:00	16/8/2134 18:32:00	0	79.2406	F	0	WHITE	1	0	0	0	0	0	CMED	1	1	7.0117	6.915278	0	0	0	0	0	0	1	1	11	1	15	15	4	3	1	1	1	18	28	14	21	2.6	3
270837	141202	5/4/2200 00:32:46	20/4/2200 00:48:03	metavision	5/4/2200 01:39:00	-0.045995	MRSA SCREEN	0	5/4/2200 00:00:00	5/4/2200 01:39:00	0	40.1323	M	1	WHITE	1	0	0	0	0	0	SURG	0	0	15.0106	41.470833	1	1	0	0	0	0	1	1	9	0	13	7	3	1	1	0	0	17	19	19	22	3.4	3.7
298878	133225	22/7/2143 13:07:55	30/7/2143 16:29:05	metavision	22/7/2143 10:00:00	0.130498	BLOOD CULTURE	0	22/7/2143 00:00:00	22/7/2143 10:00:00	1	68.2671	M	1	WHITE	1	0	0	0	0	1	MED	1	1	8.1397	8.224306	1	1	1	1	1	1	1	1	12	1	11	8	3	1	1	0	0	13	20	25	27	0.9	1.4
299224	132723	20/11/2156 19:00:54	28/11/2156 18:14:08	metavision	20/11/2156 17:20:00	0.070069	URINE	0	23/11/2156 00:00:00	20/11/2156 17:20:00	0	91.4	F	0	WHITE	1	0	0	0	0	0	MED	1	1	7.9675	7.899306	1	0	0	0	0	0	1	1	-8	0	10	6	3	2	1	0	1	8	16	22	24	0.5	0.6
228876	110275	4/4/2185 15:14:17	5/4/2185 02:03:14	metavision	4/4/2185 12:15:00	0.124502	URINE	0	4/4/2185 00:00:00	4/4/2185 12:15:00	0	82.559	M	1	UNABLE TO OBTAIN	0	0	0	1	0	0	NMED	1	1	0.4507	2.074306	0	0	0	0	0	0	0	0	-4	0	7	9	2	3	1	1	1	20	20	25	25	0.7	0.7
272839	196360	2/11/2159 05:56:27	4/11/2159 20:58:00	metavision	2/11/2159 19:48:00	-0.577465	MRSA SCREEN	0	3/11/2159 00:00:00	2/11/2159 19:48:00	0	32.0883	M	1	WHITE	1	0	0	0	0	0	TRAUM	0	0	2.6261	17.46875	0	0	0	0	0	0	0	0	1	1	3	6	3	2	1	0	1	13	13	23	24	0.7	0.8
262393	156806	8/9/2123 06:46:13	16/9/2123 17:42:58	metavision	8/9/2123 04:07:00	0.110567	URINE	0	10/9/2123 00:00:00	8/9/2123 04:07:00	0	65.8823	F	0	WHITE	1	0	0	0	0	1	CMED	0	0	8.4561	16.442361	0	0	0	0	0	0	1	1	-1	1	8	8	4	2	1	0	1	8	17	29	34	1.2	1.6
223357	125465	15/10/2150 11:21:02	26/10/2150 16:20:38	metavision	15/10/2150 10:30:00	0.03544	BLOOD CULTURE	1	15/10/2150 00:00:00	15/10/2150 10:30:00	1	80.7273	F	0	WHITE	1	0	0	0	0	1	MED	0	0	11.2081	11.195139	1	1	1	1	1	1	1	1	-6	1	13	12	4	3	1	1	1	11	17	20	25	0.3	0.5
285948	135659	14/12/2163 11:20:24	19/12/2163 18:09:15	metavision	14/12/2163 16:03:00	-0.19625	MRSA SCREEN	0	14/12/2163 00:00:00	14/12/2163 16:03:00	0	81.8006	M	1	WHITE	1	0	0	0	0	1	CMED	0	0	5.2839	9.136806	0	0	0	0	0	0	1	1	7	1	13	15	4	3	1	1	1	14	17	19	24	3.2	3.8
269851	134994	4/3/2101 22:54:00	6/3/2101 18:00:36	metavision	4/3/2101 18:50:00	0.169444	BLOOD CULTURE	1	5/3/2101 00:00:00	4/3/2101 18:50:00	1	85.0641	F	0	WHITE	1	0	0	0	1	0	MED	0	0	1.7963	2.796528	1	1	1	0	1	1	0	0	1	0	6	8	4	3	1	1	1	14	18	23	25	2.7	2.7
226521	169711	9/6/2124 06:30:16	11/6/2124 20:18:11	metavision	9/6/2124 03:25:00	0.128657	BLOOD CULTURE	1	12/6/2124 00:00:00	9/6/2124 03:25:00	1	60.7926	M	1	WHITE	1	0	0	0	0	0	MED	0	0	2.5749	10.345833	0	1	0	0	0	0	0	0	-2	0	7	7	4	2	1	0	1	13	16	17	25	5.1	5.2
255605	143271	7/3/2172 10:45:14	8/3/2172 15:35:53	metavision	7/3/2172 12:53:00	-0.088727	MRSA SCREEN	0	8/3/2172 00:00:00	7/3/2172 12:53:00	0	78.014	F	0	WHITE	1	0	0	0	0	1	CMED	1	1	1.2018	1.108333	0	0	0	0	0	0	1	1	10	1	6	10	3	1	1	0	0	18	31	8	14	1.8	2.2
255154	117308	8/10/2167 19:40:58	16/10/2167 17:15:45	metavision	8/10/2167 20:10:00	-0.020162	MRSA SCREEN	0	9/10/2167 00:00:00	8/10/2167 20:10:00	1	60.2587	F	0	WHITE	1	0	0	0	0	0	MED	0	0	7.8992	8.723611	1	1	1	1	1	1	1	1	10	1	11	9	3	3	1	1	1	12	13	23	26	0.7	0.8
250492	114573	19/6/2138 22:29:57	20/6/2138 19:09:50	metavision	19/6/2138 22:58:00	-0.019479	MRSA SCREEN	0	19/6/2138 00:00:00	19/6/2138 22:58:00	0	67.0733	F	0	WHITE	1	0	0	0	0	1	GYN	0	0	0.861	11.277778	0	0	0	0	0	0	0	0	-10	1	5	6	3	2	1	0	1	10	16	21	28	0.7	0.7
201970	139161	15/5/2163 12:12:26	19/5/2163 16:22:05	metavision	15/5/2163 13:16:00	-0.044144	MRSA SCREEN	0	15/5/2163 00:00:00	15/5/2163 13:16:00	0	80.6561	M	1	WHITE	1	0	0	0	0	1	ORTHO	0	0	4.1734	10.7625	0	0	0	0	0	0	1	1	4	1	4	6	2	1	1	0	0	14	17	17	20	1.5	1.9
290577	175584	7/5/2158 03:27:47	8/5/2158 16:45:13	metavision	6/5/2158 13:15:00	0.592211	BLOOD CULTURE	0	7/5/2158 00:00:00	6/5/2158 13:15:00	1	85.9239	M	1	WHITE	1	0	0	0	0	0	MED	1	1	1.5538	1.953472	1	0	0	0	0	0	1	1	4	1	13	12	4	2	1	0	1	13	22	19	27	1	1.5
239822	179621	31/5/2126 22:21:07	1/6/2126 16:08:06	metavision	31/5/2126 05:55:00	0.684803	URINE	0	31/5/2126 00:00:00	31/5/2126 05:55:00	0	79.8758	F	0	WHITE	1	0	0	0	0	0	MED	0	0	0.741	7.445833	0	0	0	0	0	0	0	0	14	0	6	6	2	2	1	0	1	13	13	24	24	0.7	0.8
262977	184985	2/10/2158 21:39:30	5/10/2158 06:47:51	metavision	2/10/2158 00:00:00	0.902431	URINE	1	3/10/2158 00:00:00	2/10/2158 00:00:00	1	80.7574	F	0	WHITE	1	0	0	0	0	0	MED	1	1	2.3808	2.195833	0	1	0	0	0	0	0	0	7	0	6	7	4	3	1	1	1	13	14	19	23	0.8	0.8
284011	116517	15/3/2139 22:09:34	19/3/2139 03:11:43	metavision	15/3/2139 18:35:00	0.149005	BLOOD CULTURE	0	17/3/2139 00:00:00	15/3/2139 18:35:00	0	91.4	F	0	WHITE	1	0	0	0	0	0	MED	0	0	3.2098	4.736806	0	0	0	0	0	0	1	1	2	0	5	6	4	2	0	1	1	15	23	18	25	1	1.1
200357	127689	13/4/2132 12:05:07	16/4/2132 18:50:00	metavision	13/4/2132 13:30:00	-0.058947	MRSA SCREEN	0	13/4/2132 00:00:00	13/4/2132 13:30:00	0	91.4	F	0	UNABLE TO OBTAIN	0	0	0	1	0	0	MED	0	0	3.2812	5.163194	0	0	0	0	0	0	1	0	8	0	6	7	4	2	1	0	1	16	18	22	24	0.9	1.1
264486	125126	5/3/2103 14:06:31	11/3/2103 22:37:04	metavision	5/3/2103 12:10:00	0.080914	BLOOD CULTURE	0	6/3/2103 00:00:00	5/3/2103 12:10:00	1	87.134	F	0	WHITE	1	0	0	0	0	0	MED	1	1	6.3545	6.232639	0	0	0	0	0	0	1	1	14	1	10	8	2	1	1	0	0	10	13	36	39	0.3	0.5
272449	112660	9/3/2137 14:18:03	13/3/2137 20:41:55	metavision	10/3/2137 11:29:00	-0.882604	FLUID RECEIVED IN BLOOD CULTURE BOTTLES	0	13/3/2137 00:00:00	9/3/2137 11:11:00	0	54.9526	F	0	WHITE	1	0	0	0	0	0	MED	1	1	4.2666	8.063889	1	1	0	0	0	1	0	0	-2	1	9	8	4	2	1	0	1	10	14	17	24	0.8	1
279648	127249	6/2/2132 03:21:12	19/2/2132 21:33:41	metavision	6/2/2132 00:00:00	0.139722	SPUTUM	1	7/2/2132 00:00:00	6/2/2132 00:00:00	1	64.8283	M	1	WHITE	1	0	0	0	0	0	MED	0	0	13.7587	15.611806	1	0	0	0	0	0	0	0	6	1	6	6	3	2	1	0	1	10	10	31	34	0.7	0.8
233492	182393	20/2/2126 22:27:05	21/2/2126 18:05:07	metavision	20/2/2126 23:15:00	-0.033275	MRSA SCREEN	0	20/2/2126 00:00:00	20/2/2126 23:15:00	1	73.8113	F	0	WHITE	1	0	0	0	0	0	MED	0	0	0.8181	7.422222	0	0	0	0	0	0	1	1	14	1	8	10	4	2	1	0	1	10	10	25	26	0.8	1.1
281461	173812	13/2/2115 21:13:22	22/2/2115 18:17:01	metavision	13/2/2115 18:20:00	0.120394	FLUID RECEIVED IN BLOOD CULTURE BOTTLES	0	14/2/2115 00:00:00	13/2/2115 18:20:00	0	35.6312	M	1	WHITE	1	0	0	0	0	0	MED	0	0	8.8775	51.633333	1	1	1	0	1	1	0	0	24	1	4	8	3	2	1	0	1	7	7	24	26	0.4	0.5
255488	155494	8/7/2171 17:27:03	15/7/2171 22:18:35	metavision	8/7/2171 00:00:00	0.727118	BLOOD CULTURE	0	9/7/2171 00:00:00	8/7/2171 00:00:00	0	84.6945	M	1	WHITE	1	0	0	0	1	0	MED	0	0	7.2025	16.020139	0	0	0	0	0	0	1	1	23	1	14	12	2	1	1	0	0	13	14	19	22	1	1.2
258715	186366	7/8/2177 03:28:17	16/8/2177 17:50:23	metavision	6/8/2177 08:15:00	0.800891	BLOOD CULTURE	0	7/8/2177 00:00:00	6/8/2177 08:15:00	1	77.6389	F	0	WHITE	1	0	0	0	0	1	SURG	0	0	9.5987	19.251389	1	1	0	0	0	0	1	1	5	1	10	10	3	3	1	1	1	12	13	22	27	1.2	1.2
235841	107370	19/5/2152 20:05:29	20/5/2152 15:58:02	metavision	19/5/2152 18:18:00	0.074641	URINE	0	20/5/2152 00:00:00	19/5/2152 18:18:00	0	85.9266	F	0	WHITE	1	0	0	0	0	0	MED	0	0	0.8282	7.705556	0	0	0	0	0	0	0	0	7	0	4	6	4	2	1	0	1	12	24	22	23	1.1	1.9
211867	136277	6/10/2189 18:53:08	9/10/2189 18:28:56	metavision	6/10/2189 11:00:00	0.328565	BLOOD CULTURE	0	6/10/2189 00:00:00	6/10/2189 11:00:00	0	82.6137	F	0	WHITE	1	0	0	0	0	0	SURG	0	0	2.9832	8.113889	0	0	0	0	0	0	0	0	4	0	5	7	3	3	1	1	1	12	13	27	27	0.4	0.7
242543	107055	25/7/2162 01:52:10	27/7/2162 00:30:12	metavision	24/7/2162 23:59:00	0.078588	BLOOD CULTURE	0	25/7/2162 00:00:00	24/7/2162 23:59:00	1	61.9288	M	1	WHITE	1	0	0	0	1	0	MED	1	1	1.9431	6.365278	1	1	0	0	0	1	0	0	9	0	5	9	3	2	1	0	1	18	18	21	21	1.6	1.6
201795	102690	29/9/2113 22:59:40	1/10/2113 20:27:49	metavision	29/9/2113 22:10:00	0.034491	URINE	1	30/9/2113 00:00:00	29/9/2113 22:10:00	1	91.4	F	0	WHITE	1	0	0	0	0	1	MED	0	0	1.8945	2.699306	0	0	0	0	0	0	0	0	-7	0	8	11	3	3	1	1	1	18	24	15	22	1	1.2
233981	141860	22/2/2125 22:19:48	2/3/2125 17:15:45	metavision	22/2/2125 21:25:00	0.038056	BLOOD CULTURE	0	23/2/2125 00:00:00	22/2/2125 21:25:00	0	80.3358	F	0	WHITE	1	0	0	0	0	0	SURG	0	0	7.7889	10.794444	1	1	1	1	1	1	1	1	11	1	8	6	3	2	1	0	1	11	15	17	18	1.2	1.4
252085	142486	28/2/2177 09:33:18	3/3/2177 20:40:42	metavision	28/2/2177 04:59:00	0.190486	BLOOD CULTURE	0	28/2/2177 00:00:00	28/2/2177 04:59:00	1	80.7957	M	1	BLACK/AFRICAN AMERICAN	0	1	0	0	0	0	CMED	0	0	3.4635	11.817361	1	1	1	1	1	1	1	0	12	0	8	6	3	3	1	1	1	16	23	25	28	3.2	4.5
285452	191783	30/9/2107 01:16:31	1/10/2107 13:35:47	metavision	29/9/2107 19:58:00	0.221192	BLOOD CULTURE	1	2/10/2107 00:00:00	29/9/2107 19:58:00	1	39.1905	M	1	WHITE	1	0	0	0	0	0	MED	0	0	1.5134	32.807639	0	1	0	0	0	0	1	0	-2	0	6	7	4	2	1	0	1	14	18	25	28	7.2	8.1
268460	133222	25/9/2161 18:58:23	28/9/2161 16:39:18	metavision	25/9/2161 22:45:00	-0.157373	MRSA SCREEN	1	27/9/2161 00:00:00	25/9/2161 22:45:00	1	43.6779	F	0	WHITE	1	0	0	0	0	0	MED	0	0	2.9034	6.814583	1	1	0	0	0	0	0	0	8	1	10	10	2	2	0	1	1	12	12	20	20	0.7	0.7
201029	153316	12/11/2113 09:36:01	15/11/2113 18:21:57	metavision	12/11/2113 00:00:00	0.400012	Immunology (CMV)	0	13/11/2113 00:00:00	12/11/2113 00:00:00	0	45.6464	F	0	BLACK/AFRICAN AMERICAN	0	1	0	0	1	0	OMED	1	1	3.3652	7.210417	1	0	0	0	0	0	0	0	16	0	9	7	3	2	1	0	1	13	15	19	21	0.6	0.8
251858	194870	17/7/2146 12:44:06	19/7/2146 11:45:06	metavision	17/7/2146 00:00:00	0.530625	URINE	0	18/7/2146 00:00:00	17/7/2146 00:00:00	1	76.1194	M	1	WHITE	1	0	0	0	0	0	MED	1	1	1.959	1.85625	1	1	1	1	1	1	1	1	3	1	15	13	3	3	1	1	1	19	25	17	20	2.8	3.8
205780	167336	16/5/2116 20:33:30	3/6/2116 18:26:36	metavision	17/5/2116 01:07:00	-0.189931	MRSA SCREEN	0	19/5/2116 00:00:00	17/5/2116 01:07:00	0	72.6422	F	0	WHITE	1	0	0	0	0	0	SURG	1	0	17.9119	34.59375	1	1	1	0	1	1	1	1	13	1	11	11	4	3	1	1	1	12	15	16	19	0.7	1.1
234603	152542	8/4/2128 21:09:11	9/4/2128 17:15:22	metavision	8/4/2128 20:20:00	0.034155	BLOOD CULTURE	0	9/4/2128 00:00:00	8/4/2128 20:20:00	1	66.7694	M	1	WHITE	1	0	0	0	0	1	SURG	0	0	0.8376	4.811806	0	0	0	0	0	0	0	0	-1	0	2	4	4	2	1	0	1	13	14	26	28	0.8	0.9
254281	108605	17/10/2181 12:54:17	20/10/2181 22:09:28	metavision	17/10/2181 12:30:00	0.016863	BLOOD CULTURE	0	17/10/2181 00:00:00	17/10/2181 12:30:00	1	91.4	F	0	BLACK/AFRICAN AMERICAN	0	1	0	0	0	1	MED	0	0	3.3855	14.945833	1	0	0	0	0	0	1	1	8	1	4	5	2	2	1	0	1	15	17	20	23	1.7	2.1
247836	127898	4/9/2196 12:31:21	7/9/2196 16:57:53	metavision	4/9/2196 00:00:00	0.521771	URINE	1	7/9/2196 00:00:00	4/9/2196 00:00:00	1	87.5009	M	1	WHITE	1	0	0	0	0	0	MED	0	1	3.1851	5.040972	0	0	0	0	0	0	0	0	14	0	3	4	3	2	1	0	1	13	19	18	22	1.2	1.5
279126	116695	18/3/2176 23:34:59	20/3/2176 08:25:18	metavision	19/3/2176 02:44:00	-0.131262	PERITONEAL FLUID	0	22/3/2176 00:00:00	18/3/2176 22:05:00	0	54.9827	F	0	WHITE	1	0	0	0	0	0	MED	0	0	1.3683	10.646528	0	0	0	0	0	0	0	0	10	0	2	4	2	2	1	0	1	15	16	28	29	1	1
239028	111457	25/5/2195 11:23:37	29/5/2195 21:37:06	metavision	25/5/2195 08:15:00	0.130984	URINE	0	28/5/2195 00:00:00	25/5/2195 08:15:00	0	77.9483	F	0	WHITE	1	0	0	0	0	1	MED	0	0	4.426	10.149306	1	0	0	0	0	0	0	0	0	1	3	6	2	3	1	1	1	15	30	15	22	0.9	1.1
239837	117911	21/8/2193 21:50:01	25/8/2193 22:07:24	metavision	21/8/2193 19:10:00	0.111123	BLOOD CULTURE	0	22/8/2193 00:00:00	21/8/2193 19:10:00	0	81.3871	M	1	WHITE	1	0	0	0	0	0	SURG	0	0	4.0121	9.767361	0	1	0	0	0	1	1	1	11	1	5	8	4	2	1	0	1	15	19	16	25	2	2.2
214045	183011	18/5/2163 12:00:32	20/5/2163 10:53:58	metavision	18/5/2163 00:00:00	0.50037	BLOOD CULTURE	0	19/5/2163 00:00:00	18/5/2163 00:00:00	1	78.2522	M	1	WHITE	1	0	0	0	0	1	MED	1	1	1.9538	1.836806	1	1	1	1	1	1	0	0	1	1	3	6	2	3	1	1	1	6	7	29	32	0.9	0.9
285063	155832	22/11/2119 17:27:24	7/12/2119 04:35:45	metavision	22/11/2119 20:03:00	-0.108056	URINE	0	25/11/2119 00:00:00	22/11/2119 20:03:00	0	85.1353	F	0	WHITE	1	0	0	0	0	0	MED	1	1	14.4641	13.902778	1	1	1	0	1	1	1	1	8	0	4	5	4	2	1	0	1	11	12	24	27	0.8	0.9
254231	166760	19/3/2124 04:27:20	20/3/2124 22:54:50	metavision	19/3/2124 20:33:00	-0.670602	MRSA SCREEN	0	19/3/2124 00:00:00	19/3/2124 20:33:00	1	74.5588	F	0	WHITE	1	0	0	0	0	1	MED	0	0	1.7691	3.416667	0	0	0	0	0	0	1	1	3	1	5	5	3	2	1	0	1	13	14	21	22	1.8	1.9
211366	183183	5/8/2111 03:04:47	8/8/2111 21:51:23	metavision	5/8/2111 05:38:00	-0.1064	BLOOD CULTURE	0	6/8/2111 00:00:00	5/8/2111 05:38:00	1	87.3886	F	0	BLACK/AFRICAN AMERICAN	0	1	0	0	0	0	MED	0	0	3.7824	9.630556	1	1	1	1	1	1	1	1	1	0	9	7	4	3	1	1	1	14	22	14	17	2	3
292084	118057	3/4/2186 01:40:21	10/4/2186 15:59:13	metavision	3/4/2186 01:10:00	0.021076	URINE	0	3/4/2186 00:00:00	3/4/2186 01:10:00	1	76.4671	M	1	WHITE	1	0	0	0	0	1	MED	0	0	7.5964	10.661111	1	1	1	1	1	1	1	1	-1	1	10	5	4	1	0	0	1	15	16	23	24	3.5	3.6
281309	146593	23/8/2137 13:12:38	27/8/2137 22:26:19	metavision	22/8/2137 23:30:00	0.571273	BLOOD CULTURE	0	25/8/2137 00:00:00	22/8/2137 23:30:00	0	73.3842	M	1	WHITE	1	0	0	0	0	0	MED	1	1	4.3845	8.629861	1	0	0	0	0	0	0	0	2	0	6	5	4	2	1	0	1	13	15	18	20	1.1	1.2
296315	136645	17/11/2125 23:05:40	21/11/2125 17:23:46	metavision	17/11/2125 20:35:00	0.10463	URINE	0	18/11/2125 00:00:00	17/11/2125 20:35:00	1	68.1658	F	0	BLACK/AFRICAN AMERICAN	0	1	0	0	0	1	MED	0	0	3.7626	17.785417	1	0	0	0	0	0	1	1	8	1	3	7	3	1	1	0	0	12	17	19	19	1.6	2
206256	163645	15/7/2174 19:59:32	17/7/2174 22:07:08	metavision	16/7/2174 00:22:00	-0.182269	MRSA SCREEN	0	16/7/2174 00:00:00	16/7/2174 00:22:00	0	66.1534	M	1	WHITE	1	0	0	0	0	0	SURG	0	0	2.0886	14.217361	1	0	0	0	0	0	0	0	4	1	5	4	3	2	1	0	1	9	11	24	28	0.5	0.8
291989	138145	29/10/2170 11:29:15	7/11/2170 13:27:07	metavision	29/10/2170 15:46:00	-0.178299	MRSA SCREEN	0	31/10/2170 00:00:00	29/10/2170 15:46:00	0	76.4452	F	0	WHITE	1	0	0	0	0	0	SURG	0	0	9.0819	12.088194	1	1	1	0	1	1	1	1	-2	1	6	7	3	2	1	0	1	12	19	15	18	1.2	2
298158	176145	9/9/2150 22:04:56	13/9/2150 18:58:19	metavision	9/9/2150 18:50:00	0.13537	BLOOD CULTURE	0	10/9/2150 00:00:00	9/9/2150 18:50:00	1	91.4	F	0	UNKNOWN/NOT SPECIFIED	0	0	0	1	0	1	MED	0	1	3.8704	5.696528	1	0	0	0	0	0	0	0	15	0	7	4	3	0	0	0	0	21	24	11	18	3.3	3.3
234981	100526	10/12/2151 21:57:59	11/12/2151 15:46:24	metavision	10/12/2151 20:36:00	0.056933	BLOOD CULTURE	0	10/12/2151 00:00:00	10/12/2151 20:36:00	1	91.4	M	1	WHITE	1	0	0	0	1	1	NSURG	0	1	0.742	13.707639	0	0	0	0	0	0	0	0	22	0	3	4	4	3	1	1	1	12	14	27	27	0.7	0.8
289911	120741	13/1/2164 17:25:52	17/1/2164 17:47:23	metavision	13/1/2164 15:45:00	0.070046	BLOOD CULTURE	0	13/1/2164 00:00:00	13/1/2164 15:45:00	0	81.7732	M	1	WHITE	1	0	0	0	1	0	MED	0	0	4.0149	6.045139	0	0	0	0	0	0	0	0	15	0	2	5	4	1	0	0	1	17	18	21	22	0.9	0.9
266459	186402	2/10/2157 12:08:25	3/10/2157 16:22:33	metavision	2/10/2157 08:30:00	0.151678	BLOOD CULTURE	0	2/10/2157 00:00:00	2/10/2157 08:30:00	1	83.4981	F	0	WHITE	1	0	0	0	0	0	MED	0	0	1.1765	11.113194	1	0	0	0	0	0	0	0	6	0	3	4	2	2	1	0	1	16	18	17	19	1.1	1.2
280706	103518	14/11/2196 11:04:51	19/11/2196 14:13:39	metavision	14/11/2196 14:40:00	-0.14941	MRSA SCREEN	0	14/11/2196 00:00:00	14/11/2196 14:40:00	0	86.9451	F	0	WHITE	1	0	0	0	0	1	NSURG	1	1	5.1311	4.997917	0	0	0	0	0	0	0	0	3	1	2	4	2	1	1	0	0	14	17	23	25	0.8	0.9
249367	113353	8/11/2192 02:26:06	9/11/2192 23:56:08	metavision	8/11/2192 00:35:00	0.077153	BLOOD CULTURE	0	8/11/2192 00:00:00	8/11/2192 00:00:00	1	41.556	F	0	ASIAN	0	0	0	1	0	0	SURG	0	0	1.8959	3.560417	0	0	0	0	0	0	0	0	2	0	3	4	2	2	1	0	1	11	13	27	27	0.4	0.4
202932	101441	10/2/2169 12:04:29	14/2/2169 15:38:52	metavision	10/2/2169 10:56:00	0.047558	BLOOD CULTURE	0	12/2/2169 00:00:00	10/2/2169 10:56:00	1	91.4	F	0	WHITE	1	0	0	0	0	0	MED	0	0	4.1489	10.094444	1	1	0	0	0	1	1	1	-2	0	7	11	4	3	1	1	1	16	22	18	21	2.4	2.9
255110	191143	24/10/2205 21:53:20	28/10/2205 12:32:31	metavision	24/10/2205 00:00:00	0.912037	BLOOD CULTURE	0	26/10/2205 00:00:00	24/10/2205 00:00:00	0	82.4166	M	1	WHITE	1	0	0	0	0	0	SURG	1	1	3.6105	3.505556	0	0	0	0	0	0	1	1	7	1	12	6	4	2	1	0	1	16	30	12	20	2.2	2.5
299079	145905	29/5/2120 19:02:49	30/5/2120 21:39:03	metavision	29/5/2120 00:00:00	0.793623	URINE	0	30/5/2120 00:00:00	29/5/2120 00:00:00	0	76.6177	F	0	OTHER	0	0	0	1	0	0	CMED	0	0	1.1085	2.920139	1	0	0	0	0	0	1	1	2	0	5	7	3	2	1	0	1	18	18	22	24	3.6	4.2
267498	109730	19/12/2171 17:46:16	21/12/2171 13:40:11	metavision	19/12/2171 20:20:00	-0.106759	MRSA SCREEN	0	22/12/2171 00:00:00	19/12/2171 20:20:00	1	77.6198	M	1	OTHER	0	0	0	1	0	0	MED	0	0	1.8291	8.264583	1	0	0	0	0	0	0	0	8	0	3	4	2	1	1	0	0	12	12	30	30	0.8	0.9
226734	102207	23/5/2191 22:55:39	25/5/2191 16:09:38	metavision	23/5/2191 19:33:00	0.140729	BLOOD CULTURE	0	23/5/2191 00:00:00	23/5/2191 19:33:00	0	49.2276	M	1	WHITE	1	0	0	0	0	0	MED	0	0	1.718	3.847917	0	0	0	0	0	0	1	0	-5	0	8	7	2	3	1	1	1	12	12	18	19	0.7	0.7
267289	178376	25/11/2183 16:35:14	26/11/2183 16:09:27	metavision	25/11/2183 14:22:00	0.092523	BLOOD CULTURE	0	25/11/2183 00:00:00	25/11/2183 14:22:00	0	83.7144	F	0	WHITE	1	0	0	0	0	0	MED	0	0	0.9821	6.038194	0	0	0	0	0	0	0	0	6	0	2	5	3	2	1	0	1	14	14	26	30	0.6	0.8
236264	155962	10/7/2111 13:37:07	11/7/2111 13:10:57	metavision	10/7/2111 16:00:00	-0.099225	MRSA SCREEN	0	11/7/2111 00:00:00	10/7/2111 16:00:00	0	86.4714	F	0	WHITE	1	0	0	0	0	0	MED	0	0	0.9818	3.9	0	0	0	0	0	0	0	0	0	0	2	4	2	1	1	0	0	9	13	24	25	0.6	0.7
275019	169930	19/12/2187 21:15:20	26/12/2187 01:21:58	metavision	19/12/2187 19:00:00	0.093981	BLOOD CULTURE	0	20/12/2187 00:00:00	19/12/2187 19:00:00	0	62.2574	M	1	WHITE	1	0	0	0	0	0	MED	1	1	6.1713	13.531944	1	1	1	0	1	0	0	0	5	1	2	4	2	1	1	0	0	9	13	22	25	0.6	0.7
208334	131503	15/2/2112 13:28:23	16/2/2112 21:07:58	metavision	15/2/2112 07:30:00	0.248877	BLOOD CULTURE	0	17/2/2112 00:00:00	15/2/2112 07:30:00	0	91.4	F	0	ASIAN	0	0	0	1	0	0	MED	0	0	1.3192	3.279861	0	0	0	0	0	0	0	0	0	0	6	6	2	2	0	1	1	14	17	23	29	1.2	1.4
263123	192329	29/1/2186 18:30:48	3/2/2186 14:43:17	metavision	29/1/2186 20:38:00	-0.088333	URINE	1	30/1/2186 00:00:00	29/1/2186 20:38:00	1	51.1058	F	0	WHITE	1	0	0	0	0	0	MED	0	0	4.842	11.791667	1	0	0	0	0	0	1	1	17	1	12	8	4	2	1	0	1	21	29	10	21	1.2	1.3
218102	125781	8/4/2150 16:23:06	9/4/2150 16:00:48	metavision	8/4/2150 14:15:00	0.088958	URINE	0	8/4/2150 00:00:00	8/4/2150 14:15:00	0	58.3449	F	0	BLACK/AFRICAN AMERICAN	0	1	0	0	0	0	MED	0	0	0.9845	1.98125	0	0	0	0	0	0	0	0	4	0	5	4	1	1	1	0	0	11	17	19	22	0.9	1.2
279620	131754	10/4/2125 10:49:05	12/4/2125 20:11:55	metavision	10/4/2125 03:13:00	0.316725	BLOOD CULTURE	0	13/4/2125 00:00:00	10/4/2125 03:13:00	0	75.2487	F	0	HISPANIC/LATINO - DOMINICAN	0	0	1	0	0	1	SURG	0	0	2.3909	4.306944	0	0	0	0	0	0	1	1	10	1	8	5	4	1	0	1	0	9	16	16	21	1.3	2.1
243996	124711	4/6/2140 07:34:07	7/6/2140 16:09:31	metavision	3/6/2140 17:56:00	0.568137	SWAB	0	4/6/2140 00:00:00	3/6/2140 17:56:00	1	50.5856	M	1	WHITE	1	0	0	0	0	0	SURG	0	0	3.3579	13.022917	0	0	0	0	0	0	1	1	4	1	11	8	3	2	1	0	1	13	16	24	26	0.7	1.5
239104	104665	12/8/2134 07:32:47	16/8/2134 16:05:04	metavision	12/8/2134 09:00:00	-0.060567	MRSA SCREEN	0	13/8/2134 00:00:00	12/8/2134 09:00:00	0	80.7629	M	1	WHITE	1	0	0	0	0	0	TRAUM	1	1	4.3558	7.527083	1	0	0	0	0	0	1	1	12	0	7	5	3	2	1	0	1	16	17	24	27	1.3	1.5
214424	102128	29/8/2195 12:43:09	31/8/2195 21:02:12	metavision	29/8/2195 00:00:00	0.529965	URINE	0	1/9/2195 00:00:00	29/8/2195 00:00:00	0	91.4	M	1	WHITE	1	0	0	0	0	0	MED	0	1	2.3466	5.253472	1	0	0	0	0	0	1	0	7	1	4	9	3	3	1	1	1	14	14	25	31	0.7	0.8
291551	148825	9/7/2107 02:22:30	16/7/2107 14:46:39	metavision	9/7/2107 00:00:00	0.098958	MRSA SCREEN	0	10/7/2107 00:00:00	9/7/2107 00:00:00	0	55.607	M	1	WHITE	1	0	0	0	0	0	SURG	0	0	7.5168	14.69375	0	0	0	0	0	0	1	1	4	0	7	5	4	2	1	0	1	9	21	16	27	1.1	3.5
275930	159400	11/11/2113 01:00:56	17/11/2113 12:24:05	metavision	11/11/2113 04:48:00	-0.157685	MRSA SCREEN	0	11/11/2113 00:00:00	11/11/2113 04:48:00	0	58.0273	M	1	WHITE	1	0	0	0	0	1	MED	0	0	6.4744	6.423611	1	0	0	0	0	0	1	0	3	1	4	8	1	1	1	0	0	6	11	40	44	0.5	0.8
260569	149005	18/5/2117 11:29:36	15/6/2117 14:30:41	metavision	18/5/2117 11:33:00	-0.002361	MRSA SCREEN	0	21/5/2117 00:00:00	18/5/2117 11:33:00	0	85.7651	F	0	UNABLE TO OBTAIN	0	0	0	1	0	1	NSURG	0	0	28.1258	31.715972	1	0	0	0	0	0	1	1	12	1	6	5	2	3	1	1	1	13	15	20	21	1.4	1.6
289812	185057	11/6/2151 18:12:34	16/6/2151 17:19:05	metavision	11/6/2151 18:30:00	-0.012106	MRSA SCREEN	0	11/6/2151 00:00:00	11/6/2151 18:30:00	0	65.9946	M	1	WHITE	1	0	0	0	0	0	SURG	0	0	4.9629	14.208333	0	0	0	0	0	0	1	1	4	1	10	7	3	2	1	0	1	8	11	21	22	1.6	2.1
203105	157355	7/1/2162 16:53:18	16/1/2162 02:17:29	metavision	7/1/2162 16:30:00	0.016181	BLOOD CULTURE	0	7/1/2162 00:00:00	7/1/2162 16:30:00	1	88.7247	M	1	UNABLE TO OBTAIN	0	0	0	1	0	0	MED	1	1	8.3918	8.108333	1	0	0	0	0	0	1	1	13	1	12	9	3	2	1	0	1	10	18	18	22	1.9	2.2
211158	145609	24/7/2111 21:58:45	28/7/2111 14:59:15	metavision	24/7/2111 17:00:00	0.207465	BLOOD CULTURE	1	25/7/2111 00:00:00	24/7/2111 17:00:00	1	91.4	F	0	WHITE	1	0	0	0	0	0	MED	0	0	3.7087	9.688889	1	1	0	0	0	1	1	1	-4	0	8	6	2	3	1	1	1	14	15	20	23	1.4	1.4
219484	133011	30/1/2149 20:00:42	31/1/2149 15:48:26	metavision	30/1/2149 15:53:00	0.172014	URINE	0	30/1/2149 00:00:00	30/1/2149 15:53:00	0	80.5001	M	1	UNABLE TO OBTAIN	0	0	0	1	0	0	ORTHO	0	0	0.8248	7.238889	1	0	0	0	0	0	0	0	15	0	4	4	2	2	1	0	1	12	15	25	27	1.9	2
223956	127178	16/4/2141 21:25:23	18/4/2141 15:19:50	metavision	16/4/2141 19:20:00	0.087072	URINE	0	17/4/2141 00:00:00	16/4/2141 19:20:00	0	91.4	M	1	WHITE	1	0	0	0	0	0	MED	0	0	1.7461	4.975694	0	0	0	0	0	0	1	1	20	0	7	5	4	2	1	0	1	14	26	16	18	2.3	2.5
245531	105715	5/2/2179 15:14:41	6/2/2179 20:04:20	metavision	5/2/2179 15:47:00	-0.022442	MRSA SCREEN	0	6/2/2179 00:00:00	5/2/2179 15:47:00	1	78.8299	F	0	WHITE	1	0	0	0	0	0	MED	0	1	1.2011	8.115278	1	1	0	0	0	0	0	0	15	0	5	5	4	2	1	0	1	10	15	26	28	0.8	0.9
270308	154050	24/4/2130 13:10:59	27/4/2130 15:15:52	metavision	24/4/2130 14:49:00	-0.068067	MRSA SCREEN	0	24/4/2130 00:00:00	24/4/2130 14:49:00	0	71.9386	F	0	WHITE	1	0	0	0	1	0	SURG	0	0	3.0867	7.34375	0	0	0	0	0	0	1	0	13	0	5	5	3	2	1	0	1	12	13	19	20	0.5	0.7
206626	183813	30/3/2196 12:56:39	31/3/2196 15:52:14	metavision	30/3/2196 16:25:00	-0.144687	URINE	1	1/4/2196 00:00:00	30/3/2196 16:25:00	1	91.4	F	0	WHITE	1	0	0	0	0	0	MED	0	0	1.1219	2.224306	0	0	0	0	0	0	0	0	-3	0	6	4	3	2	1	0	1	9	10	24	31	0.5	0.6
204061	138864	29/4/2161 23:45:44	16/5/2161 02:07:27	metavision	29/4/2161 22:45:00	0.042176	BLOOD CULTURE	0	30/4/2161 00:00:00	29/4/2161 22:45:00	0	85.7459	M	1	BLACK/AFRICAN AMERICAN	0	1	0	0	0	1	MED	1	1	16.0984	16.010417	1	1	1	1	1	1	1	1	12	1	9	8	4	2	1	0	1	17	30	18	21	1.4	1.9
250588	182257	23/11/2159 19:59:59	26/11/2159 21:15:10	metavision	23/11/2159 22:12:00	-0.091678	MRSA SCREEN	0	26/11/2159 00:00:00	23/11/2159 22:12:00	0	91.4	F	0	WHITE	1	0	0	0	0	0	NSURG	0	0	3.0522	6.7875	0	0	0	0	0	0	0	0	12	0	3	5	3	3	1	1	1	14	15	29	30	0.7	0.8
248085	153053	4/6/2129 13:49:24	5/6/2129 18:27:01	metavision	4/6/2129 00:00:00	0.575972	URINE	1	6/6/2129 00:00:00	4/6/2129 00:00:00	1	91.4	F	0	WHITE	1	0	0	0	0	0	MED	0	0	1.1928	3.227778	1	0	0	0	0	0	0	0	6	0	5	5	2	3	1	1	1	13	16	18	22	1.8	2.2
277574	165689	30/7/2195 21:28:28	3/8/2195 22:06:02	metavision	30/7/2195 15:40:00	0.241991	TISSUE	1	30/7/2195 00:00:00	30/7/2195 15:40:00	1	62.0547	F	0	WHITE	1	0	0	0	0	0	TRAUM	0	0	4.0261	14.067361	1	0	0	0	0	0	1	1	6	1	3	4	1	0	0	0	0	12	15	20	20	1.2	1.2
273038	134007	21/12/2140 00:48:46	23/12/2140 15:47:59	metavision	21/12/2140 07:01:00	-0.258495	MRSA SCREEN	0	21/12/2140 00:00:00	21/12/2140 07:01:00	0	79.832	M	1	WHITE	1	0	0	0	0	1	MED	0	0	2.6245	20.570833	0	0	0	0	0	0	1	1	-5	0	5	5	3	2	1	0	1	16	22	15	16	0.8	1.1
241388	177402	9/9/2107 22:32:44	12/9/2107 17:10:49	metavision	9/9/2107 19:15:00	0.137315	BLOOD CULTURE	0	11/9/2107 00:00:00	9/9/2107 19:15:00	1	61.1512	F	0	WHITE	1	0	0	0	1	0	MED	0	0	2.7764	24.717361	1	0	0	0	0	0	0	0	18	0	4	5	2	2	1	0	1	14	15	19	21	0.9	1.1
276930	147134	5/9/2192 19:48:11	7/9/2192 23:46:42	metavision	5/9/2192 14:20:00	0.227905	BLOOD CULTURE	0	6/9/2192 00:00:00	5/9/2192 14:20:00	0	65.3348	M	1	WHITE	1	0	0	0	1	0	OMED	1	1	2.1656	2.151389	1	1	1	0	1	1	0	0	16	0	6	8	4	2	0	1	1	13	14	27	28	0.4	0.5
222609	137296	5/6/2132 11:41:35	9/6/2132 13:38:41	metavision	5/6/2132 22:00:00	-0.429456	MRSA SCREEN	0	5/6/2132 00:00:00	5/6/2132 22:00:00	0	64.5408	M	1	WHITE	1	0	0	0	1	0	SURG	0	0	4.0813	15.194444	0	0	0	0	0	0	1	1	5	1	2	6	3	1	1	0	0	11	12	19	21	0.9	0.9
233124	123553	1/6/2102 23:59:54	3/6/2102 15:07:19	metavision	1/6/2102 22:20:00	0.069375	BLOOD CULTURE	1	2/6/2102 00:00:00	1/6/2102 22:20:00	1	86.6412	F	0	WHITE	1	0	0	0	0	0	SURG	0	0	1.6302	11.606944	0	1	0	0	0	1	1	1	0	0	4	4	4	3	1	1	1	12	15	22	27	0.9	1.1
268865	141363	18/3/2191 01:30:52	22/3/2191 15:21:00	metavision	18/3/2191 02:20:00	-0.03412	Blood (CMV AB)	0	18/3/2191 00:00:00	18/3/2191 02:20:00	0	39.864	M	1	WHITE	1	0	0	0	0	0	MED	0	0	4.5765	29.451389	0	0	0	0	0	0	1	1	20	1	6	4	4	2	1	0	1	14	32	8	19	0.7	1
257151	127912	14/8/2178 02:32:53	19/8/2178 17:55:05	metavision	14/8/2178 04:50:00	-0.09522	SWAB	1	14/8/2178 00:00:00	14/8/2178 04:50:00	1	69.1678	M	1	WHITE	1	0	0	0	1	0	SURG	0	1	5.6404	12.55625	1	0	0	0	0	0	1	1	9	1	3	8	4	3	1	1	1	14	15	22	22	0.6	0.9
227794	110458	6/5/2171 00:05:18	7/5/2171 11:29:21	metavision	6/5/2171 03:46:00	-0.153264	URINE	0	6/5/2171 00:00:00	6/5/2171 03:46:00	1	91.4	F	0	UNABLE TO OBTAIN	0	0	0	1	1	0	MED	0	0	1.475	33.476389	1	1	1	1	1	0	1	1	22	0	6	5	1	3	1	1	1	15	15	23	23	0.9	0.9
279825	119016	7/4/2188 13:52:29	8/4/2188 18:54:51	metavision	7/4/2188 00:00:00	0.578113	MRSA SCREEN	0	9/4/2188 00:00:00	7/4/2188 00:00:00	0	82.4768	F	0	WHITE	1	0	0	0	0	0	MED	0	1	1.21	4.100694	1	1	1	0	1	1	0	0	11	0	3	5	3	2	1	0	1	14	23	16	20	0.9	1.4
250409	164268	2/12/2141 21:12:10	8/12/2141 18:14:52	metavision	3/12/2141 00:15:00	-0.126968	MRSA SCREEN	1	6/12/2141 00:00:00	3/12/2141 00:15:00	1	91.4	F	0	WHITE	1	0	0	0	0	1	CMED	1	1	5.8769	6.598611	0	0	0	0	0	0	1	1	1	1	7	10	3	3	1	1	1	11	15	17	20	0.8	0.9
211749	107499	22/5/2115 14:31:42	25/5/2115 22:40:35	metavision	22/5/2115 13:50:00	0.028958	BLOOD CULTURE	0	23/5/2115 00:00:00	22/5/2115 13:50:00	0	45.0195	F	0	WHITE	1	0	0	0	0	1	SURG	0	0	3.3395	6.124306	1	1	1	0	1	1	1	1	-8	1	9	7	4	2	1	0	1	13	15	17	21	1.3	1.7
292867	143987	15/8/2196 21:26:31	18/8/2196 18:48:17	metavision	15/8/2196 22:19:00	-0.036447	MRSA SCREEN	0	16/8/2196 00:00:00	15/8/2196 22:19:00	1	51.533	M	1	WHITE	1	0	0	0	0	0	MED	0	0	2.8901	10.815972	0	0	0	0	0	0	0	0	10	0	6	5	4	2	1	0	1	13	14	21	21	1.3	1.5
268399	197638	3/12/2114 16:23:21	5/12/2114 22:05:47	metavision	3/12/2114 12:55:00	0.144687	BLOOD CULTURE	0	3/12/2114 00:00:00	3/12/2114 12:55:00	1	86.2442	M	1	WHITE	1	0	0	0	0	0	MED	1	1	2.2378	2.179167	1	1	1	1	1	1	1	1	18	0	9	7	4	2	1	0	1	17	23	20	23	3.4	3.9
201850	127854	6/2/2154 18:52:14	9/2/2154 17:23:19	metavision	6/2/2154 21:20:00	-0.102616	URINE	1	7/2/2154 00:00:00	6/2/2154 21:20:00	1	62.0411	F	0	WHITE	1	0	0	0	0	0	MED	0	0	2.9383	15.853472	1	0	0	0	0	0	1	1	6	1	10	6	4	2	1	0	1	11	18	29	38	0.8	0.9
238268	166330	18/2/2123 18:26:17	22/2/2123 11:39:39	metavision	18/2/2123 09:52:00	0.357141	SWAB	0	18/2/2123 00:00:00	18/2/2123 09:52:00	0	82.9779	M	1	WHITE	1	0	0	0	0	0	ORTHO	0	0	3.7176	10.968056	0	0	0	0	0	0	1	1	10	1	2	5	2	1	1	0	0	11	14	21	24	0.5	0.6
203186	156179	7/6/2168 06:32:46	13/6/2168 07:30:40	metavision	6/6/2168 08:07:00	0.93456	STOOL	0	7/6/2168 00:00:00	6/6/2168 08:07:00	1	79.7061	M	1	WHITE	1	0	0	0	0	1	CMED	1	1	6.0402	13.486806	1	1	1	0	1	1	1	1	9	0	10	7	4	2	1	0	1	14	20	19	23	1.5	1.8
258927	146391	30/8/2120 03:10:40	31/8/2120 16:59:18	metavision	30/8/2120 05:08:00	-0.081481	MRSA SCREEN	0	30/8/2120 00:00:00	30/8/2120 05:08:00	0	86.5892	F	0	WHITE	1	0	0	0	0	0	MED	0	0	1.5754	1.649306	0	0	0	0	0	0	0	0	6	0	6	7	3	3	1	1	1	12	13	26	27	0.4	0.6
217724	174245	14/5/2178 20:29:55	15/5/2178 11:31:12	metavision	14/5/2178 17:45:00	0.114525	BLOOD CULTURE	0	15/5/2178 00:00:00	14/5/2178 17:45:00	1	91.4	M	1	WHITE	1	0	0	0	0	0	MED	1	1	0.6259	0.552778	1	1	1	0	1	1	1	1	4	1	12	10	3	2	1	0	1	15	15	19	19	0.9	0.9
285385	104929	6/6/2174 17:29:54	9/6/2174 15:37:31	metavision	6/6/2174 00:00:00	0.729097	Blood (EBV)	0	7/6/2174 00:00:00	6/6/2174 00:00:00	0	52.4721	F	0	WHITE	1	0	0	0	0	0	MED	0	0	2.922	9.856944	1	0	0	0	0	0	1	0	0	1	6	6	3	2	1	0	1	11	14	25	26	0.6	0.8
249718	180714	22/4/2174 17:03:25	30/4/2174 21:31:45	metavision	22/4/2174 18:04:00	-0.042072	MRSA SCREEN	0	22/4/2174 00:00:00	22/4/2174 18:04:00	0	66.0028	M	1	UNABLE TO OBTAIN	0	0	0	1	0	1	SURG	1	0	8.1863	123.127778	1	1	0	0	0	1	1	1	10	1	7	5	2	1	1	0	0	19	24	17	19	2.8	2.8
238599	106287	16/1/2106 22:45:04	18/1/2106 17:04:17	metavision	17/1/2106 00:00:00	-0.052037	IMMUNOLOGY	0	19/1/2106 00:00:00	17/1/2106 00:00:00	0	88.2264	F	0	ASIAN	0	0	0	1	0	1	MED	0	0	1.7633	4.824306	0	0	0	0	0	0	0	0	9	0	3	5	2	2	1	0	1	13	13	24	24	1.1	1.1
206577	159033	29/9/2100 03:36:56	4/10/2100 16:01:26	metavision	29/9/2100 03:48:00	-0.007685	BLOOD CULTURE	0	29/9/2100 00:00:00	29/9/2100 03:48:00	0	63.2786	F	0	WHITE	1	0	0	0	0	1	MED	1	1	5.517	6.134722	1	1	1	1	1	1	1	1	8	1	10	10	4	2	1	0	1	19	22	12	15	1.9	2.1
256935	132974	6/11/2161 11:51:51	9/11/2161 16:17:00	metavision	5/11/2161 12:25:00	0.976979	SWAB	0	6/11/2161 00:00:00	5/11/2161 12:25:00	0	51.8588	M	1	HISPANIC OR LATINO	0	0	1	0	0	1	SURG	0	0	3.1841	12.177778	0	0	0	0	0	0	1	1	5	1	6	6	1	0	0	0	0	10	14	23	26	1.1	1.8
287581	123589	15/11/2185 16:56:39	18/11/2185 17:48:57	metavision	15/11/2185 18:05:00	-0.047465	BLOOD CULTURE	0	16/11/2185 00:00:00	15/11/2185 18:05:00	1	59.8453	F	0	WHITE	1	0	0	0	0	0	MED	0	0	3.0363	8.981944	1	1	0	0	0	0	1	1	12	1	12	10	4	3	1	1	1	15	18	20	21	1.7	1.8
210094	179212	17/10/2199 07:40:06	23/10/2199 03:51:10	metavision	17/10/2199 08:00:00	-0.013819	FLUID,OTHER	0	17/10/2199 00:00:00	17/10/2199 08:00:00	0	50.5966	M	1	MULTI RACE ETHNICITY	0	0	0	1	0	1	SURG	0	0	5.841	14.4	0	0	0	0	0	0	1	0	-9	1	10	7	3	2	1	0	1	12	16	22	29	3.6	7
212747	169927	23/4/2181 20:47:41	3/5/2181 20:46:54	metavision	24/4/2181 05:30:00	-0.36272	MRSA SCREEN	0	24/4/2181 00:00:00	24/4/2181 05:30:00	0	79.3885	F	0	ASIAN - CHINESE	0	0	0	1	0	0	PSURG	0	0	9.9995	16.322917	0	0	0	0	0	0	0	0	0	1	2	8	2	1	1	0	0	10	15	19	22	0.5	0.5
259756	176208	30/6/2170 22:08:50	4/7/2170 17:33:27	metavision	1/7/2170 00:18:00	-0.089699	MRSA SCREEN	0	4/7/2170 00:00:00	1/7/2170 00:18:00	0	91.4	F	0	WHITE	1	0	0	0	0	1	CMED	1	1	3.8088	12.690278	1	0	0	0	0	0	1	0	8	0	3	6	1	1	0	0	1	21	21	29	29	2.5	2.5
225560	130455	31/8/2176 10:26:54	2/9/2176 14:33:38	metavision	30/8/2176 15:20:00	0.796458	SWAB	0	31/8/2176 00:00:00	30/8/2176 15:20:00	1	64.5873	M	1	WHITE	1	0	0	0	0	0	SURG	0	0	2.1713	7.118056	1	0	0	0	0	0	1	1	14	0	6	7	4	2	1	0	1	11	12	24	25	1.3	1.4
273929	132862	12/9/2183 03:04:02	24/9/2183 21:25:53	metavision	12/9/2183 00:50:00	0.093079	BLOOD CULTURE	0	12/9/2183 00:00:00	12/9/2183 00:50:00	1	70.8133	M	1	WHITE	1	0	0	0	0	1	MED	1	1	12.7652	12.30625	1	1	1	0	1	1	1	1	22	0	7	5	4	2	1	0	1	12	20	13	24	1.5	1.8
270387	151329	21/4/2119 01:31:22	29/4/2119 18:01:49	metavision	20/4/2119 20:55:00	0.191921	BLOOD CULTURE	0	21/4/2119 00:00:00	20/4/2119 20:55:00	0	60.6037	M	1	HISPANIC OR LATINO	0	0	1	0	1	0	SURG	0	0	8.6878	19.499306	1	1	1	1	1	1	1	1	12	1	8	6	4	1	1	0	0	10	14	18	23	1.1	1.6
286335	119183	27/4/2157 20:02:46	30/4/2157 22:22:06	metavision	27/4/2157 19:40:00	0.01581	BLOOD CULTURE	0	29/4/2157 00:00:00	27/4/2157 19:40:00	0	79.5555	M	1	WHITE	1	0	0	0	0	0	MED	0	0	3.0968	10.783333	0	0	0	0	0	0	1	1	5	0	12	7	2	2	0	1	1	21	28	12	17	5.7	6.4
257803	156947	20/11/2179 16:27:00	1/12/2179 18:16:20	metavision	20/11/2179 00:00:00	0.685417	URINE	1	21/11/2179 00:00:00	20/11/2179 00:00:00	1	81.817	F	0	WHITE	1	0	0	0	0	0	MED	1	1	11.0759	12.075694	1	1	1	1	1	1	1	1	30	0	11	11	3	3	1	1	1	11	11	19	19	1.3	1.3
298144	122116	26/7/2106 23:24:57	5/8/2106 18:02:31	metavision	26/7/2106 23:57:00	-0.022257	BLOOD CULTURE	1	27/7/2106 00:00:00	26/7/2106 23:57:00	1	57.3072	M	1	WHITE	1	0	0	0	0	1	MED	0	0	9.7761	56.816667	1	1	1	1	1	1	1	1	20	1	14	9	2	3	1	1	1	15	18	17	20	1.5	1.7
242359	108712	6/1/2105 16:05:38	10/1/2105 15:39:29	metavision	6/1/2105 22:28:00	-0.265532	MRSA SCREEN	0	6/1/2105 00:00:00	6/1/2105 22:28:00	0	85.2832	F	0	BLACK/CAPE VERDEAN	0	1	0	0	0	0	SURG	0	0	3.9818	9.053472	1	0	0	0	0	0	1	1	14	1	10	8	4	2	1	0	1	14	19	28	32	3.4	4
213912	172724	6/4/2123 13:01:59	13/4/2123 20:32:00	metavision	6/4/2123 22:16:00	-0.384734	URINE	0	8/4/2123 00:00:00	6/4/2123 22:16:00	0	24.9095	F	0	WHITE	1	0	0	0	0	0	MED	0	0	7.3125	30.122917	1	1	0	0	0	0	1	1	13	1	6	10	3	2	0	1	1	12	15	28	32	0.7	0.9
287725	182658	18/5/2111 23:00:28	21/5/2111 16:17:14	metavision	18/5/2111 00:00:00	0.958657	BLOOD CULTURE	0	19/5/2111 00:00:00	18/5/2111 00:00:00	0	91.4	F	0	WHITE	1	0	0	0	0	0	MED	0	0	2.72	3.688194	1	1	0	0	0	0	0	0	1	0	3	4	4	3	1	1	1	14	16	23	27	1	1
211258	198605	11/2/2137 04:12:57	15/2/2137 20:44:05	metavision	11/2/2137 01:20:00	0.120104	BLOOD CULTURE	0	11/2/2137 00:00:00	11/2/2137 01:20:00	0	60.6584	F	0	WHITE	1	0	0	0	0	0	MED	0	0	4.6883	11.5125	1	0	0	0	0	0	0	0	0	0	3	7	4	2	1	0	1	11	12	27	31	0.5	0.6
211435	136056	7/2/2190 00:14:31	1/3/2190 18:15:08	metavision	7/2/2190 00:00:00	0.010081	BLOOD CULTURE	1	8/2/2190 00:00:00	7/2/2190 00:00:00	1	67.8153	M	1	WHITE	1	0	0	0	0	1	MED	0	0	22.7504	24.55625	1	1	1	1	1	1	1	1	-2	1	9	8	4	2	1	0	1	16	23	20	29	2.5	4
234741	125380	2/7/2100 22:27:28	4/7/2100 01:57:28	metavision	2/7/2100 15:30:00	0.289907	BLOOD CULTURE	1	3/7/2100 00:00:00	2/7/2100 15:30:00	1	91.4	M	1	WHITE	1	0	0	0	0	1	MED	0	0	1.1458	4.942361	1	1	1	1	1	1	0	0	7	0	2	5	3	2	1	0	1	12	13	29	30	1.1	1.1
206209	108887	11/5/2149 08:55:42	15/5/2149 00:17:34	metavision	11/5/2149 11:03:00	-0.088403	BLOOD CULTURE	0	12/5/2149 00:00:00	11/5/2149 11:03:00	1	38.5744	M	1	NATIVE HAWAIIAN OR OTHER PACIFIC ISLANDER	0	0	0	1	0	0	CMED	1	1	3.6402	3.129167	0	0	0	0	0	0	1	1	4	1	10	9	3	2	1	0	1	15	24	14	17	1.5	2
295433	190327	6/4/2150 16:23:17	10/4/2150 17:13:34	metavision	6/4/2150 12:45:00	0.151586	BLOOD CULTURE	0	6/4/2150 00:00:00	6/4/2150 12:45:00	1	73.0365	M	1	WHITE	1	0	0	0	0	1	MED	0	0	4.0349	9.98125	1	1	1	1	1	1	1	1	10	0	9	8	4	2	1	0	1	16	18	23	30	3.7	4.7
250984	105017	22/8/2178 14:35:32	31/8/2178 18:07:44	metavision	22/8/2178 00:00:00	0.608009	URINE	0	23/8/2178 00:00:00	22/8/2178 00:00:00	0	85.379	F	0	WHITE	1	0	0	0	0	0	MED	0	0	9.1474	23.11875	1	1	1	1	1	1	1	1	10	1	6	6	4	3	1	1	1	12	13	28	30	0.2	0.2
278450	179818	3/7/2138 18:10:48	13/7/2138 09:53:35	metavision	3/7/2138 20:18:00	-0.088333	MRSA SCREEN	0	4/7/2138 00:00:00	3/7/2138 20:18:00	1	91.4	F	0	WHITE	1	0	0	0	0	0	MED	1	1	9.6547	9.49375	1	0	0	0	0	0	1	1	7	1	8	7	4	2	1	0	1	13	16	23	24	1.1	1.1
281118	125949	1/10/2134 07:43:41	8/10/2134 23:00:47	metavision	1/10/2134 05:00:00	0.113669	BLOOD CULTURE	0	1/10/2134 00:00:00	1/10/2134 05:00:00	0	53.1839	F	0	WHITE	1	0	0	0	0	0	MED	0	1	7.6369	10.616667	1	0	0	0	0	0	0	0	7	0	5	4	2	3	1	1	1	13	13	20	22	0.8	1
225993	162711	24/5/2156 23:14:49	2/6/2156 13:05:26	metavision	24/5/2156 00:00:00	0.968623	SPUTUM	1	25/5/2156 00:00:00	24/5/2156 00:00:00	1	86.069	F	0	WHITE	1	0	0	0	0	0	MED	1	1	8.5768	8.510417	1	0	0	0	0	0	0	0	6	1	3	5	3	2	1	0	1	7	11	31	34	0.5	0.9
274003	118666	13/4/2153 02:28:21	23/4/2153 21:53:38	metavision	13/4/2153 00:45:00	0.071771	BLOOD CULTURE	0	14/4/2153 00:00:00	13/4/2153 00:45:00	0	80.2646	F	0	WHITE	1	0	0	0	0	1	SURG	0	0	10.8092	27.697222	1	1	1	1	1	1	1	1	17	1	6	9	4	3	1	1	1	7	10	18	20	0.7	0.8
212283	148915	17/9/2147 17:32:14	20/9/2147 14:12:16	metavision	17/9/2147 16:15:00	0.053634	BLOOD CULTURE	0	18/9/2147 00:00:00	17/9/2147 16:15:00	0	82.9751	F	0	WHITE	1	0	0	0	0	0	SURG	0	0	2.8611	7.860417	0	0	0	0	0	0	1	0	4	0	4	5	4	2	1	0	1	12	14	22	25	0.6	0.8
267865	157056	11/12/2147 20:08:14	20/12/2147 20:06:13	metavision	11/12/2147 20:53:00	-0.031088	MRSA SCREEN	0	12/12/2147 00:00:00	11/12/2147 20:53:00	0	50.7937	M	1	PORTUGUESE	0	0	0	1	0	0	MED	0	0	8.9986	17.807639	1	0	0	0	0	0	1	0	10	1	11	11	2	3	1	1	1	4	6	25	27	0.7	0.7
236722	163560	23/5/2158 11:17:02	26/5/2158 18:04:19	metavision	23/5/2158 08:20:00	0.12294	BLOOD CULTURE	0	25/5/2158 00:00:00	23/5/2158 08:20:00	1	61.2224	F	0	OTHER	0	0	0	1	0	0	SURG	0	0	3.2828	10.03125	1	1	0	0	0	1	1	1	-9	1	2	6	3	2	1	0	1	12	17	17	23	0.7	1
272720	180960	18/4/2191 14:59:24	22/4/2191 00:09:37	metavision	18/4/2191 13:00:00	0.082917	BLOOD CULTURE	0	19/4/2191 00:00:00	18/4/2191 13:00:00	0	70.6244	F	0	WHITE	1	0	0	0	0	0	MED	0	0	3.3821	8.018056	1	0	0	0	0	0	1	1	6	0	9	8	2	2	1	1	0			20	21	1	2.1
255481	149367	20/1/2139 20:46:42	23/1/2139 13:30:16	metavision	21/1/2139 03:07:00	-0.264097	URINE	0	21/1/2139 00:00:00	21/1/2139 03:07:00	0	61.7837	F	0	WHITE	1	0	0	0	0	0	MED	0	0	2.6969	8.85625	0	1	0	0	0	1	1	1	0	0	9	8	2	3	1	1	1	13	13	23	23	0.5	0.5
245356	149801	21/1/2185 17:03:44	25/1/2185 22:33:26	metavision	21/1/2185 12:30:00	0.190093	BLOOD CULTURE	0	22/1/2185 00:00:00	21/1/2185 12:30:00	1	80.1359	F	0	WHITE	1	0	0	0	0	0	MED	0	0	4.229	6.024306	1	1	1	0	1	1	1	1	-5	0	5	6	3	2	1	1	0	13	18	20	23	3.3	4
221336	139712	4/3/2168 21:35:48	13/3/2168 02:50:08	metavision	4/3/2168 16:10:00	0.22625	BLOOD CULTURE	0	5/3/2168 00:00:00	4/3/2168 16:10:00	1	82.559	F	0	WHITE	1	0	0	0	1	0	MED	1	1	8.2183	8.131944	1	1	1	1	1	1	1	1	19	1	7	8	2	2	1	0	1	10	15	20	28	0.8	0.9
296700	159957	13/11/2105 12:00:20	19/11/2105 22:07:54	metavision	13/11/2105 10:10:00	0.07662	BLOOD CULTURE	0	15/11/2105 00:00:00	13/11/2105 10:10:00	1	91.4	M	1	WHITE	1	0	0	0	0	1	MED	1	1	6.4219	12.792361	1	1	1	0	1	1	1	1	15	1	5	6	4	2	1	0	1	13	16	18	22	1.7	2.2
277567	128364	26/5/2151 13:32:46	27/5/2151 18:59:18	metavision	25/5/2151 22:40:00	0.619977	BLOOD CULTURE	1	26/5/2151 00:00:00	25/5/2151 22:40:00	1	91.4	M	1	WHITE - RUSSIAN	1	0	0	0	0	1	MED	0	0	1.2268	5.711111	1	1	1	1	1	1	0	0	15	0	2	5	3	2	1	0	1	12	22	14	24	1.2	1.2
254144	128326	26/8/2188 03:38:29	28/8/2188 19:55:35	metavision	26/8/2188 02:20:00	0.054502	BLOOD CULTURE	1	26/8/2188 00:00:00	26/8/2188 02:20:00	1	65.1732	M	1	WHITE	1	0	0	0	0	0	MED	0	0	2.6785	23.698611	1	1	1	0	1	1	0	0	6	1	2	4	4	2	1	0	1	8	14	19	21	0.6	0.8
208887	151362	3/5/2169 19:58:32	10/5/2169 16:55:44	metavision	3/5/2169 19:00:00	0.040648	BLOOD CULTURE	0	4/5/2169 00:00:00	3/5/2169 19:00:00	1	66.9693	F	0	WHITE	1	0	0	0	0	1	MED	0	0	6.8731	8.783333	1	1	0	0	0	0	0	0	-8	1	4	6	2	2	1	0	1	12	16	31	32	0.9	0.9
299658	117549	28/12/2151 10:36:14	31/12/2151 11:42:00	metavision	28/12/2151 12:06:00	-0.062338	MRSA SCREEN	0	29/12/2151 00:00:00	28/12/2151 12:06:00	0	82.7972	M	1	WHITE	1	0	0	0	0	0	CMED	0	0	3.0457	6.121528	0	0	0	0	0	0	1	1	6	1	8	6	3	2	1	0	1	8	10	22	27	0.9	1.2
206253	122354	16/2/2102 18:05:21	7/4/2102 20:24:28	metavision	16/2/2102 19:27:00	-0.056701	URINE	0	16/2/2102 00:00:00	16/2/2102 19:27:00	1	68.8585	F	0	UNABLE TO OBTAIN	0	0	0	1	0	0	MED	1	0	50.0966	56.79375	1	1	1	1	1	1	1	1	13	1	18	13	3	3	1	1	1	14	27	7	25	1.9	2
299660	149990	29/11/2130 00:22:52	10/12/2130 20:56:56	metavision	29/11/2130 07:53:00	-0.312593	MRSA SCREEN	0	29/11/2130 00:00:00	29/11/2130 07:53:00	0	84.5056	M	1	WHITE	1	0	0	0	0	0	SURG	0	0	11.857	12.683333	1	0	0	0	0	0	1	1	13	1	5	6	3	3	1	1	1	10	11	24	25	1.6	1.7
273596	109201	4/3/2124 03:48:03	6/3/2124 18:31:52	metavision	4/3/2124 01:30:00	0.095868	BLOOD CULTURE	0	7/3/2124 00:00:00	4/3/2124 01:30:00	1	67.4594	M	1	UNKNOWN/NOT SPECIFIED	0	0	0	1	0	0	NMED	0	0	2.6138	6.338889	0	0	0	0	0	0	0	0	0	1	2	4	4	2	1	0	1	15	15	26	27	0.8	1.1
244053	199580	1/9/2151 17:27:05	6/9/2151 20:22:59	metavision	1/9/2151 13:00:00	0.185475	BLOOD CULTURE	0	1/9/2151 00:00:00	1/9/2151 13:00:00	1	67.3526	F	0	WHITE	1	0	0	0	1	1	MED	1	1	5.1222	16.643056	1	0	0	0	0	0	1	1	16	0	8	9	3	2	1	0	1	20	27	11	16	3.9	4.9
231435	147005	9/2/2120 04:19:17	11/2/2120 15:21:01	metavision	9/2/2120 06:01:00	-0.070637	MRSA SCREEN	0	12/2/2120 00:00:00	9/2/2120 06:01:00	0	52.8307	M	1	BLACK/AFRICAN AMERICAN	0	1	0	0	0	0	TRAUM	0	0	2.4595	12.299306	0	0	0	0	0	0	1	1	0	0	3	3	3	1	0	0	1	8	11	27	29	1.2	1.4
290536	116466	2/11/2198 12:36:23	3/11/2198 17:06:35	metavision	2/11/2198 12:42:00	-0.0039	MRSA SCREEN	0	2/11/2198 00:00:00	2/11/2198 12:42:00	0	57.1731	F	0	WHITE	1	0	0	0	0	0	SURG	0	0	1.1876	7.416667	0	0	0	0	0	0	1	1	0	0	6	7	3	2	1	0	1	11	12	21	23	0.6	0.7
292414	128038	11/12/2100 01:31:39	23/12/2100 18:35:21	metavision	11/12/2100 01:45:00	-0.009271	BLOOD CULTURE	0	13/12/2100 00:00:00	11/12/2100 01:45:00	1	55.5194	M	1	WHITE	1	0	0	0	0	0	MED	0	0	12.7109	13.715278	1	0	0	0	0	0	1	1	7	0	5	7	3	2	1	0	1	14	15	30	31	3.6	3.8
228342	106452	21/5/2155 00:11:34	22/5/2155 18:22:06	metavision	20/5/2155 17:50:00	0.264977	SWAB	0	21/5/2155 00:00:00	20/5/2155 17:50:00	0	61.0965	M	1	WHITE	1	0	0	0	0	1	SURG	0	0	1.7573	17.909722	0	0	0	0	0	0	1	1	3	1	8	6	2	0	0	0	0	12	15	28	33	1	1.5
265460	166862	16/1/2134 23:34:58	19/1/2134 01:08:08	metavision	16/1/2134 20:00:00	0.149282	BLOOD CULTURE	0	17/1/2134 00:00:00	16/1/2134 20:00:00	1	69.8277	M	1	HISPANIC OR LATINO	0	0	1	0	0	1	MED	0	0	2.0647	2.504861	1	0	0	0	0	0	0	0	1	1	5	8	2	2	0	1	1	25	25	20	23	1.2	1.2
280892	162633	29/7/2158 14:57:04	14/8/2158 14:36:32	metavision	29/7/2158 00:00:00	0.622963	URINE	0	30/7/2158 00:00:00	29/7/2158 00:00:00	1	50.676	M	1	UNKNOWN/NOT SPECIFIED	0	0	0	1	0	0	SURG	0	0	15.9857	22.096528	1	1	1	1	1	1	1	0	6	1	4	5	3	1	0	0	1	10	14	27	29	0.4	0.5
261285	155595	11/11/2133 05:09:50	16/11/2133 19:27:24	metavision	11/11/2133 05:15:00	-0.003588	BLOOD CULTURE	0	13/11/2133 00:00:00	11/11/2133 05:15:00	0	91.4	M	1	UNKNOWN/NOT SPECIFIED	0	0	0	1	0	0	MED	0	0	5.5955	9.525694	1	0	0	0	0	0	0	0	8	1	7	7	3	2	1	0	1	13	21	16	20	1.9	2.5
293592	198499	29/7/2200 03:29:38	30/7/2200 18:44:27	metavision	29/7/2200 02:21:00	0.047662	URINE	1	29/7/2200 00:00:00	29/7/2200 00:00:00	1	91.4	M	1	UNKNOWN/NOT SPECIFIED	0	0	0	1	0	0	MED	0	1	1.6353	1.631944	1	0	0	0	0	0	0	0	14	0	5	4	2	3	1	1	1	12	17	23	24	1.9	1.9
218134	199791	6/11/2133 13:06:04	15/11/2133 17:44:28	metavision	6/11/2133 15:24:00	-0.095787	MRSA SCREEN	0	7/11/2133 00:00:00	6/11/2133 15:24:00	0	65.4196	F	0	OTHER	0	0	0	1	0	1	SURG	0	0	9.1933	15.050694	0	0	0	0	0	0	0	0	-9	0	4	5	3	3	1	1	1	7	12	25	28	0.5	0.7
262983	168820	1/12/2101 22:17:54	8/12/2101 16:12:10	metavision	1/12/2101 23:15:00	-0.039653	BLOOD CULTURE	0	2/12/2101 00:00:00	1/12/2101 23:15:00	1	91.4	F	0	UNKNOWN/NOT SPECIFIED	0	0	0	1	0	1	MED	1	1	6.746	6.675694	1	1	0	0	0	0	1	1	2	1	6	6	4	2	1	0	1	13	15	19	20	1.4	1.6
241689	112246	26/5/2168 20:44:24	31/5/2168 01:45:00	metavision	26/5/2168 21:59:00	-0.051806	BLOOD CULTURE	0	26/5/2168 00:00:00	26/5/2168 21:59:00	1	64.6202	M	1	WHITE	1	0	0	0	0	0	SURG	1	1	4.2088	3.209028	1	1	1	1	1	1	1	1	8	1	8	7	4	2	1	0	1	17	19	15	17	3.7	5
218058	158392	3/10/2181 21:58:11	17/10/2181 11:55:38	metavision	4/10/2181 07:06:00	-0.380428	MRSA SCREEN	0	7/10/2181 00:00:00	4/10/2181 07:06:00	0	52.8581	F	0	OTHER	0	0	0	1	0	0	TRAUM	0	0	13.5816	13.558333	0	0	0	0	0	0	1	1	0	1	6	5	3	3	1	1	1	9	11	22	25	0.8	0.8
295120	164419	9/10/2147 00:32:22	10/10/2147 22:20:57	metavision	8/10/2147 00:43:00	0.992616	URINE	0	9/10/2147 00:00:00	8/10/2147 00:43:00	0	51.6753	M	1	WHITE	1	0	0	0	0	0	SURG	0	0	1.9087	19.666667	0	0	0	0	0	0	1	1	7	1	10	8	1	1	1	0	0	7	16	21	28	1.1	1.5
204040	179591	18/11/2169 17:46:39	20/11/2169 18:50:17	metavision	18/11/2169 14:26:00	0.13934	BLOOD CULTURE	0	18/11/2169 00:00:00	18/11/2169 14:26:00	0	70.9995	F	0	WHITE	1	0	0	0	0	0	MED	0	0	2.0442	10.954167	0	1	0	0	0	1	0	0	2	0	2	3	4	2	1	0	1	14	20	18	22	0.8	1.3
242958	149231	4/7/2182 20:31:44	7/7/2182 16:55:24	metavision	4/7/2182 23:19:00	-0.116157	BLOOD CULTURE	0	4/7/2182 00:00:00	4/7/2182 23:19:00	0	57.0197	F	0	WHITE	1	0	0	0	0	0	GYN	0	0	2.8498	11.115278	0	0	0	0	0	0	1	1	6	1	4	6	4	2	1	0	1	10	15	20	24	0.4	0.6
280322	113103	10/8/2114 04:46:28	17/8/2114 10:41:35	metavision	10/8/2114 02:55:00	0.077407	URINE	1	10/8/2114 00:00:00	10/8/2114 02:55:00	1	91.4	F	0	WHITE	1	0	0	0	0	0	MED	1	1	7.2466	8.463194	1	0	0	0	0	0	1	1	-4	1	11	6	3	2	1	0	1	13	15	16	18	1	1.4
222749	114622	11/7/2127 21:52:25	18/7/2127 07:42:04	metavision	11/7/2127 00:00:00	0.9114	BLOOD CULTURE	0	12/7/2127 00:00:00	11/7/2127 00:00:00	0	78.181	F	0	WHITE	1	0	0	0	0	0	MED	1	1	6.4095	6.41875	1	1	0	0	0	1	1	1	8	0	6	8	2	2	1	0	1	18	23	12	19	2.3	3.4
232287	104122	29/3/2198 01:42:46	4/4/2198 16:58:48	metavision	29/3/2198 00:00:00	0.071366	SEROLOGY/BLOOD	0	31/3/2198 00:00:00	29/3/2198 00:00:00	1	54.6268	M	1	HISPANIC OR LATINO	0	0	1	0	0	1	MED	0	0	6.6361	6.617361	1	1	0	0	0	0	1	1	9	1	10	9	4	2	1	0	1	14	23	9	17	3.1	4.3
205747	167905	13/6/2116 15:28:02	16/6/2116 17:53:26	metavision	13/6/2116 20:26:00	-0.206921	URINE	0	15/6/2116 00:00:00	13/6/2116 20:26:00	0	60.2696	M	1	WHITE	1	0	0	0	0	1	SURG	1	1	3.101	11.564583	0	0	0	0	0	0	1	1	-2	0	5	4	1	1	1	0	0	10	16	28	31	1.7	1.8
252700	133367	10/10/2103 17:01:59	13/10/2103 15:43:24	metavision	10/10/2103 13:30:00	0.147211	BLOOD CULTURE	0	10/10/2103 00:00:00	10/10/2103 13:30:00	0	62.5448	F	0	WHITE	1	0	0	0	0	1	MED	0	0	2.9454	5.815278	1	1	0	0	0	1	1	1	8	0	6	5	3	2	1	0	1	15	16	21	21	0.9	1.2
230480	147604	4/6/2130 13:03:46	5/6/2130 16:56:57	metavision	3/6/2130 19:50:00	0.717894	BLOOD CULTURE	0	4/6/2130 00:00:00	3/6/2130 19:50:00	0	63.703	M	1	WHITE	1	0	0	0	0	0	MED	0	0	1.1619	3.681944	1	0	0	0	0	0	0	0	-1	0	4	2	1	2	1	0	1	13	15	19	20	0.8	0.9
265900	143207	2/4/2201 15:41:56	5/4/2201 11:54:57	metavision	2/4/2201 09:00:00	0.27912	TISSUE	0	5/4/2201 00:00:00	2/4/2201 09:00:00	0	62.271	M	1	WHITE	1	0	0	0	0	0	ORTHO	0	0	2.8424	18.302083	0	0	0	0	0	0	1	1	5	0	8	4	4	2	1	0	1	6	11	21	25	0.8	1.1
278408	183251	17/4/2187 09:56:49	19/4/2187 11:45:34	metavision	17/4/2187 10:30:00	-0.023044	TISSUE	0	17/4/2187 00:00:00	17/4/2187 10:30:00	0	56.7542	M	1	WHITE	1	0	0	0	0	1	MED	0	0	2.0755	24.00625	1	1	0	0	0	0	1	1	2	1	6	7	3	2	1	0	1	13	14	21	24	1.5	1.6
217870	100449	16/8/2137 08:57:14	29/8/2137 15:43:43	metavision	16/8/2137 08:30:00	0.018912	BLOOD CULTURE	0	16/8/2137 00:00:00	16/8/2137 08:30:00	1	86.8438	M	1	BLACK/AFRICAN AMERICAN	0	1	0	0	0	1	MED	0	0	13.2823	13.266667	1	0	0	0	0	0	0	0	-9	1	4	7	3	2	1	0	1	10	12	25	31	1	1.1
225866	182494	1/12/2137 13:24:25	2/12/2137 20:22:40	metavision	1/12/2137 10:40:00	0.114178	SWAB	0	1/12/2137 00:00:00	1/12/2137 10:40:00	0	67.8536	F	0	WHITE	1	0	0	0	0	0	MED	0	0	1.2905	16.209722	0	0	0	0	0	0	1	1	7	0	5	3	3	2	1	0	1	10	11	21	22	0.6	0.6
280665	117267	1/9/2161 07:49:02	2/9/2161 23:56:41	metavision	1/9/2161 06:10:00	0.068773	BLOOD CULTURE	0	3/9/2161 00:00:00	1/9/2161 06:10:00	1	58.1861	M	1	WHITE	1	0	0	0	1	1	SURG	0	0	1.672	9.313889	1	1	0	0	0	0	0	0	5	0	5	1	2	1	1	0	0	12	19	21	25	1.2	1.4
219872	137650	23/7/2143 00:32:00	27/8/2143 14:57:22	metavision	23/7/2143 05:26:00	-0.204167	URINE	0	25/7/2143 00:00:00	23/7/2143 05:26:00	0	65.1595	M	1	WHITE	1	0	0	0	0	0	MED	0	0	35.6009	35.665972	1	0	0	0	0	0	1	1	6	1	7	7	3	2	1	0	1	10	16	22	25	1.1	1.8
204005	172559	7/2/2115 16:59:49	8/2/2115 16:51:07	metavision	7/2/2115 15:34:00	0.059595	BLOOD CULTURE	0	8/2/2115 00:00:00	7/2/2115 15:34:00	0	79.1174	M	1	WHITE	1	0	0	0	0	0	MED	0	0	0.994	21.998611	0	0	0	0	0	0	1	1	9	0	3	3	4	2	1	0	1	12	14	28	28	1.1	1.2
221423	194747	6/7/2152 23:13:07	7/7/2152 18:39:06	metavision	6/7/2152 18:25:00	0.200081	BLOOD CULTURE	0	9/7/2152 00:00:00	6/7/2152 18:25:00	0	91.4	M	1	WHITE	1	0	0	0	0	0	MED	0	1	0.8097	4.754861	0	0	0	0	0	0	1	1	6	0	5	8	3	3	1	1	1	11	17	20	22	1.5	2.3
255720	137971	20/5/2181 17:23:06	23/5/2181 20:29:13	metavision	20/5/2181 16:50:00	0.022986	BLOOD CULTURE	0	20/5/2181 00:00:00	20/5/2181 16:50:00	0	78.4329	M	1	WHITE	1	0	0	0	0	0	MED	0	0	3.1292	4.997222	0	0	0	0	0	0	0	0	5	0	2	4	3	2	1	0	1	15	17	27	28	1.6	1.7
214248	166032	8/9/2198 20:03:45	13/9/2198 20:12:21	metavision	8/9/2198 10:05:00	0.415799	BLOOD CULTURE	0	9/9/2198 00:00:00	8/9/2198 10:05:00	1	87.928	M	1	WHITE	1	0	0	0	1	0	MED	1	1	5.006	12.050694	1	1	1	1	1	1	1	1	14	0	9	7	3	2	1	0	1	20	20	18	18	3.3	3.3
241577	165841	7/10/2155 21:07:58	9/10/2155 12:43:47	metavision	7/10/2155 22:04:00	-0.038912	SWAB	1	8/10/2155 00:00:00	7/10/2155 22:04:00	1	87.5776	M	1	WHITE	1	0	0	0	0	0	SURG	0	0	1.6499	6.748611	1	0	0	0	0	0	1	1	15	1	8	5	3	3	1	1	1	15	17	19	22	1.4	1.5
239358	177378	22/4/2191 15:36:46	25/4/2191 18:09:00	metavision	22/4/2191 11:50:00	0.157477	BLOOD CULTURE	0	23/4/2191 00:00:00	22/4/2191 11:50:00	1	86.4742	F	0	WHITE	1	0	0	0	0	0	MED	1	0	3.1057	36.808333	0	0	0	0	0	0	1	0	3	0	3	5	2	2	1	0	1	9	12	31	35	0.5	0.6
294647	128021	18/2/2130 18:35:10	20/2/2130 14:41:16	metavision	18/2/2130 15:55:00	0.111227	BLOOD CULTURE	0	20/2/2130 00:00:00	18/2/2130 15:55:00	0	91.4	F	0	WHITE	1	0	0	0	0	0	MED	0	0	1.8376	4.022917	1	0	0	0	0	0	0	0	9	0	3	2	3	2	1	0	1	10	14	23	35	1	1.2
227867	131430	17/2/2106 17:10:26	19/2/2106 18:29:02	metavision	17/2/2106 23:50:00	-0.277477	MRSA SCREEN	0	19/2/2106 00:00:00	17/2/2106 23:50:00	0	91.4	M	1	ASIAN - CHINESE	0	0	0	1	0	0	MED	0	1	2.0546	15.990278	1	0	0	0	0	0	1	1	19	0	6	7	4	3	1	1	1	13	18	26	28	2.6	2.9
280383	138219	16/1/2169 23:57:32	21/1/2169 17:34:38	metavision	16/1/2169 23:05:00	0.036481	BLOOD CULTURE	0	17/1/2169 00:00:00	16/1/2169 23:05:00	1	64.4094	F	0	WHITE	1	0	0	0	0	1	SURG	0	0	4.7341	27.651389	1	1	1	1	1	1	1	1	-5	1	4	6	3	2	1	0	1	10	19	20	25	1.3	1.6
248974	180865	16/10/2136 10:48:21	20/10/2136 00:45:38	metavision	16/10/2136 08:10:00	0.109965	BLOOD CULTURE	0	16/10/2136 00:00:00	16/10/2136 08:10:00	0	73.1597	M	1	WHITE	1	0	0	0	0	1	MED	0	0	3.5814	16.197917	1	1	1	1	1	1	1	1	-8	0	7	5	3	2	1	0	1	13	14	18	21	1	1.1
260834	184191	28/11/2107 23:29:42	2/12/2107 15:25:43	metavision	28/11/2107 21:57:00	0.064375	BLOOD CULTURE	0	29/11/2107 00:00:00	28/11/2107 21:57:00	0	82.2523	M	1	WHITE	1	0	0	0	0	0	MED	0	0	3.6639	10.646528	1	1	1	1	1	1	1	1	11	0	4	6	4	3	1	1	1	14	16	18	25	1.2	1.3
275341	147590	7/10/2121 07:42:43	9/10/2121 17:46:07	metavision	7/10/2121 06:53:00	0.034525	BLOOD CULTURE	0	7/10/2121 00:00:00	7/10/2121 06:53:00	1	91.4	M	1	WHITE	1	0	0	0	0	0	MED	0	1	2.419	3.815278	0	0	0	0	0	0	0	0	9	0	3	5	3	2	1	0	1	13	16	22	23	1.4	1.5
241459	130821	26/7/2176 11:32:33	28/7/2176 14:20:43	metavision	25/7/2176 16:29:00	0.794132	URINE	1	25/7/2176 00:00:00	25/7/2176 16:29:00	1	83.7855	F	0	WHITE	1	0	0	0	0	0	CMED	0	0	2.1168	6.777778	0	0	0	0	0	0	1	1	0	1	4	3	4	2	1	0	1	12	12	21	21	0.8	0.8
228916	169066	17/5/2110 23:26:42	20/5/2110 18:15:44	metavision	17/5/2110 22:10:00	0.053264	BLOOD CULTURE	1	18/5/2110 00:00:00	17/5/2110 22:10:00	1	59.4099	M	1	WHITE	1	0	0	0	0	0	SURG	0	0	2.7841	6.693056	0	1	0	0	0	0	1	1	7	1	3	6	4	2	1	0	1	13	13	27	27	1.7	1.9
241219	122790	11/5/2148 21:50:42	15/5/2148 03:36:13	metavision	11/5/2148 19:42:00	0.089375	BLOOD CULTURE	0	12/5/2148 00:00:00	11/5/2148 19:42:00	0	82.6192	M	1	WHITE	1	0	0	0	0	1	MED	1	1	3.2399	2.590972	1	1	1	1	1	1	1	1	3	0	3	3	3	2	1	0	1	13	19	21	24	0.6	0.8
267098	121263	20/5/2193 05:57:47	27/5/2193 15:21:01	metavision	20/5/2193 00:06:00	0.244294	BLOOD CULTURE	0	20/5/2193 00:00:00	20/5/2193 00:06:00	1	61.499	M	1	WHITE	1	0	0	0	0	0	SURG	0	0	7.3911	16.391667	1	1	1	1	1	1	1	1	7	1	6	7	4	2	1	0	1	15	16	18	20	1	1.2
282315	148470	13/4/2194 10:04:21	16/4/2194 17:45:40	metavision	13/4/2194 08:30:00	0.065521	BLOOD CULTURE	0	14/4/2194 00:00:00	13/4/2194 08:30:00	0	86.7124	M	1	WHITE	1	0	0	0	0	0	MED	0	0	3.3204	7.265278	1	1	1	1	1	1	1	1	11	0	7	8	4	2	1	0	1	16	17	20	25	2.4	2.7
209245	186236	15/2/2110 10:49:13	3/3/2110 17:40:48	metavision	15/2/2110 00:40:00	0.423067	BLOOD CULTURE	0	15/2/2110 00:00:00	15/2/2110 00:40:00	1	78.2002	F	0	WHITE	1	0	0	0	0	0	MED	0	0	16.2858	16.280556	1	0	0	0	0	0	1	1	-12	1	7	3	2	2	1	0	1	6	8	25	26	0.3	0.4
214795	154552	31/10/2179 14:08:46	1/11/2179 12:39:40	metavision	31/10/2179 07:26:00	0.279699	BLOOD CULTURE	0	31/10/2179 00:00:00	31/10/2179 00:00:00	0	91.4	M	1	WHITE	1	0	0	0	0	1	MED	0	0	0.9381	4.175	0	0	0	0	0	0	0	0	7	0	2	1	3	2	1	0	1	13	13	25	25	0.7	0.7
282166	159395	8/1/2110 19:04:04	3/2/2110 00:55:47	metavision	8/1/2110 23:50:00	-0.198565	MRSA SCREEN	0	9/1/2110 00:00:00	8/1/2110 23:50:00	0	88.5988	F	0	WHITE	1	0	0	0	0	0	TRAUM	0	0	25.2442	29.695833	1	0	0	0	0	0	1	1	10	1	7	3	3	1	0	0	1	7	13	19	23	0.9	1.3
209231	186332	25/10/2181 11:27:19	27/10/2181 21:11:56	metavision	25/10/2181 06:53:00	0.190498	URINE	1	25/10/2181 00:00:00	25/10/2181 06:53:00	1	91.4	F	0	WHITE	1	0	0	0	0	0	MED	0	0	2.406	4.113889	0	0	0	0	0	0	0	0	-12	0	4	3	4	2	0	1	1	15	18	19	22	0.7	0.9
204536	149949	25/2/2104 00:11:10	27/2/2104 18:58:21	metavision	25/2/2104 02:03:00	-0.077662	MRSA SCREEN	0	27/2/2104 00:00:00	25/2/2104 02:03:00	0	79.1147	F	0	BLACK/AFRICAN AMERICAN	0	1	0	0	0	1	MED	0	0	2.7828	6.535417	1	1	1	0	1	1	1	1	4	0	2	4	4	1	0	0	1	14	17	20	24	1.3	1.7
277638	166536	9/10/2100 21:25:00	16/10/2100 17:47:10	metavision	9/10/2100 18:18:00	0.129861	BLOOD CULTURE	0	10/10/2100 00:00:00	9/10/2100 18:18:00	0	72.6231	M	1	WHITE	1	0	0	0	0	0	MED	0	1	6.8487	10.673611	0	0	0	0	0	0	0	0	2	0	4	4	2	2	1	0	1	15	16	24	26	1.1	1.2
250812	149752	20/2/2143 19:28:40	24/2/2143 15:54:45	metavision	20/2/2143 16:00:00	0.144907	BLOOD CULTURE	0	21/2/2143 00:00:00	20/2/2143 16:00:00	1	79.7197	M	1	WHITE	1	0	0	0	0	1	MED	0	0	3.8514	7.744444	1	0	0	0	0	0	0	0	2	0	3	2	3	1	1	0	0	8	17	21	22	0.6	0.7
296501	129508	9/3/2106 22:55:37	11/3/2106 20:11:37	metavision	9/3/2106 13:00:00	0.413623	BLOOD CULTURE	0	10/3/2106 00:00:00	9/3/2106 13:00:00	1	78.9641	F	0	WHITE	1	0	0	0	0	0	SURG	0	0	1.8861	7.852778	1	0	0	0	0	0	1	1	6	1	6	5	2	3	1	1	1	13	15	23	24	1	1.1
291956	195398	30/6/2183 23:56:55	3/7/2183 15:09:43	metavision	30/6/2183 20:55:00	0.126331	BLOOD CULTURE	0	1/7/2183 00:00:00	30/6/2183 20:55:00	1	91.4	F	0	WHITE	1	0	0	0	0	0	MED	1	1	2.6339	2.488889	0	0	0	0	0	0	0	0	16	0	3	5	4	2	1	0	1	16	20	20	21	1.1	1.4
205348	109703	19/11/2142 22:31:44	29/11/2142 16:58:45	metavision	19/11/2142 19:30:00	0.126204	BLOOD CULTURE	1	21/11/2142 00:00:00	19/11/2142 19:30:00	1	86.4961	M	1	WHITE	1	0	0	0	0	0	NMED	1	1	9.7688	11.166667	1	0	0	0	0	0	0	0	1	1	2	2	1	1	0	0	1	13	14	23	25	0.9	1
226738	160354	13/7/2185 03:54:41	19/7/2185 20:03:46	metavision	13/7/2185 01:00:00	0.121308	URINE	0	13/7/2185 00:00:00	13/7/2185 01:00:00	1	84.0566	F	0	WHITE	1	0	0	0	0	1	MED	1	1	6.673	6.622917	1	1	1	0	1	1	1	1	9	1	9	8	3	2	1	0	1	9	12	28	33	0.3	0.4
297144	121340	29/10/2109 16:11:55	4/11/2109 17:31:34	metavision	29/10/2109 16:46:00	-0.023669	BLOOD CULTURE	0	30/10/2109 00:00:00	29/10/2109 16:46:00	1	69.8249	F	0	WHITE	1	0	0	0	0	0	MED	0	0	6.0553	7.028472	1	1	1	0	1	1	1	1	-9	1	8	5	2	2	1	0	1	10	12	23	28	0.4	0.5
261558	138328	7/12/2128 03:01:55	8/12/2128 12:47:56	metavision	7/12/2128 05:22:00	-0.09728	MRSA SCREEN	0	7/12/2128 00:00:00	7/12/2128 00:00:00	0	71.0652	M	1	WHITE	1	0	0	0	0	1	TRAUM	0	0	1.407	2.634722	0	1	0	0	0	0	1	0	-1	0	4	3	3	2	1	0	1	11	17	17	23	0.7	0.8
293723	163900	24/8/2120 04:20:08	26/8/2120 12:27:26	metavision	24/8/2120 03:35:00	0.031343	BLOOD CULTURE	0	24/8/2120 00:00:00	24/8/2120 03:35:00	0	87.1367	F	0	WHITE	1	0	0	0	0	0	MED	0	0	2.3384	6.379861	1	1	1	0	1	1	1	1	10	0	5	7	3	3	1	1	1	14	19	25	29	1.4	2.1
227150	150590	18/2/2163 20:13:17	19/2/2163 16:53:48	metavision	18/2/2163 16:50:00	0.141169	BLOOD CULTURE	0	19/2/2163 00:00:00	18/2/2163 16:50:00	0	78.9997	F	0	WHITE	1	0	0	0	0	1	MED	0	0	0.8615	4.805556	1	1	0	0	0	1	1	1	-6	0	4	4	2	2	0	1	1	14	21	20	22	1.7	2.2
252827	171598	27/11/2139 22:52:34	29/11/2139 20:57:09	metavision	27/11/2139 07:39:00	0.634421	URINE	0	28/11/2139 00:00:00	27/11/2139 07:39:00	0	66.3396	M	1	WHITE	1	0	0	0	1	0	OMED	0	0	1.9198	9.822917	0	0	0	0	0	0	1	1	9	1	4	3	4	2	1	0	1	10	11	23	25	0.6	0.7
215233	116204	10/10/2183 18:29:24	15/10/2183 16:44:50	metavision	10/10/2183 19:42:00	-0.050417	MRSA SCREEN	0	11/10/2183 00:00:00	10/10/2183 19:42:00	0	80.333	F	0	WHITE	1	0	0	0	0	1	MED	1	1	4.9274	4.844444	0	0	0	0	0	0	1	1	0	1	3	3	4	2	1	0	1	15	15	27	27	0.5	0.5
229920	109748	7/5/2128 09:53:17	9/5/2128 16:58:27	metavision	7/5/2128 00:00:00	0.412002	BLOOD CULTURE	0	9/5/2128 00:00:00	7/5/2128 00:00:00	0	83.6788	M	1	WHITE	1	0	0	0	0	0	MED	1	1	2.2953	3.425	0	0	0	0	0	0	0	0	4	0	4	5	3	3	1	1	1	14	22	24	25	1.1	1.5
200450	163642	15/2/2161 20:48:13	17/2/2161 18:00:27	metavision	15/2/2161 21:03:00	-0.010266	URINE	0	16/2/2161 00:00:00	15/2/2161 21:03:00	0	87.4215	F	0	WHITE	1	0	0	0	0	0	TRAUM	0	0	1.8835	2.789583	0	0	0	0	0	0	0	0	4	0	2	2	3	3	1	1	1	10	10	30	30	0.8	1
212009	110391	28/1/2118 18:46:30	2/2/2118 08:26:41	metavision	28/1/2118 21:23:00	-0.108681	MRSA SCREEN	0	29/1/2118 00:00:00	28/1/2118 21:23:00	0	62.0739	F	0	WHITE	1	0	0	0	1	0	MED	0	0	4.5696	4.958333	0	0	0	0	0	0	1	0	15	1	3	3	3	2	1	0	1	12	14	25	28	0.5	0.6
247999	134366	27/1/2120 00:57:28	3/2/2120 18:34:08	metavision	27/1/2120 04:28:00	-0.146204	MRSA SCREEN	0	27/1/2120 00:00:00	27/1/2120 04:28:00	0	62.5339	F	0	WHITE	1	0	0	0	0	0	TRAUM	0	0	7.7338	19.438194	1	1	1	1	1	1	1	1	10	1	13	16	4	2	1	1	0	6	18	14	22	0.5	1
205037	105952	8/3/2192 17:38:37	12/3/2192 13:18:46	metavision	8/3/2192 19:06:00	-0.060683	MRSA SCREEN	0	8/3/2192 00:00:00	8/3/2192 19:06:00	0	64.3957	M	1	WHITE	1	0	0	0	0	1	SURG	0	0	3.8195	6.201389	0	0	0	0	0	0	1	1	-6	1	3	6	3	2	1	0	1	11	12	20	21	1.9	2.1
234782	110024	16/6/2189 16:07:41	23/6/2189 15:33:01	metavision	16/6/2189 13:26:00	0.11228	BLOOD CULTURE	0	18/6/2189 00:00:00	16/6/2189 13:26:00	0	82.1702	F	0	WHITE	1	0	0	0	0	0	NSURG	1	1	6.9759	8.235417	0	0	0	0	0	0	1	1	6	1	9	10	3	3	1	1	1	13	18	17	23	1.2	1.6
229502	188805	10/7/2181 01:41:55	16/7/2181 11:12:25	metavision	10/7/2181 00:52:00	0.034664	BLOOD CULTURE	0	12/7/2181 00:00:00	10/7/2181 00:52:00	1	45.066	M	1	WHITE	1	0	0	0	0	0	NSURG	0	0	6.3962	15.551389	1	0	0	0	0	0	1	0	6	1	3	3	2	1	0	0	1	13	18	28	30	0.5	0.9
262894	144423	6/10/2155 16:19:23	8/10/2155 15:21:13	metavision	6/10/2155 16:32:00	-0.008762	URINE	0	6/10/2155 00:00:00	6/10/2155 16:32:00	0	62.7255	M	1	WHITE	1	0	0	0	0	0	TRAUM	0	0	1.9596	17.877083	0	0	0	0	0	0	0	0	10	0	2	2	4	2	1	0	1	12	13	24	26	0.6	0.8
229573	139942	11/5/2116 22:07:54	17/5/2116 10:44:59	metavision	11/5/2116 20:12:00	0.080486	BLOOD CULTURE	0	11/5/2116 00:00:00	11/5/2116 20:12:00	0	70.8955	M	1	WHITE	1	0	0	0	0	0	PSURG	0	0	5.5258	14.252083	1	0	0	0	0	0	1	1	4	0	2	5	3	3	1	1	1	9	14	25	26	0.6	0.8
247709	107409	13/6/2115 01:25:32	18/6/2115 19:17:11	metavision	13/6/2115 02:31:00	-0.045463	BLOOD CULTURE	0	16/6/2115 00:00:00	13/6/2115 02:31:00	1	55.9246	M	1	UNKNOWN/NOT SPECIFIED	0	0	0	1	0	0	MED	1	1	5.7442	5.674306	1	0	0	0	0	0	1	1	13	0	4	2	4	1	0	0	1	16	16	24	24	0.7	0.7
283184	155984	25/6/2197 21:30:58	28/6/2197 12:50:22	metavision	25/6/2197 19:20:00	0.090949	BLOOD CULTURE	1	26/6/2197 00:00:00	25/6/2197 19:20:00	1	67.8044	M	1	WHITE	1	0	0	0	0	0	MED	0	0	2.6385	4.983333	0	1	0	0	0	1	1	0	2	0	3	5	2	2	1	0	1	12	17	21	26	1	1
265944	126506	22/12/2134 06:05:08	1/1/2135 00:44:51	metavision	22/12/2134 02:30:00	0.149398	BLOOD CULTURE	0	22/12/2134 00:00:00	22/12/2134 02:30:00	1	46.2871	F	0	WHITE	1	0	0	0	0	1	NSURG	1	1	9.7776	9.677778	1	1	0	0	0	0	1	1	-1	1	4	4	3	0	0	0	0	12	15	26	27	0.8	1.1
291512	122588	19/8/2175 09:53:42	22/8/2175 17:35:15	metavision	18/8/2175 21:27:00	0.518542	URINE	0	20/8/2175 00:00:00	18/8/2175 21:27:00	0	87.1176	F	0	WHITE	1	0	0	0	0	1	CMED	0	0	3.3205	10.959028	1	0	0	0	0	0	1	1	-4	0	6	7	2	3	1	1	1	14	21	18	24	0.9	1.2
280237	148810	12/12/2119 04:23:31	14/12/2119 15:19:59	metavision	12/12/2119 02:15:00	0.089248	URINE	1	13/12/2119 00:00:00	12/12/2119 02:15:00	1	83.2462	F	0	WHITE	1	0	0	0	0	1	MED	0	0	2.4559	10.974306	1	0	0	0	0	0	1	1	9	0	4	5	2	2	1	1	0	16	20	20	21	1.8	2.3
221656	149164	8/5/2101 01:58:49	10/5/2101 16:29:46	metavision	7/5/2101 17:35:00	0.349873	BLOOD CULTURE	0	9/5/2101 00:00:00	7/5/2101 17:35:00	0	86.6987	F	0	WHITE	1	0	0	0	0	1	SURG	0	0	2.6048	9.738194	0	0	0	0	0	0	1	1	3	0	4	4	4	2	1	0	1	10	12	24	24	0.6	0.6
218128	190190	23/9/2137 14:43:52	25/9/2137 13:52:03	metavision	23/9/2137 18:02:00	-0.137593	MRSA SCREEN	0	23/9/2137 00:00:00	23/9/2137 18:02:00	0	74.0632	F	0	WHITE	1	0	0	0	0	1	CMED	0	0	1.964	10.904167	0	0	0	0	0	0	1	1	1	1	3	4	4	2	1	0	1	13	14	19	21	1.8	2
226796	173851	16/11/2150 22:53:05	27/11/2150 13:03:24	metavision	17/11/2150 02:30:00	-0.150637	MRSA SCREEN	0	17/11/2150 00:00:00	17/11/2150 02:30:00	0	38.9057	M	1	WHITE	1	0	0	0	0	0	TRAUM	0	0	10.5905	21.794444	0	0	0	0	0	0	0	0	0	1	4	6	4	3	1	1	1	9	13	22	25	0.7	0.9
217082	171612	11/6/2121 11:29:12	14/7/2121 17:40:35	metavision	10/6/2121 22:06:00	0.557778	URINE	1	10/6/2121 00:00:00	10/6/2121 22:06:00	1	73.3733	M	1	WHITE	1	0	0	0	0	1	CMED	0	0	33.2579	33.840972	1	0	0	0	0	0	1	1	13	1	10	8	3	2	1	0	1	18	19	16	20	1.1	1.6
203911	187307	14/5/2181 16:29:14	19/5/2181 21:35:36	metavision	14/5/2181 00:00:00	0.686968	MRSA SCREEN	0	17/5/2181 00:00:00	14/5/2181 00:00:00	1	83.3447	F	0	WHITE	1	0	0	0	0	1	SURG	0	0	5.2128	9.934722	1	0	0	0	0	0	1	1	1	1	14	13	3	3	1	1	1	9	14	16	23	1.1	1.9
281920	192096	26/5/2161 14:28:33	28/5/2161 19:43:21	metavision	26/5/2161 12:40:00	0.075382	BLOOD CULTURE	0	26/5/2161 00:00:00	26/5/2161 12:40:00	1	87.186	M	1	WHITE	1	0	0	0	0	0	MED	0	0	2.2186	11.934028	1	0	0	0	0	0	0	0	3	0	2	5	2	2	1	0	1	11	14	24	25	0.9	1
284792	125168	4/10/2128 20:36:20	7/10/2128 17:19:20	metavision	4/10/2128 20:03:00	0.023148	BLOOD CULTURE	0	5/10/2128 00:00:00	4/10/2128 20:03:00	1	60.6256	F	0	WHITE	1	0	0	0	0	0	MED	0	0	2.8632	7.902083	0	0	0	0	0	0	1	0	4	0	6	7	2	3	1	1	1	12	16	17	19	1.1	1.4
292637	176259	26/2/2185 10:27:20	2/3/2185 14:54:22	metavision	26/2/2185 00:00:00	0.435648	BLOOD CULTURE	0	1/3/2185 00:00:00	26/2/2185 00:00:00	0	91.4	F	0	BLACK/AFRICAN AMERICAN	0	1	0	0	0	0	MED	0	0	4.1854	7.705556	1	1	1	0	1	1	1	1	13	1	6	8	4	3	1	1	1	11	15	24	28	0.7	1
255243	157614	9/10/2100 18:19:32	12/10/2100 21:33:08	metavision	9/10/2100 22:15:00	-0.163519	MRSA SCREEN	0	11/10/2100 00:00:00	9/10/2100 22:15:00	1	83.5939	M	1	WHITE	1	0	0	0	0	1	CMED	0	0	3.1344	4.855556	0	0	0	0	0	0	0	0	-5	1	5	2	3	2	1	0	1	13	16	20	24	1.2	1.2
248635	103836	4/12/2145 23:57:47	9/12/2145 00:19:51	metavision	5/12/2145 02:24:00	-0.101539	BLOOD CULTURE	0	5/12/2145 00:00:00	5/12/2145 02:24:00	0	68.7024	M	1	WHITE	1	0	0	0	0	0	CMED	1	1	4.0153	3.502778	0	0	0	0	0	0	1	1	4	1	9	12	3	2	0	1	1	12	18	19	25	0.6	1.2
289338	195302	11/6/2182 23:59:55	14/6/2182 22:49:37	metavision	11/6/2182 22:55:00	0.045081	BLOOD CULTURE	0	12/6/2182 00:00:00	11/6/2182 22:55:00	1	91.4	F	0	WHITE	1	0	0	0	0	0	MED	1	1	2.9512	2.876389	1	1	1	1	1	1	1	1	6	0	6	5	3	3	1	1	1	16	17	18	20	1.7	1.9
240982	101011	16/5/2162 12:53:28	26/5/2162 21:20:59	metavision	16/5/2162 00:00:00	0.53713	MRSA SCREEN	0	19/5/2162 00:00:00	16/5/2162 00:00:00	1	67.8673	M	1	WHITE	1	0	0	0	0	0	MED	0	0	10.3524	18.182639	1	1	0	0	0	1	1	1	-2	1	9	8	3	3	1	1	1	9	14	20	22	1	1.1
265602	190175	4/4/2127 05:42:09	6/4/2127 16:25:06	metavision	4/4/2127 08:42:00	-0.124896	MRSA SCREEN	0	6/4/2127 00:00:00	4/4/2127 08:42:00	1	67.5005	M	1	WHITE	1	0	0	0	0	1	MED	0	0	2.4465	26.5375	1	0	0	0	0	0	1	1	0	0	4	4	3	1	0	0	1	15	22	23	29	1.2	1.3
288432	119192	8/10/2118 16:44:19	11/10/2118 12:07:24	metavision	8/10/2118 21:53:00	-0.214363	MRSA SCREEN	0	8/10/2118 00:00:00	8/10/2118 21:53:00	0	71.4485	M	1	WHITE	1	0	0	0	0	0	ORTHO	0	0	2.8077	6.897222	0	0	0	0	0	0	0	0	3	1	3	4	1	1	1	0	0	8	11	24	26	0.9	1
227767	137417	7/5/2177 06:14:06	10/5/2177 16:42:43	metavision	7/5/2177 01:30:00	0.197292	BLOOD CULTURE	0	7/5/2177 00:00:00	7/5/2177 00:00:00	0	74.8572	M	1	BLACK/AFRICAN AMERICAN	0	1	0	0	0	1	MED	0	0	3.4365	8.270833	0	0	0	0	0	0	1	1	-1	1	7	4	3	2	1	0	1	8	23	20	30	1.2	1.7
265414	117488	9/4/2185 18:57:31	16/4/2185 06:40:24	metavision	9/4/2185 17:40:00	0.053831	URINE	0	9/4/2185 00:00:00	9/4/2185 17:40:00	1	85.9512	F	0	WHITE	1	0	0	0	0	0	TRAUM	0	0	6.4881	11.809722	1	1	0	0	0	1	1	1	3	1	2	5	4	1	1	0	0	11	13	22	29	1	1.2
251960	184970	6/6/2167 16:03:40	18/6/2167 20:41:25	metavision	6/6/2167 10:40:00	0.224769	BLOOD CULTURE	0	7/6/2167 00:00:00	6/6/2167 10:40:00	0	73.3158	F	0	WHITE	1	0	0	0	0	0	SURG	0	0	12.1929	19.040972	1	1	1	1	1	1	1	1	7	1	7	8	3	2	1	0	1	14	16	18	20	0.7	0.8
238453	184250	23/6/2153 13:31:22	25/6/2153 14:57:56	metavision	23/6/2153 15:40:00	-0.089329	MRSA SCREEN	0	23/6/2153 00:00:00	23/6/2153 15:40:00	0	86.6193	M	1	WHITE	1	0	0	0	0	0	OMED	0	1	2.0601	4.235417	1	0	0	0	0	0	1	1	13	0	5	6	2	2	1	0	1	12	14	19	20	1.2	1.4
246728	196074	23/1/2161 16:57:19	28/1/2161 13:10:43	metavision	23/1/2161 07:05:00	0.411331	BLOOD CULTURE	0	24/1/2161 00:00:00	23/1/2161 07:05:00	1	51.7739	M	1	WHITE	1	0	0	0	1	0	SURG	0	0	4.8426	20.379167	1	1	1	1	1	1	1	1	19	1	6	5	4	3	1	1	1	13	16	18	20	1	1.1
241001	136176	3/4/2150 11:21:07	16/5/2150 11:26:04	metavision	3/4/2150 18:52:00	-0.313113	MRSA SCREEN	0	3/4/2150 00:00:00	3/4/2150 18:52:00	1	78.2906	F	0	WHITE	1	0	0	0	0	1	CMED	1	0	43.0034	51.315972	1	0	0	0	0	0	1	1	11	1	11	10	3	3	1	1	1	12	14	21	22	0.9	0.9
210164	102203	29/7/2127 07:55:58	30/7/2127 14:11:20	metavision	29/7/2127 04:00:00	0.163866	BLOOD CULTURE	0	29/7/2127 00:00:00	29/7/2127 04:00:00	1	43.8367	M	1	AMERICAN INDIAN/ALASKA NATIVE FEDERALLY RECOGNIZED TRIBE	0	0	0	1	0	0	MED	0	0	1.2607	12.027083	0	0	0	0	0	0	1	1	10	0	10	9	2	3	1	1	1	14	17	16	19	2.1	2.5
244114	127517	31/1/2182 00:25:12	3/2/2182 15:44:52	metavision	31/1/2182 03:41:00	-0.135972	BLOOD CULTURE	0	31/1/2182 00:00:00	31/1/2182 03:41:00	0	91.4	F	0	WHITE - RUSSIAN	1	0	0	0	0	1	MED	0	0	3.6387	5.608333	1	1	1	1	1	1	1	1	13	1	6	5	2	2	1	1	0	13	16	23	27	0.9	1.1
222730	116296	9/2/2130 11:33:30	17/2/2130 18:51:46	metavision	9/2/2130 10:45:00	0.033681	BLOOD CULTURE	0	9/2/2130 00:00:00	9/2/2130 10:45:00	1	58.3175	F	0	WHITE	1	0	0	0	0	0	MED	0	0	8.3044	12.227778	1	1	0	0	0	0	0	0	12	1	7	7	3	3	1	1	1	11	16	22	24	0.5	0.9
227529	106372	15/9/2174 22:54:55	18/9/2174 21:44:18	metavision	15/9/2174 15:00:00	0.329803	BLOOD CULTURE	0	17/9/2174 00:00:00	15/9/2174 15:00:00	1	75.6266	F	0	WHITE	1	0	0	0	0	0	MED	0	0	2.951	13.846528	1	0	0	0	0	0	0	0	9	0	5	6	3	2	0	1	1	17	17	22	23	4.4	4.6
228839	120640	23/4/2199 23:13:28	24/4/2199 21:11:26	metavision	24/4/2199 05:24:00	-0.257315	MRSA SCREEN	0	27/4/2199 00:00:00	24/4/2199 05:24:00	0	75.2542	M	1	WHITE	1	0	0	0	0	0	ORTHO	0	0	0.9153	8.059722	0	0	0	0	0	0	1	1	3	1	2	4	2	2	1	0	1	9	14	23	25	1	1.1
236423	112449	9/11/2167 20:11:18	11/11/2167 17:56:20	metavision	9/11/2167 09:42:00	0.437014	SWAB	1	9/11/2167 00:00:00	9/11/2167 09:42:00	1	53.4906	F	0	HISPANIC/LATINO - PUERTO RICAN	0	0	1	0	0	1	SURG	0	0	1.9063	9.323611	0	0	0	0	0	0	1	0	6	1	10	5	3	2	1	0	1	13	16	23	25	0.7	0.7
219048	160591	23/6/2103 13:54:22	8/7/2103 14:47:24	metavision	23/6/2103 11:25:00	0.103727	BLOOD CULTURE	0	23/6/2103 00:00:00	23/6/2103 11:25:00	1	67.8755	M	1	WHITE	1	0	0	0	0	0	MED	0	0	15.0368	15.036806	1	1	1	0	1	1	0	0	8	1	5	4	3	2	1	0	1	11	22	20	23	0.8	1.1
250791	145467	6/8/2106 11:55:15	16/8/2106 17:55:21	metavision	6/8/2106 08:00:00	0.163368	BLOOD CULTURE	0	7/8/2106 00:00:00	6/8/2106 08:00:00	0	82.0169	M	1	WHITE	1	0	0	0	0	0	MED	0	0	10.2501	22.122917	1	0	0	0	0	0	0	0	13	1	3	4	4	2	1	0	1	12	14	23	29	0.7	0.8
270814	191834	27/12/2184 16:26:18	6/1/2185 02:15:53	metavision	27/12/2184 13:50:00	0.108542	BLOOD CULTURE	1	27/12/2184 00:00:00	27/12/2184 13:50:00	1	84.9601	M	1	WHITE	1	0	0	0	0	0	MED	1	1	9.4094	8.815972	1	1	1	1	1	1	1	1	6	0	7	7	4	2	1	0	1	12	17	22	27	1.3	1.8
242783	113210	19/7/2145 14:21:19	25/7/2145 11:50:14	metavision	19/7/2145 11:40:00	0.112025	BLOOD CULTURE	0	20/7/2145 00:00:00	19/7/2145 11:40:00	1	91.4	F	0	UNKNOWN/NOT SPECIFIED	0	0	0	1	0	0	MED	1	1	5.8951	5.64375	1	1	0	0	0	1	1	1	10	1	5	5	4	2	1	0	1	9	20	20	22	0.6	1.1
223997	175780	15/2/2105 21:40:01	18/2/2105 16:32:39	metavision	15/2/2105 22:16:00	-0.024988	MRSA SCREEN	0	16/2/2105 00:00:00	15/2/2105 22:16:00	0	40.8688	F	0	WHITE	1	0	0	0	0	0	MED	0	0	2.7866	16.125	0	0	0	0	0	0	1	1	1	1	8	6	4	2	0	1	1	17	22	13	18	1.6	2.4
215741	181287	8/5/2166 14:11:52	11/5/2166 12:17:33	metavision	8/5/2166 15:23:00	-0.049398	MRSA SCREEN	0	8/5/2166 00:00:00	8/5/2166 15:23:00	0	72.9325	F	0	WHITE	1	0	0	0	0	0	SURG	0	0	2.9206	7.28125	0	0	0	0	0	0	1	1	0	1	7	5	3	2	1	1	0	6	16	20	26	0.7	0.8
206971	137917	9/11/2128 17:11:09	3/12/2128 21:18:31	metavision	9/11/2128 11:10:00	0.250799	BLOOD CULTURE	0	9/11/2128 00:00:00	9/11/2128 11:10:00	0	75.1365	F	0	WHITE	1	0	0	0	0	0	SURG	0	0	24.1718	29.929861	1	1	0	0	0	1	1	1	6	1	13	9	4	1	1	0	0	13	20	8	18	0.9	1.3
226648	159924	13/10/2148 11:39:03	28/10/2148 16:36:30	metavision	13/10/2148 04:02:00	0.317396	URINE	0	13/10/2148 00:00:00	13/10/2148 04:02:00	0	73.1296	F	0	WHITE	1	0	0	0	0	0	NMED	0	0	15.2066	18.538194	1	0	0	0	0	0	1	1	10	0	4	3	2	2	1	0	1	9	10	29	33	0.7	0.7
280224	158793	31/1/2106 08:51:45	24/2/2106 22:07:02	metavision	30/1/2106 23:41:00	0.382465	URINE	0	30/1/2106 00:00:00	30/1/2106 23:41:00	0	59.7248	F	0	UNABLE TO OBTAIN	0	0	0	1	0	0	MED	1	1	24.5523	24.901389	0	0	0	0	0	0	1	1	20	0	2	5	3	2	1	0	1	15	16	14	16	1.4	1.6
237304	144591	9/6/2111 22:58:14	6/7/2111 19:50:15	metavision	10/6/2111 04:41:00	-0.238032	SPUTUM	0	10/6/2111 00:00:00	10/6/2111 04:41:00	0	66.6544	F	0	WHITE	1	0	0	0	0	1	MED	0	0	26.8695	26.73125	1	1	0	0	0	0	1	1	7	1	4	6	1	1	0	0	1	14	14	27	27	0.8	0.9
270843	188266	15/11/2117 19:08:26	17/11/2117 18:14:01	metavision	15/11/2117 00:00:00	0.797523	URINE	0	16/11/2117 00:00:00	15/11/2117 00:00:00	0	69.0528	F	0	WHITE	1	0	0	0	0	0	MED	0	0	1.9622	3.73125	0	0	0	0	0	0	1	1	-4	0	4	5	3	2	1	0	1	9	10	25	31	0.5	0.7
297081	102602	27/11/2192 12:53:47	30/11/2192 18:08:08	metavision	27/11/2192 12:43:00	0.007488	BLOOD CULTURE	0	27/11/2192 00:00:00	27/11/2192 00:00:00	0	75.7087	F	0	UNKNOWN/NOT SPECIFIED	0	0	0	1	0	0	MED	0	0	3.2183	13.161111	0	0	0	0	0	0	1	1	0	1	6	3	2	2	1	0	1	10	13	24	26	0.3	0.6
267654	108647	7/10/2108 18:32:07	11/10/2108 18:25:35	metavision	7/10/2108 15:15:00	0.136887	BLOOD CULTURE	0	9/10/2108 00:00:00	7/10/2108 15:15:00	1	91.4	M	1	BLACK/AFRICAN AMERICAN	0	1	0	0	0	1	MED	0	0	3.9955	8.905556	1	1	1	1	1	1	1	1	1	0	8	5	4	2	1	0	1	14	17	19	20	2.1	2.3
265393	128517	6/8/2178 03:24:37	8/8/2178 12:33:38	metavision	6/8/2178 12:16:00	-0.369016	MRSA SCREEN	0	7/8/2178 00:00:00	6/8/2178 12:16:00	0	57.2169	M	1	WHITE	1	0	0	0	0	0	SURG	0	0	2.3813	5.484028	0	0	0	0	0	0	1	0	0	1	7	7	4	3	1	1	1	14	18	20	27	0.9	1
220696	197319	4/1/2132 01:25:34	9/1/2132 14:57:02	metavision	4/1/2132 00:26:00	0.041366	URINE	0	5/1/2132 00:00:00	4/1/2132 00:26:00	0	42.9715	F	0	WHITE	1	0	0	0	0	0	MED	0	0	5.5635	11.567361	0	0	0	0	0	0	0	0	-8	1	5	6	4	2	0	1	1	9	19	23	33	0.6	0.8
269306	120698	24/3/2115 16:00:26	26/3/2115 20:28:00	metavision	24/3/2115 12:15:00	0.156551	BLOOD CULTURE	0	24/3/2115 00:00:00	24/3/2115 12:15:00	1	87.8212	M	1	ASIAN	0	0	0	1	0	1	MED	0	0	2.1858	4.126389	1	1	1	1	1	1	1	1	8	0	7	8	2	2	1	1	0	7	14	13	24	1.1	1.5
244173	137990	19/11/2191 16:39:45	22/11/2191 00:17:25	metavision	19/11/2191 14:15:00	0.100521	BLOOD CULTURE	0	20/11/2191 00:00:00	19/11/2191 14:15:00	1	80.6753	F	0	WHITE	1	0	0	0	0	1	MED	0	0	2.3178	9.941667	1	1	0	0	0	0	0	0	2	0	5	7	4	2	1	1	0	8	27	17	25	0.7	1.2
215881	112089	30/4/2199 10:19:24	4/5/2199 17:00:14	metavision	29/4/2199 13:08:00	0.882917	Staph aureus Screen	0	30/4/2199 00:00:00	29/4/2199 13:08:00	0	91.4	M	1	WHITE	1	0	0	0	0	0	CMED	0	0	4.2784	7.089583	0	0	0	0	0	0	1	1	6	1	4	3	3	2	1	0	1	11	12	19	19	1.3	1.5
226917	135091	19/4/2125 11:54:00	20/5/2125 09:11:51	metavision	19/4/2125 09:30:00	0.1	BLOOD CULTURE	0	20/4/2125 00:00:00	19/4/2125 09:30:00	0	84.0566	F	0	WHITE	1	0	0	0	0	0	MED	1	1	30.8874	30.445833	1	0	0	0	0	0	1	1	20	0	3	5	4	3	1	1	1	7	18	26	36	1.4	1.7
272810	105063	29/3/2189 22:58:35	2/4/2189 17:29:44	metavision	29/3/2189 14:00:00	0.374016	BLOOD CULTURE	0	30/3/2189 00:00:00	29/3/2189 14:00:00	0	71.9961	M	1	ASIAN	0	0	0	1	1	0	MED	0	1	3.7716	3.752083	0	0	0	0	0	0	0	0	19	0	5	4	4	3	1	1	1	14	15	18	19	0.7	0.7
274114	156288	22/10/2186 15:53:04	11/11/2186 13:35:36	metavision	22/10/2186 14:00:00	0.078519	BLOOD CULTURE	0	25/10/2186 00:00:00	22/10/2186 14:00:00	0	48.5377	F	0	OTHER	0	0	0	1	0	1	MED	0	0	19.9045	31.139583	1	1	1	1	1	1	1	1	-5	1	9	8	4	2	1	0	1	12	41	8	19	1.9	2.6
251834	101732	16/7/2130 06:56:34	17/7/2130 16:43:56	metavision	16/7/2130 04:45:00	0.091366	BLOOD CULTURE	0	16/7/2130 00:00:00	16/7/2130 04:45:00	0	87.26	M	1	WHITE	1	0	0	0	0	0	MED	0	0	1.4079	2.469444	0	0	0	0	0	0	1	1	10	0	6	5	3	3	1	1	1	14	24	19	24	0.8	1.7
203453	185227	9/1/2117 20:05:13	12/1/2117 18:58:10	metavision	10/1/2117 01:54:00	-0.242211	MRSA SCREEN	0	13/1/2117 00:00:00	9/1/2117 13:51:00	1	91.4	M	1	WHITE	1	0	0	0	0	0	NSURG	1	1	2.9534	9.733333	1	0	0	0	0	0	0	0	6	1	3	3	3	2	1	0	1	12	17	19	22	1.5	1.7
259698	101864	20/11/2189 20:03:08	24/11/2189 22:01:40	metavision	20/11/2189 20:05:00	-0.001296	BLOOD CULTURE	0	22/11/2189 00:00:00	20/11/2189 20:05:00	0	75.5691	M	1	WHITE	1	0	0	0	0	0	MED	0	1	4.0823	9.815278	1	1	1	1	1	1	1	1	19	0	9	7	3	3	1	1	1	16	19	15	20	3	3.1
204424	191260	26/6/2124 03:49:56	27/6/2124 15:49:48	metavision	25/6/2124 23:58:00	0.161065	BLOOD CULTURE	0	26/6/2124 00:00:00	25/6/2124 23:58:00	0	68.8502	F	0	WHITE	1	0	0	0	0	0	MED	0	0	1.4999	2.634722	0	0	0	0	0	0	1	1	13	0	10	6	3	2	1	0	1	19	24	23	26	10.3	11.9
284066	141901	4/3/2147 18:17:28	6/3/2147 18:44:05	metavision	4/3/2147 20:15:00	-0.08162	MRSA SCREEN	0	6/3/2147 00:00:00	4/3/2147 20:15:00	1	88.3496	F	0	WHITE	1	0	0	0	0	1	CMED	0	0	2.0185	9.903472	0	0	0	0	0	0	0	0	-1	0	2	1	2	2	1	0	1	17	18	20	24	0.6	0.8
234285	138939	23/7/2193 03:04:17	25/7/2193 19:06:20	metavision	23/7/2193 03:31:00	-0.018553	MRSA SCREEN	0	25/7/2193 00:00:00	23/7/2193 03:31:00	1	80.1496	M	1	WHITE	1	0	0	0	0	0	MED	0	1	2.6681	12.048611	0	1	0	0	0	1	0	0	10	0	8	4	4	3	1	1	1	13	18	22	24	0.6	0.7
296782	140368	25/12/2140 11:36:53	1/1/2141 18:19:17	metavision	25/12/2140 02:30:00	0.37978	BLOOD CULTURE	0	25/12/2140 00:00:00	25/12/2140 02:30:00	1	78.2933	M	1	WHITE	1	0	0	0	0	0	SURG	0	0	7.2794	11.349306	1	1	1	1	1	1	1	1	11	1	12	8	2	2	1	0	1	17	21	20	21	5.4	5.7
273981	167996	13/12/2134 16:07:48	19/12/2134 16:04:18	metavision	13/12/2134 21:43:00	-0.232778	MRSA SCREEN	0	13/12/2134 00:00:00	13/12/2134 21:43:00	0	63.3279	M	1	WHITE	1	0	0	0	0	0	SURG	0	0	5.9976	19.010417	1	1	0	0	0	0	1	1	1	1	6	6	2	2	1	0	1	11	11	22	26	1	1.2
272418	109151	8/6/2141 18:37:55	28/6/2141 16:24:14	metavision	8/6/2141 14:40:00	0.16522	BLOOD CULTURE	0	8/6/2141 00:00:00	8/6/2141 14:40:00	1	85.1408	F	0	WHITE	1	0	0	0	0	0	MED	0	0	19.9072	25.745139	1	1	1	1	1	1	1	1	19	0	6	3	4	2	1	0	1	12	18	18	25	1	1.3
248116	160002	23/2/2145 20:44:53	3/3/2145 09:37:37	metavision	23/2/2145 22:22:00	-0.067442	MRSA SCREEN	0	26/2/2145 00:00:00	23/2/2145 22:22:00	0	88.2675	M	1	BLACK/AFRICAN AMERICAN	0	1	0	0	0	1	CMED	1	1	7.5366	7.33125	1	1	1	1	1	1	1	1	5	0	6	7	4	3	1	1	1	16	25	18	24	2.8	3.2
261281	167360	22/1/2110 18:25:50	24/1/2110 16:41:23	metavision	22/1/2110 17:30:00	0.038773	BLOOD CULTURE	0	24/1/2110 00:00:00	22/1/2110 17:30:00	1	83.7089	F	0	BLACK/AFRICAN AMERICAN	0	1	0	0	0	0	MED	0	0	1.9275	9.877778	1	0	0	0	0	0	1	0	4	0	7	7	2	2	1	1	0	11	15	23	30	0.8	1.2
227074	156185	22/6/2200 18:54:17	23/6/2200 17:33:39	metavision	22/6/2200 17:40:00	0.051586	BLOOD CULTURE	0	22/6/2200 00:00:00	22/6/2200 17:40:00	0	86.1347	F	0	WHITE	1	0	0	0	0	0	MED	0	0	0.944	9.903472	0	0	0	0	0	0	0	0	7	0	3	3	3	3	1	1	1	20	25	20	20	0.8	0.9
261173	127737	7/2/2178 18:09:41	9/2/2178 21:44:47	metavision	7/2/2178 15:40:00	0.103947	BLOOD CULTURE	1	7/2/2178 00:00:00	7/2/2178 15:40:00	1	84.0073	F	0	BLACK/CAPE VERDEAN	0	1	0	0	0	1	MED	0	0	2.1494	8.927778	1	1	0	0	0	1	1	1	4	0	7	4	3	3	1	1	1	15	23	13	19	0.7	0.8
264318	107516	12/2/2197 03:54:51	15/2/2197 16:33:53	metavision	12/2/2197 02:40:00	0.051979	BLOOD CULTURE	0	12/2/2197 00:00:00	12/2/2197 02:40:00	0	59.1334	F	0	WHITE	1	0	0	0	0	0	MED	0	0	3.5271	20.463194	0	0	0	0	0	0	0	0	-14	0	2	3	1	1	1	0	0	13	16	31	33	0.8	1
259914	162617	13/6/2101 19:15:04	18/6/2101 18:44:07	metavision	13/6/2101 19:55:00	-0.027731	MRSA SCREEN	0	13/6/2101 00:00:00	13/6/2101 19:55:00	0	58.4708	F	0	WHITE	1	0	0	0	0	1	NMED	0	0	4.9785	15.759028	0	0	0	0	0	0	0	0	-7	1	3	3	4	3	1	1	1	14	16	25	26	0.5	0.7
274228	160372	29/6/2173 04:56:15	1/7/2173 14:58:21	metavision	28/6/2173 08:47:00	0.839757	BLOOD CULTURE	0	1/7/2173 00:00:00	28/6/2173 08:47:00	0	91.4	F	0	WHITE	1	0	0	0	1	0	MED	1	1	2.4181	2.532639	1	0	0	0	0	0	0	0	20	1	6	4	3	3	1	1	1	14	19	25	31	0.9	1.3
234034	127414	26/7/2160 21:14:44	28/7/2160 17:05:14	metavision	26/7/2160 00:00:00	0.885231	BLOOD CULTURE	1	27/7/2160 00:00:00	26/7/2160 00:00:00	1	84.763	M	1	WHITE	1	0	0	0	0	1	GU	0	1	1.8267	23.751389	1	1	1	1	1	1	1	1	12	0	4	5	4	3	1	1	1	14	14	30	30	1.8	1.8
253009	178404	11/5/2140 19:30:04	2/6/2140 16:46:08	metavision	11/5/2140 20:17:00	-0.032593	BLOOD CULTURE	0	13/5/2140 00:00:00	11/5/2140 20:17:00	1	59.9192	M	1	WHITE	1	0	0	0	0	0	MED	0	0	21.8862	21.875694	1	1	1	1	1	1	1	1	5	1	14	9	4	2	1	0	1	12	17	19	26	1.7	3.9
267550	146474	25/11/2108 23:47:37	28/11/2108 14:07:39	metavision	26/11/2108 02:08:00	-0.097488	BLOOD CULTURE	0	28/11/2108 00:00:00	26/11/2108 02:08:00	0	91.4	F	0	WHITE	1	0	0	0	0	1	MED	0	0	2.5972	4.838194	1	1	1	1	1	1	1	1	-10	0	8	4	4	3	1	1	1	10	16	22	27	0.9	1
209223	173748	15/5/2130 15:14:33	24/5/2130 18:32:35	metavision	15/5/2130 14:50:00	0.017049	TISSUE	0	15/5/2130 00:00:00	15/5/2130 14:50:00	0	45.8518	F	0	WHITE	1	0	0	0	0	1	NSURG	0	0	9.1375	68.470139	1	1	0	0	0	0	1	1	10	1	9	9	2	2	1	1	0	19	20	17	20	4.2	4.6
239844	176562	5/12/2141 09:36:29	6/12/2141 14:57:04	metavision	4/12/2141 22:11:00	0.47603	URINE	0	6/12/2141 00:00:00	4/12/2141 22:11:00	0	52.2695	F	0	WHITE	1	0	0	0	0	0	CMED	0	0	1.2226	3.838194	0	0	0	0	0	0	0	0	-8	1	4	4	2	2	1	0	1	10	12	23	24	0.9	0.9
282083	168091	16/11/2180 00:34:01	26/11/2180 15:35:37	metavision	15/11/2180 20:00:00	0.190289	BLOOD CULTURE	0	16/11/2180 00:00:00	15/11/2180 20:00:00	1	91.4	F	0	WHITE	1	0	0	0	0	0	SURG	1	1	10.6261	11.210417	1	0	0	0	0	0	1	1	14	1	3	3	4	2	1	0	1	10	15	18	25	0.7	0.9
232744	106900	22/5/2101 14:02:23	28/5/2101 13:40:26	metavision	22/5/2101 04:00:00	0.418322	URINE	0	23/5/2101 00:00:00	22/5/2101 04:00:00	1	58.3202	F	0	BLACK/AFRICAN AMERICAN	0	1	0	0	0	1	MED	0	0	5.9848	6.947222	1	1	1	1	1	1	1	1	1	1	8	4	4	2	1	0	1	12	17	11	16	1.1	1.3
215579	161614	9/2/2150 18:15:00	13/2/2150 13:17:46	metavision	9/2/2150 00:00:00	0.760417	BLOOD CULTURE	1	10/2/2150 00:00:00	9/2/2150 00:00:00	1	71.1775	M	1	ASIAN	0	0	0	1	0	0	MED	0	0	3.7936	24.99375	0	0	0	0	0	0	1	1	6	1	8	3	3	1	1	0	0	7	9	24	34	1	1.3
244957	154914	28/1/2103 14:41:09	1/2/2103 01:34:15	metavision	28/1/2103 12:15:00	0.101493	BLOOD CULTURE	0	28/1/2103 00:00:00	28/1/2103 12:15:00	0	91.4	F	0	WHITE	1	0	0	0	0	0	MED	0	0	3.4535	4.180556	0	0	0	0	0	0	0	0	2	0	7	11	2	3	1	1	1	18	18	24	24	1	1
253312	104025	14/1/2101 11:24:58	15/1/2101 21:19:00	metavision	14/1/2101 00:00:00	0.475671	URINE	0	16/1/2101 00:00:00	14/1/2101 00:00:00	0	69.9536	F	0	WHITE	1	0	0	0	0	0	SURG	0	0	1.4125	12.20625	0	0	0	0	0	0	1	1	0	0	2	2	2	2	1	0	1	15	17	19	21	0.8	0.9
259720	160576	8/1/2148 17:51:15	10/1/2148 13:37:44	metavision	8/1/2148 18:58:00	-0.046354	SPUTUM	0	8/1/2148 00:00:00	8/1/2148 18:58:00	1	79.142	M	1	PATIENT DECLINED TO ANSWER	0	0	0	1	0	1	SURG	0	0	1.8239	17.28125	0	0	0	0	0	0	0	0	1	0	3	2	3	1	0	0	1	7	13	24	29	0.8	1
257427	149712	5/10/2190 02:50:58	6/10/2190 18:44:55	metavision	4/10/2190 21:10:00	0.236782	BLOOD CULTURE	0	4/10/2190 00:00:00	4/10/2190 21:10:00	0	72.4561	F	0	WHITE	1	0	0	0	0	1	MED	0	0	1.6625	8.842361	0	0	0	0	0	0	1	1	1	0	5	8	2	2	1	0	1	22	23	22	26	6.6	7.9
220038	141840	13/4/2161 01:22:20	17/4/2161 11:10:53	metavision	13/4/2161 09:04:00	-0.320602	MRSA SCREEN	0	13/4/2161 00:00:00	13/4/2161 09:04:00	0	91.4	F	0	WHITE	1	0	0	0	0	0	NSURG	1	1	4.4087	4.069444	0	0	0	0	0	0	1	1	3	1	4	4	4	1	0	0	1	12	13	22	29	0.8	1
234147	190551	5/8/2105 18:16:26	8/8/2105 00:04:43	metavision	5/8/2105 12:00:00	0.261412	URINE	0	5/8/2105 00:00:00	5/8/2105 12:00:00	0	67.3526	F	0	WHITE	1	0	0	0	0	0	SURG	0	0	2.2419	12.96875	0	0	0	0	0	0	1	0	6	1	8	6	2	0		0	0	16	19	23	26	1.6	1.9
278367	180880	11/4/2141 14:25:51	14/4/2141 00:20:04	metavision	11/4/2141 17:07:00	-0.11191	MRSA SCREEN	0	11/4/2141 00:00:00	11/4/2141 17:07:00	0	74.0988	F	0	UNKNOWN/NOT SPECIFIED	0	0	0	1	0	0	ORTHO	0	0	2.4127	7.282639	0	0	0	0	0	0	1	1	-5	1	2	3	3	2	1	0	1	11	11	21	23	0.5	0.6
249484	156817	10/3/2134 21:43:03	12/3/2134 18:23:50	metavision	10/3/2134 18:30:00	0.134063	BLOOD CULTURE	0	10/3/2134 00:00:00	10/3/2134 18:30:00	0	53.7151	F	0	WHITE	1	0	0	0	0	0	SURG	0	0	1.8617	7.924306	0	0	0	0	0	0	1	0	0	0	5	3	4	2	1	0	1	14	14	25	27	0.6	0.7
228650	116287	27/2/2145 11:51:30	4/3/2145 21:48:40	metavision	27/2/2145 08:15:00	0.150347	BLOOD CULTURE	1	28/2/2145 00:00:00	27/2/2145 08:15:00	1	80.3768	M	1	WHITE	1	0	0	0	0	1	MED	0	0	5.4147	12.045139	1	1	1	1	1	1	1	1	13	0	6	7	4	2	1	0	1	16	25	9	21	2.9	3.1
259578	103453	19/9/2195 01:31:22	21/9/2195 19:07:05	metavision	19/9/2195 05:09:00	-0.151134	MRSA SCREEN	0	19/9/2195 00:00:00	19/9/2195 05:09:00	1	87.3722	F	0	WHITE	1	0	0	0	0	1	TRAUM	0	1	2.7331	6.635417	0	0	0	0	0	0	0	0	-5	0	3	4	4	3	1	1	1	13	15	21	28	0.9	1.2
224307	137350	3/10/2162 10:38:53	9/10/2162 20:59:03	metavision	3/10/2162 09:40:00	0.040891	BLOOD CULTURE	0	6/10/2162 00:00:00	2/10/2162 20:55:00	0	42.1255	F	0	WHITE	1	0	0	0	0	0	MED	0	0	6.4307	14.6125	0	0	0	0	0	0	1	0	-1	1	6	6	2	3	1	1	1	8	17	17	27	0.4	0.4
279224	132817	23/12/2135 16:22:55	25/12/2135 15:00:34	metavision	23/12/2135 13:00:00	0.140914	BLOOD CULTURE	1	26/12/2135 00:00:00	23/12/2135 13:00:00	1	81.9347	M	1	BLACK/AFRICAN AMERICAN	0	1	0	0	1	0	MED	0	0	1.9428	5.068056	0	0	0	0	0	0	1	1	15	0	2	7	3	1	0	0	1	15	18	21	24	2	2.8
272786	121523	15/4/2170 12:15:24	22/4/2170 07:52:06	metavision	15/4/2170 20:57:00	-0.362222	MRSA SCREEN	0	15/4/2170 00:00:00	15/4/2170 20:57:00	0	82.9286	F	0	WHITE	1	0	0	0	0	0	CMED	1	1	6.8172	6.074306	1	0	0	0	0	0	1	1	9	1	10	10	3	2	1	0	1	16	16	17	22	2.3	2.3
205420	166083	31/3/2114 16:49:37	4/4/2114 15:29:23	metavision	31/3/2114 00:00:00	0.701123	URINE	0	1/4/2114 00:00:00	31/3/2114 00:00:00	1	80.0647	F	0	WHITE	1	0	0	0	0	0	MED	0	0	3.9443	3.925	1	1	1	1	1	1	0	0	-3	1	5	6	2	3	1	1	1	7	12	22	29	1	1.5
229776	127106	24/2/2155 20:45:11	25/2/2155 15:24:31	metavision	25/2/2155 03:54:00	-0.297789	MRSA SCREEN	0	25/2/2155 00:00:00	25/2/2155 03:54:00	0	42.1994	M	1	UNKNOWN/NOT SPECIFIED	0	0	0	1	0	0	SURG	0	0	0.7773	11.008333	0	0	0	0	0	0	1	1	0	1	9	10	4	3	1	1	1	11	16	20	22	1	1.2
207130	131966	31/8/2164 21:34:21	3/9/2164 17:40:48	metavision	31/8/2164 18:10:00	0.14191	BLOOD CULTURE	0	1/9/2164 00:00:00	31/8/2164 18:10:00	0	84.2181	M	1	BLACK/CAPE VERDEAN	0	1	0	0	0	0	MED	0	1	2.8378	3.817361	0	0	0	0	0	0	0	0	0	0	5	5	4	3	1	1	1	13	19	25	28	0.7	1
273392	113989	4/4/2153 12:17:36	5/4/2153 16:54:56	metavision	3/4/2153 20:50:00	0.644167	BLOOD CULTURE	0	4/4/2153 00:00:00	3/4/2153 20:50:00	0	81.3734	F	0	WHITE	1	0	0	0	0	0	SURG	0	0	1.1926	7.606944	0	0	0	0	0	0	1	1	4	0	2	5	2	2	1	1	0	12	12	24	25	0.8	1
265286	162642	13/12/2107 15:59:36	14/12/2107 22:59:30	metavision	12/12/2107 17:45:00	0.926806	BLOOD CULTURE	0	13/12/2107 00:00:00	12/12/2107 17:45:00	0	91.4	M	1	WHITE	1	0	0	0	1	0	OMED	0	0	1.2916	4.713194	0	0	0	0	0	0	0	0	5	0	5	3	4	3	1	1	1	14	16	20	21	0.9	0.9
295821	141900	19/10/2113 14:42:08	23/10/2113 21:40:53	metavision	19/10/2113 11:30:00	0.133426	BLOOD CULTURE	0	20/10/2113 00:00:00	19/10/2113 11:30:00	1	84.7082	F	0	WHITE	1	0	0	0	0	0	MED	0	0	4.2908	30.130556	1	1	1	0	1	1	1	1	4	0	7	8	3	3	1	1	1	17	19	16	19	1.8	1.8
240238	106530	4/10/2140 03:23:33	5/10/2140 16:43:06	metavision	4/10/2140 02:30:00	0.037187	BLOOD CULTURE	0	4/10/2140 00:00:00	4/10/2140 02:30:00	1	88.6946	F	0	BLACK/AFRICAN AMERICAN	0	1	0	0	0	0	MED	0	0	1.5552	4.41875	0	0	0	0	0	0	1	1	4	0	6	5	3	2	1	0	1	12	16	17	20	1.3	1.6
286518	197326	8/2/2114 22:32:15	10/2/2114 16:54:07	metavision	8/2/2114 15:30:00	0.293229	BLOOD CULTURE	1	9/2/2114 00:00:00	8/2/2114 15:30:00	1	86.8274	F	0	WHITE	1	0	0	0	0	0	MED	0	0	1.7652	5.771528	1	1	1	1	1	1	1	1	1	0	5	6	3	3	1	1	1	12	12	22	22	0.7	0.7
269804	188369	11/12/2147 21:18:42	15/12/2147 15:23:27	metavision	11/12/2147 19:50:00	0.061597	BLOOD CULTURE	0	12/12/2147 00:00:00	11/12/2147 19:50:00	0	56.9458	F	0	WHITE	1	0	0	0	1	0	MED	1	1	3.7533	3.752083	0	0	0	0	0	0	0	0	16	1	6	4	2	2	1	1	0	14	17	21	27	0.6	0.7
250735	143692	2/11/2146 23:46:46	5/11/2146 17:40:32	metavision	2/11/2146 21:15:00	0.105394	URINE	1	5/11/2146 00:00:00	2/11/2146 21:15:00	1	88.0293	F	0	WHITE	1	0	0	0	0	0	MED	0	0	2.7457	7.594444	1	1	0	0	0	1	1	0	14	0	4	3	3	2	1	0	1	14	17	18	23	1	1.1
270553	151905	9/2/2168 11:38:11	10/2/2168 16:07:53	metavision	9/2/2168 12:22:00	-0.030428	MRSA SCREEN	0	9/2/2168 00:00:00	9/2/2168 12:22:00	0	77.4336	F	0	WHITE	1	0	0	0	0	0	ORTHO	0	0	1.1873	9.320139	0	0	0	0	0	0	1	0	3	1	4	4	3	1	1	0	0	9	11	23	26	0.5	0.7
240992	185687	3/2/2150 21:25:41	8/2/2150 21:19:05	metavision	4/2/2150 01:00:00	-0.148831	MRSA SCREEN	0	4/2/2150 00:00:00	4/2/2150 01:00:00	0	67.4375	F	0	WHITE	1	0	0	0	0	0	TRAUM	0	0	4.9954	7.795833	0	0	0	0	0	0	1	1	0	1	4	4	3	1	1	0	0	12	15	18	21	1	1.3
212846	160676	18/3/2163 18:21:56	20/3/2163 16:05:18	metavision	18/3/2163 00:00:00	0.765231	URINE	1	19/3/2163 00:00:00	18/3/2163 00:00:00	1	91.4	M	1	ASIAN	0	0	0	1	0	0	MED	0	0	1.9051	5.890972	1	1	1	0	1	1	1	1	0	0	5	6	3	3	1	1	1	17	19	18	22	1.3	1.8
289350	158157	19/4/2195 07:38:15	22/4/2195 06:50:07	metavision	19/4/2195 03:45:00	0.161979	BLOOD CULTURE	0	19/4/2195 00:00:00	19/4/2195 03:45:00	0	91.4	F	0	WHITE	1	0	0	0	0	0	SURG	0	0	2.9666	6.188194	0	0	0	0	0	0	1	0	0	0	4	4	2	0	0	0	0	11	16	24	26	1.3	1.6
227905	157735	22/11/2132 14:15:38	30/11/2132 17:42:50	metavision	22/11/2132 16:08:00	-0.078032	MRSA SCREEN	0	25/11/2132 00:00:00	22/11/2132 16:08:00	0	83.7801	F	0	WHITE	1	0	0	0	0	0	CMED	0	0	8.1439	20.055556	1	1	1	1	1	1	1	1	6	1	15	11	3	3	1	1	1	19	28	13	21	1.5	1.9
234515	190862	8/9/2124 15:27:05	12/9/2124 19:18:55	metavision	8/9/2124 17:10:00	-0.07147	BLOOD CULTURE	0	8/9/2124 00:00:00	8/9/2124 17:10:00	0	81.7075	M	1	WHITE	1	0	0	0	0	0	MED	0	0	4.161	6.036111	1	1	1	1	1	1	1	1	6	0	11	8	4	2	1	0	1	21	23	18	20	4.3	5
228990	185061	4/4/2119 13:04:53	7/4/2119 19:14:42	metavision	4/4/2119 12:56:00	0.006169	URINE	0	6/4/2119 00:00:00	4/4/2119 12:56:00	0	70.9803	M	1	WHITE	1	0	0	0	0	1	CMED	1	1	3.2568	3.198611	0	0	0	0	0	0	1	1	-6	1	9	13	4	3	1	1	1	14	22	18	21	1	1.4
215207	186209	25/1/2141 22:26:20	6/2/2141 16:43:58	metavision	25/1/2141 00:00:00	0.934954	URINE	0	26/1/2141 00:00:00	25/1/2141 00:00:00	1	37.5806	M	1	WHITE	1	0	0	0	0	0	TRAUM	0	0	11.7622	29.577083	1	1	1	1	1	1	1	1	13	1	5	8	4	2	1	0	1	12	18	18	22	1.2	2
216204	154545	10/9/2185 09:45:55	11/9/2185 17:30:12	metavision	9/9/2185 18:24:00	0.64022	URINE	0	11/9/2185 00:00:00	9/9/2185 18:24:00	0	62.4709	M	1	WHITE	1	0	0	0	0	0	CMED	0	0	1.3224	4.9875	0	0	0	0	0	0	1	1	0	1	6	3	2	2	1	1	0	11	11	25	25	0.7	0.7
290816	151299	18/6/2103 16:34:32	2/7/2103 13:45:15	metavision	18/6/2103 18:31:00	-0.08088	URINE	0	20/6/2103 00:00:00	18/6/2103 18:31:00	1	80.5712	F	0	WHITE	1	0	0	0	0	1	MED	0	0	13.8824	13.925694	1	0	0	0	0	0	1	1	4	1	6	6	3	2	1	0	1	13	15	25	26	1.3	1.3
260959	118732	22/5/2156 05:50:43	23/5/2156 14:56:04	metavision	22/5/2156 10:12:00	-0.181447	MRSA SCREEN	0	23/5/2156 00:00:00	22/5/2156 10:12:00	0	91.4	F	0	UNABLE TO OBTAIN	0	0	0	1	0	0	CMED	1	1	1.3787	1.229167	0	0	0	0	0	0	0	0	-12	0	4	6	4	3	1	1	1	19	24	15	23	1.6	2
250142	149453	9/6/2199 18:05:49	27/6/2199 14:19:14	metavision	9/6/2199 10:29:00	0.317234	URINE	0	12/6/2199 00:00:00	9/6/2199 10:29:00	1	72.9434	F	0	WHITE	1	0	0	0	0	1	NSURG	0	0	17.8427	19.899306	1	0	0	0	0	0	1	1	16	1	6	6	4	3	1	1	1	12	13	25	26	0.8	0.9
247217	119216	9/7/2108 17:54:59	12/7/2108 14:56:51	metavision	9/7/2108 00:00:00	0.746516	URINE	0	10/7/2108 00:00:00	9/7/2108 00:00:00	1	91.4	F	0	WHITE	1	0	0	0	0	0	MED	0	0	2.8763	6.942361	1	0	0	0	0	0	0	0	8	0	3	2	2	3	1	1	1	10	12	24	26	0.4	0.5
285408	187213	8/12/2156 11:21:41	13/12/2156 20:01:10	metavision	7/12/2156 12:32:00	0.951169	URINE	0	8/12/2156 00:00:00	7/12/2156 12:32:00	0	80.5384	F	0	WHITE	1	0	0	0	0	0	CMED	0	0	5.3608	14.982639	1	0	0	0	0	0	1	1	-9	1	4	6	4	2	1	0	1	12	16	22	29	0.8	1
210248	182947	22/8/2182 20:40:11	27/8/2182 18:54:44	metavision	22/8/2182 19:15:00	0.059155	BLOOD CULTURE	0	23/8/2182 00:00:00	22/8/2182 19:15:00	0	80.1523	M	1	WHITE	1	0	0	0	1	0	MED	1	1	4.9268	4.834722	1	1	1	0	1	1	1	1	18	0	6	6	4	2	1	0	1	15	20	15	16	2.5	3.5
207047	192192	29/4/2156 03:52:54	30/4/2156 20:47:49	metavision	29/4/2156 00:00:00	0.161736	URINE	0	1/5/2156 00:00:00	29/4/2156 00:00:00	0	66.7147	F	0	WHITE	1	0	0	0	0	0	MED	0	0	1.7048	7.540972	0	0	0	0	0	0	0	0	4	0	2	2	4	2	1	0	1	10	26	13	22	0.5	1
229396	135549	18/6/2125 17:22:48	28/6/2125 13:59:29	metavision	18/6/2125 18:05:00	-0.029306	MRSA SCREEN	0	20/6/2125 00:00:00	18/6/2125 18:05:00	1	64.33	M	1	WHITE	1	0	0	0	0	0	MED	0	1	9.8588	9.807639	1	1	1	1	1	1	1	1	13	0	4	4	3	3	1	1	1	14	19	14	21	0.5	1
209969	175845	17/3/2129 05:39:54	18/3/2129 21:20:58	metavision	17/3/2129 07:41:00	-0.084097	MRSA SCREEN	0	20/3/2129 00:00:00	17/3/2129 07:41:00	0	81.2776	M	1	WHITE	1	0	0	0	0	0	MED	0	0	1.6535	8.296528	1	1	1	1	1	1	1	0	5	0	4	2	3	2	1	0	1	16	17	17	24	1	1.1
265677	140124	5/8/2151 23:51:47	7/8/2151 16:24:55	metavision	5/8/2151 19:55:00	0.164433	BLOOD CULTURE	0	6/8/2151 00:00:00	5/8/2151 19:55:00	0	91.4	M	1	WHITE	1	0	0	0	0	1	MED	0	1	1.6897	3.754167	0	1	0	0	0	1	1	0	1	1	5	5	3	2	1	0	1	14	23	21	22	1.1	1.2
242671	174124	25/6/2172 19:54:38	30/6/2172 16:53:36	metavision	25/6/2172 16:16:00	0.151829	URINE	1	26/6/2172 00:00:00	25/6/2172 16:16:00	1	80.7163	F	0	WHITE	1	0	0	0	0	0	MED	0	0	4.8743	6.834722	1	0	0	0	0	0	0	0	10	1	4	4	3	2	1	1	0	10	12	27	36	0.9	1.2
257051	196327	16/1/2198 00:46:48	17/1/2198 12:46:07	metavision	15/1/2198 21:55:00	0.119306	BLOOD CULTURE	0	16/1/2198 00:00:00	15/1/2198 21:55:00	1	63.0513	F	0	WHITE	1	0	0	0	0	0	OMED	1	1	1.4995	6.490972	0	0	0	0	0	0	0	0	6	0	7	7	3	2	1	0	1	14	20	23	24	3.2	3.6
277198	168974	5/1/2151 00:56:54	11/1/2151 13:19:04	metavision	5/1/2151 00:00:00	0.039514	URINE	1	5/1/2151 00:00:00	5/1/2151 00:00:00	1	77.2748	M	1	WHITE	1	0	0	0	1	0	MED	0	0	6.5154	16.4875	1	0	0	0	0	0	0	0	4	1	3	3	4	3	1	1	1	8	18	23	26	0.7	0.9
288427	155803	26/9/2183 19:58:40	4/10/2183 19:57:02	metavision	26/9/2183 00:00:00	0.832407	SWAB	0	27/9/2183 00:00:00	26/9/2183 00:00:00	0	79.6705	M	1	WHITE	1	0	0	0	0	1	TRAUM	1	1	7.9989	7.839583	1	0	0	0	0	0	1	1	7	1	3	5	2	1	1	0	0	11	15	26	27	1.2	1.4
293646	139858	28/5/2160 22:40:24	31/5/2160 22:44:58	metavision	28/5/2160 19:05:00	0.149583	BLOOD CULTURE	1	29/5/2160 00:00:00	28/5/2160 19:05:00	1	91.4	M	1	WHITE	1	0	0	0	0	1	MED	0	0	3.0032	6.609722	1	1	1	1	1	1	1	1	12	0	8	5	4	2	1	0	1	15	16	20	27	1.1	1.4
250858	151336	12/7/2108 17:24:44	20/7/2108 18:41:14	metavision	12/7/2108 17:15:00	0.006759	BLOOD CULTURE	0	13/7/2108 00:00:00	12/7/2108 17:15:00	1	45.3343	F	0	WHITE	1	0	0	0	0	0	MED	0	0	8.0531	10.9	1	1	1	1	1	1	1	1	4	1	7	2	4	1	1	0	0	13	21	17	23	0.4	0.7
275377	115562	28/6/2144 20:09:12	2/7/2144 13:31:36	metavision	28/6/2144 19:30:00	0.027222	URINE	0	29/6/2144 00:00:00	28/6/2144 19:30:00	1	83.8157	F	0	WHITE	1	0	0	0	0	1	CMED	0	1	3.7239	3.699306	1	0	0	0	0	0	1	1	0	1	2	8	3	2	1	0	1	15	20	18	19	1.3	1.4
243547	184247	16/8/2103 18:12:42	18/8/2103 03:55:43	metavision	16/8/2103 21:08:00	-0.121736	MRSA SCREEN	0	16/8/2103 00:00:00	16/8/2103 00:00:00	0	43.708	M	1	PATIENT DECLINED TO ANSWER	0	0	0	1	0	0	TRAUM	0	0	1.4049	20.943056	0	0	0	0	0	0	0	0	-6	1	9	9	3	3	1	1	1	9	14	24	27	0.7	1
230091	197558	8/5/2134 12:49:37	9/5/2134 21:19:56	metavision	8/5/2134 00:00:00	0.534456	URINE	1	9/5/2134 00:00:00	8/5/2134 00:00:00	1	91.4	F	0	WHITE	1	0	0	0	0	1	MED	0	0	1.3544	5.067361	1	1	1	1	1	1	1	1	16	0	6	5	4	2	1	0	1	16	27	15	21	1.5	1.7
265312	181085	20/4/2184 21:44:32	23/4/2184 17:11:10	metavision	20/4/2184 21:30:00	0.010093	BLOOD CULTURE	0	22/4/2184 00:00:00	20/4/2184 21:30:00	0	74.3753	M	1	WHITE	1	0	0	0	0	0	MED	1	1	2.8102	2.678472	1	1	1	0	1	1	1	1	4	1	3	3	3	2	1	0	1	14	16	27	27	0.7	0.8
228407	168911	1/3/2110 22:41:11	4/3/2110 05:54:50	metavision	1/3/2110 20:20:00	0.098044	URINE	0	2/3/2110 00:00:00	1/3/2110 20:20:00	0	81.3187	M	1	WHITE	1	0	0	0	0	0	MED	1	1	2.3011	2.295139	1	0	0	0	0	0	1	1	10	1	11	8	2	2	1	0	1	19	22	15	16	3.9	4.4
202684	148969	4/9/2163 15:26:03	6/9/2163 14:17:27	metavision	4/9/2163 11:30:00	0.163924	BLOOD CULTURE	1	7/9/2163 00:00:00	4/9/2163 11:30:00	1	88.555	F	0	WHITE	1	0	0	0	0	0	MED	0	0	1.9524	3.8625	0	0	0	0	0	0	0	0	0	0	4	2	2	2	1	0	1	9	16	22	24	0.8	0.8
287010	123771	24/6/2191 16:53:11	2/7/2191 14:22:17	metavision	24/6/2191 22:33:00	-0.235984	MRSA SCREEN	0	25/6/2191 00:00:00	24/6/2191 22:33:00	0	84.0292	M	1	WHITE	1	0	0	0	0	0	SURG	0	0	7.8952	18.936111	1	0	0	0	0	0	1	1	15	1	4	6	4	1	1	0	0	9	18	20	27	1.4	1.7
278264	131522	8/3/2193 11:07:10	26/3/2193 10:34:41	metavision	8/3/2193 00:35:00	0.439005	BLOOD CULTURE	0	8/3/2193 00:00:00	8/3/2193 00:35:00	0	77.2693	F	0	UNABLE TO OBTAIN	0	0	0	1	0	0	MED	1	1	17.9774	18.479167	1	0	0	0	0	0	1	1	5	0	7	8	4	3	1	1	1	10	11	25	28	1	1.1
218175	187690	14/5/2125 04:14:13	15/5/2125 16:57:52	metavision	14/5/2125 00:55:00	0.138345	BLOOD CULTURE	0	14/5/2125 00:00:00	14/5/2125 00:55:00	0	56.8144	F	0	WHITE	1	0	0	0	0	0	SURG	0	0	1.5303	7.400694	1	0	0	0	0	0	1	1	-2	1	5	6	3	1	1	0	0	15	25	14	21	1.5	1.8
258333	102494	26/6/2170 00:48:06	28/6/2170 17:07:20	metavision	25/6/2170 23:50:00	0.040347	URINE	0	26/6/2170 00:00:00	25/6/2170 23:50:00	0	82.1209	M	1	BLACK/AFRICAN AMERICAN	0	1	0	0	0	0	MED	0	0	2.68	21.629861	1	1	0	0	0	0	1	1	10	1	5	6	3	1	0	0	1	11	18	20	21	2.1	2.6
280514	103159	9/9/2166 11:01:31	12/9/2166 15:55:15	metavision	9/9/2166 10:20:00	0.028831	BLOOD CULTURE	0	12/9/2166 00:00:00	9/9/2166 10:20:00	0	84.5385	M	1	WHITE	1	0	0	0	1	0	MED	0	0	3.204	8.108333	0	0	0	0	0	0	1	1	10	1	5	4	2	3	1	1	1	9	14	17	27	0.7	1.2
239441	143007	1/2/2176 17:58:59	6/2/2176 16:43:12	metavision	1/2/2176 02:30:00	0.645127	BLOOD CULTURE	0	1/2/2176 00:00:00	1/2/2176 02:30:00	0	75.6622	F	0	WHITE	1	0	0	0	0	1	MED	1	1	4.9474	6.311111	1	0	0	0	0	0	1	1	12	0	2	1	3	2	1	0	1	14	15	25	27	1.1	1.3
222088	156863	6/9/2101 18:27:49	8/9/2101 17:44:19	metavision	6/9/2101 13:45:00	0.1964	BLOOD CULTURE	0	7/9/2101 00:00:00	6/9/2101 13:45:00	1	82.162	M	1	WHITE	1	0	0	0	0	1	MED	0	0	1.9698	5.936111	1	0	0	0	0	0	0	0	11	0	4	6	4	2	0	1	1	14	15	26	31	1.5	1.5
205744	113093	15/4/2101 18:48:56	16/4/2101 18:05:48	metavision	15/4/2101 23:26:00	-0.192407	MRSA SCREEN	0	15/4/2101 00:00:00	15/4/2101 23:26:00	0	76.5137	F	0	WHITE	1	0	0	0	0	0	ORTHO	0	0	0.97	4.409722	0	0	0	0	0	0	0	0	0	1	5	3	1	1	1	0	0	10	11	24	24	0.8	0.9
299407	145245	9/7/2151 02:13:09	24/7/2151 23:55:01	metavision	9/7/2151 04:06:00	-0.078368	MRSA SCREEN	0	12/7/2151 00:00:00	9/7/2151 04:06:00	0	57.9315	M	1	WHITE	1	0	0	0	0	1	TRAUM	0	0	15.9041	18.624306	1	0	0	0	0	0	1	1	-2	1	8	5	2	2	1	0	1	15	16	22	28	5.1	5.3
248559	154554	1/11/2150 20:14:21	3/11/2150 18:44:10	metavision	1/11/2150 00:02:00	0.84191	Blood (CMV AB)	0	1/11/2150 00:00:00	1/11/2150 00:02:00	0	47.114	M	1	WHITE	1	0	0	0	0	0	SURG	0	0	1.9374	4.842361	0	0	0	0	0	0	0	0	0	0	5	3	4	1	0	0	1	17	18	27	32	8.5	9.4
265217	190470	9/4/2117 15:06:07	15/4/2117 19:13:34	metavision	9/4/2117 12:45:00	0.097998	BLOOD CULTURE	0	9/4/2117 00:00:00	9/4/2117 12:45:00	1	85.5898	F	0	BLACK/HAITIAN	0	1	0	0	0	0	MED	1	1	6.1718	6.079861	1	1	1	1	1	1	1	1	10	1	12	9	4	3	1	1	1	14	19	15	19	3	4.2
231191	107623	5/3/2103 22:33:41	10/3/2103 16:53:29	metavision	5/3/2103 19:55:00	0.110197	URINE	0	7/3/2103 00:00:00	5/3/2103 19:55:00	0	91.4	F	0	WHITE	1	0	0	0	0	0	MED	0	0	4.7638	6.684722	0	0	0	0	0	0	0	0	0	0	3	3	4	3	1	1	1	10	17	24	26	1.1	1.2
264508	170376	6/9/2105 00:57:47	11/9/2105 21:49:02	metavision	6/9/2105 00:00:00	0.040127	URINE	0	8/9/2105 00:00:00	6/9/2105 00:00:00	0	91.4	M	1	WHITE	1	0	0	0	0	1	MED	0	0	5.8689	10.547222	1	0	0	0	0	0	1	1	8	0	3	3	4	2	1	0	1	15	15	18	18	1.9	1.9
252031	145178	20/10/2114 05:03:11	23/10/2114 15:49:52	metavision	20/10/2114 04:00:00	0.043877	BLOOD CULTURE	0	20/10/2114 00:00:00	20/10/2114 04:00:00	0	52.7075	F	0	WHITE	1	0	0	0	0	0	MED	0	1	3.4491	3.443056	0	0	0	0	0	0	0	0	0	0	4	2	3	2	0	1	1	16	18	25	26	0.5	0.5
200729	183023	8/3/2200 23:56:11	11/3/2200 13:39:32	metavision	8/3/2200 21:45:00	0.0911	BLOOD CULTURE	0	9/3/2200 00:00:00	8/3/2200 21:45:00	0	58.9938	M	1	WHITE	1	0	0	0	0	0	SURG	0	0	2.5718	3.576389	0	0	0	0	0	0	1	0	4	0	3	3	4	2	1	0	1	10	12	22	26	1	1
225839	196298	30/10/2168 01:00:07	1/11/2168 19:46:29	metavision	30/10/2168 00:00:00	0.041748	SEROLOGY/BLOOD	0	2/11/2168 00:00:00	30/10/2168 00:00:00	1	52.2284	F	0	WHITE	1	0	0	0	0	1	MED	0	0	2.7822	33.813194	1	1	0	0	0	1	1	1	1	1	5	5	3	1	0	0	1	11	16	21	24	0.9	1.2
214425	183688	14/5/2124 07:45:16	7/6/2124 14:19:42	metavision	14/5/2124 00:00:00	0.323102	SEROLOGY/BLOOD	0	15/5/2124 00:00:00	14/5/2124 00:00:00	1	62.1889	M	1	WHITE	1	0	0	0	0	0	MED	0	0	24.2739	28.257639	1	0	0	0	0	0	1	1	17	1	7	5	4	2	1	0	1	13	20	19	22	1.2	1.3
291230	102712	1/7/2127 17:55:07	5/7/2127 17:51:39	metavision	1/7/2127 00:00:00	0.746609	URINE	0	3/7/2127 00:00:00	1/7/2127 00:00:00	0	73.3213	F	0	WHITE	1	0	0	0	0	0	MED	0	0	3.9976	12.872222	1	0	0	0	0	0	1	1	3	0	12	9	3	2	1	0	1	23	44	9	18	4.4	8.1
211484	145083	17/1/2155 15:31:55	20/1/2155 20:34:17	metavision	17/1/2155 18:25:00	-0.120197	MRSA SCREEN	0	17/1/2155 00:00:00	17/1/2155 18:25:00	0	68.8229	F	0	WHITE	1	0	0	0	0	0	CMED	0	0	3.21	6.858333	0	0	0	0	0	0	1	1	-12	1	4	5	4	2	1	0	1	9	9	20	21	0.5	0.5
278939	177909	9/5/2197 22:42:05	12/5/2197 04:29:35	metavision	9/5/2197 15:34:00	0.29728	BLOOD CULTURE	0	10/5/2197 00:00:00	9/5/2197 15:34:00	0	91.4	F	0	WHITE	1	0	0	0	0	1	MED	0	0	2.2413	2.745833	0	1	0	0	0	1	0	0	12	0	4	3	3	3	1	1	1	11	11	19	19	0.5	0.5
236120	198480	6/5/2169 23:17:17	8/5/2169 01:58:01	metavision	6/5/2169 23:45:00	-0.019248	MRSA SCREEN	0	7/5/2169 00:00:00	6/5/2169 23:45:00	1	86.8575	M	1	WHITE	1	0	0	0	0	0	MED	1	1	1.1116	5.401389	1	1	1	0	1	1	0	0	6	0	6	2	2	1	0	0	1	23	25	8	8	1.9	2.4
224515	113150	27/5/2167 18:09:41	7/7/2167 11:21:24	metavision	28/5/2167 10:58:00	-0.70022	MRSA SCREEN	0	30/5/2167 00:00:00	28/5/2167 10:58:00	0	67.9194	F	0	WHITE	1	0	0	0	0	0	CMED	0	0	40.7165	53.765972	0	0	0	0	0	0	1	1	0	1	9	8	4	2	1	0	1	16	16	21	22	0.6	0.9
239280	113695	22/5/2198 18:12:23	15/6/2198 18:36:59	metavision	22/5/2198 16:00:00	0.091933	URINE	0	22/5/2198 00:00:00	22/5/2198 16:00:00	1	85.5953	M	1	WHITE	1	0	0	0	0	0	MED	1	1	24.0171	23.952083	1	1	1	1	1	1	1	1	4	1	5	6	3	3	1	1	1	8	10	24	27	0.6	0.9
230269	148473	5/10/2122 11:59:38	8/10/2122 16:48:23	metavision	5/10/2122 11:00:00	0.041412	BLOOD CULTURE	0	8/10/2122 00:00:00	5/10/2122 11:00:00	1	68.1603	F	0	WHITE	1	0	0	0	1	0	MED	1	1	3.2005	3.150694	1	1	1	1	1	1	1	1	19	1	11	6	4	3	1	1	1	9	20	22	27	0.7	1
286542	148079	9/6/2185 13:22:56	11/6/2185 16:50:04	metavision	9/6/2185 10:50:00	0.106204	BLOOD CULTURE	0	9/6/2185 00:00:00	9/6/2185 10:50:00	1	72.4396	F	0	WHITE	1	0	0	0	0	0	MED	0	1	2.1438	5.176389	1	0	0	0	0	0	0	0	5	1	6	5	1	3	1	1	1	12	21	24	34	0.7	1.1
200143	170244	1/4/2191 21:45:49	28/4/2191 16:32:23	metavision	1/4/2191 23:01:00	-0.052211	MRSA SCREEN	1	1/4/2191 00:00:00	1/4/2191 23:01:00	1	62.2464	F	0	WHITE	1	0	0	0	0	0	MED	1	1	26.7823	26.698611	1	0	0	0	0	0	1	1	2	1	5	5	3	2	1	0	1	12	14	26	26	0.7	0.8
286621	156517	24/5/2124 18:32:21	26/5/2124 15:05:14	metavision	24/5/2124 16:10:00	0.098854	URINE	0	25/5/2124 00:00:00	24/5/2124 16:10:00	1	63.9138	F	0	WHITE	1	0	0	0	0	0	SURG	0	0	1.8562	7.875694	1	1	1	1	1	1	1	1	-4	1	10	8	3	2	1	0	1	12	20	20	22	1	1.5
258851	111973	26/10/2129 16:23:20	3/11/2129 21:27:18	metavision	26/10/2129 12:04:00	0.180093	BLOOD CULTURE	1	29/10/2129 00:00:00	26/10/2129 12:04:00	1	71.5252	F	0	WHITE	1	0	0	0	0	0	SURG	0	0	8.2111	13.047222	1	1	0	0	0	0	1	1	2	1	4	7	3	2	1	0	1	7	13	27	32	0.5	1
255799	156814	3/2/2127 00:16:39	4/2/2127 02:29:13	metavision	2/2/2127 20:30:00	0.157396	BLOOD CULTURE	0	3/2/2127 00:00:00	2/2/2127 20:30:00	0	66.8324	M	1	WHITE	1	0	0	0	0	1	NMED	0	0	1.0921	3.625	0	0	0	0	0	0	0	0	-4	0	3	5	2	2	1	1	0	12	24	22	25	1.1	1.2
293184	184018	4/3/2129 02:50:52	20/3/2129 22:58:57	metavision	4/3/2129 01:00:00	0.076991	BLOOD CULTURE	0	6/3/2129 00:00:00	4/3/2129 01:00:00	1	68.3355	M	1	HISPANIC OR LATINO	0	0	1	0	0	0	MED	0	0	16.8389	24.559028	1	1	1	1	1	1	1	1	10	1	10	8	4	2	0	1	1	17	22	15	18	3.8	4.3
203415	127242	6/9/2132 21:17:32	8/9/2132 01:20:06	metavision	6/9/2132 20:30:00	0.033009	BLOOD CULTURE	0	7/9/2132 00:00:00	6/9/2132 20:30:00	0	46.7279	M	1	WHITE	1	0	0	0	1	0	MED	1	1	1.1684	1.134028	0	0	0	0	0	0	1	1	9	1	7	8	4	3	1	1	1	14	17	20	20	0.9	1.1
278418	108562	29/9/2100 19:26:50	3/10/2100 01:11:21	metavision	29/9/2100 00:00:00	0.810301	BLOOD CULTURE	0	1/10/2100 00:00:00	29/9/2100 00:00:00	1	77.8799	F	0	WHITE	1	0	0	0	1	0	OMED	0	0	3.2392	7.974306	1	1	1	1	1	1	1	1	16	0	4	2	2	2	1	0	1	14	18	19	23	0.6	1
211098	176123	3/2/2171 12:14:27	8/2/2171 02:30:48	metavision	3/2/2171 09:52:00	0.098924	BLOOD CULTURE	0	3/2/2171 00:00:00	3/2/2171 09:52:00	1	75.8538	M	1	ASIAN - CHINESE	0	0	0	1	0	0	MED	1	1	4.5947	15.636806	1	1	1	1	1	1	1	1	17	1	4	4	2	2	1	0	1	13	15	22	29	1	1.3
282219	113585	15/10/2105 18:48:01	18/10/2105 16:28:04	metavision	15/10/2105 21:30:00	-0.112488	MRSA SCREEN	0	18/10/2105 00:00:00	15/10/2105 21:30:00	0	83.9553	F	0	WHITE	1	0	0	0	0	0	TRAUM	0	0	2.9028	10.946528	0	0	0	0	0	0	0	0	3	0	3	4	4	2	1	0	1	11	15	27	31	1.5	1.6
224325	103146	23/4/2114 18:16:31	9/5/2114 15:46:07	metavision	23/4/2114 20:14:00	-0.081586	URINE	0	23/4/2114 00:00:00	23/4/2114 20:14:00	1	64.0124	M	1	WHITE	1	0	0	0	0	0	CMED	1	1	15.8956	15.825694	1	1	1	0	1	1	1	1	9	0	9	8	4	3	1	1	1	18	18	20	21	2	2.2
268393	180456	29/5/2119 03:40:32	30/5/2119 17:12:24	metavision	28/5/2119 13:07:00	0.60662	SWAB	0	28/5/2119 00:00:00	28/5/2119 13:07:00	0	60.2532	M	1	WHITE	1	0	0	0	0	1	SURG	0	0	1.5638	5.15625	0	0	0	0	0	0	0	0	-6	1	5	3	4	2	1	0	1	9	17	21	24	0.8	0.9
280339	186146	9/3/2174 16:16:00	23/3/2174 07:05:57	metavision	9/3/2174 15:10:00	0.045833	BLOOD CULTURE	1	10/3/2174 00:00:00	9/3/2174 15:10:00	1	78.4001	M	1	WHITE	1	0	0	0	0	0	MED	1	1	13.618	13.492361	1	1	1	0	1	1	1	1	10	0	2	5	3	2	1	0	1	14	16	20	21	1.6	1.8
239732	141118	5/11/2161 12:39:08	13/11/2161 16:43:51	metavision	5/11/2161 15:30:00	-0.118657	MRSA SCREEN	0	6/11/2161 00:00:00	5/11/2161 15:30:00	0	53.9505	F	0	WHITE	1	0	0	0	0	0	CMED	1	1	8.1699	8.107639	0	0	0	0	0	0	1	1	-2	1	7	4	2	2	1	0	1	14	21	16	21	0.8	1
207609	137556	8/8/2113 20:06:08	9/8/2113 17:42:23	metavision	8/8/2113 20:58:00	-0.036019	MRSA SCREEN	0	9/8/2113 00:00:00	8/8/2113 20:58:00	1	65.8276	M	1	WHITE	1	0	0	0	0	1	MED	0	0	0.9002	3.796528	1	1	1	1	1	0	0	0	-1	0	2	1	3	2	1	0	1	13	14	18	21	0.9	1
240471	140369	26/11/2128 19:45:14	30/11/2128 03:04:41	metavision	26/11/2128 14:45:00	0.208495	FLUID,OTHER	0	27/11/2128 00:00:00	26/11/2128 14:45:00	0	75.5828	F	0	WHITE	1	0	0	0	0	0	SURG	0	0	3.3052	10.21875	0	0	0	0	0	0	1	1	0	1	3	4	3	2	1	0	1	12	17	15	17	0.8	0.8
238100	106288	28/7/2179 20:01:14	2/8/2179 18:34:12	metavision	28/7/2179 19:00:00	0.042523	BLOOD CULTURE	0	29/7/2179 00:00:00	28/7/2179 19:00:00	0	73.9975	F	0	UNABLE TO OBTAIN	0	0	0	1	0	0	ORTHO	0	0	4.9396	9.229861	1	0	0	0	0	0	1	1	0	1	3	3	0	1	1	0	0	10	13	22	22	0.8	0.9
205328	177338	23/1/2198 12:41:17	28/1/2198 19:16:28	metavision	22/1/2198 22:46:00	0.580058	JOINT FLUID	1	23/1/2198 00:00:00	22/1/2198 22:46:00	1	81.6281	M	1	WHITE	1	0	0	0	0	1	MED	0	0	5.2744	22.688194	1	1	0	0	0	1	1	1	9	1	4	3	4	2	1	0	1	10	14	30	31	1.1	1.2
293718	147391	11/3/2124 15:59:09	18/3/2124 16:32:32	metavision	11/3/2124 18:00:00	-0.083924	MRSA SCREEN	0	12/3/2124 00:00:00	11/3/2124 18:00:00	1	78.6985	F	0	WHITE	1	0	0	0	0	0	NMED	1	1	7.0232	17.834722	0	0	0	0	0	0	1	1	10	1	6	4	3	3	1	1	1	11	13	19	26	0.4	0.7
294985	163870	11/1/2107 19:53:33	13/1/2107 16:23:50	metavision	11/1/2107 12:25:00	0.311493	URINE	0	12/1/2107 00:00:00	11/1/2107 12:25:00	0	91.4	F	0	WHITE	1	0	0	0	0	0	MED	1	1	1.8544	2.123611	1	0	0	0	0	0	1	1	9	1	3	6	3	2	1	0	1	7	15	19	29	0.4	0.8
222086	155320	13/2/2173 18:53:19	25/2/2173 15:43:50	metavision	13/2/2173 14:00:00	0.203692	BLOOD CULTURE	0	13/2/2173 00:00:00	13/2/2173 14:00:00	0	84.9875	F	0	ASIAN - VIETNAMESE	0	0	0	1	0	1	MED	0	0	11.8684	19.020833	1	0	0	0	0	0	1	1	9	1	4	6	3	3	1	1	1	10	17	22	31	0.6	0.7
248681	137876	11/4/2172 22:44:21	26/4/2172 13:28:35	metavision	12/4/2172 03:40:00	-0.205313	MRSA SCREEN	1	12/4/2172 00:00:00	12/4/2172 03:40:00	1	80.4207	F	0	UNABLE TO OBTAIN	0	0	0	1	0	0	MED	1	1	14.6141	14.610417	1	1	1	0	1	1	1	1	14	1	6	4	4	3	1	1	1	12	14	29	30	0.7	0.9
298895	104840	10/6/2140 02:22:53	13/6/2140 14:04:56	metavision	9/6/2140 19:50:00	0.272836	URINE	0	10/6/2140 00:00:00	9/6/2140 19:50:00	1	57.3811	F	0	WHITE	1	0	0	0	0	0	GYN	0	0	3.4875	7.64375	1	1	0	0	0	1	0	0	6	1	4	6	3	3	1	1	1	11	11	19	19	0.5	0.5
287637	108704	17/8/2129 03:54:13	19/8/2129 17:48:55	metavision	17/8/2129 00:00:00	0.16265	BLOOD CULTURE	0	19/8/2129 00:00:00	17/8/2129 00:00:00	1	52.2612	M	1	WHITE	1	0	0	0	0	0	MED	0	0	2.5797	8.463194	1	1	0	0	0	0	0	0	-6	1	3	1	3	2	1	0	1	10	14	23	25	0.6	0.8
215535	165036	17/3/2105 06:57:15	25/3/2105 02:20:31	metavision	17/3/2105 08:46:00	-0.075521	MRSA SCREEN	0	20/3/2105 00:00:00	17/3/2105 08:46:00	0	87.082	M	1	WHITE	1	0	0	0	0	0	TRAUM	1	1	7.8078	7.629861	0	0	0	0	0	0	1	1	1	1	5	4	4	2	1	0	1	12	14	25	31	1.2	1.4
250556	132572	9/9/2184 10:49:35	10/9/2184 22:35:02	metavision	9/9/2184 10:25:00	0.017072	URINE	0	11/9/2184 00:00:00	9/9/2184 10:25:00	0	88.785	F	0	WHITE	1	0	0	0	0	0	OMED	0	0	1.4899	6.386806	1	0	0	0	0	0	1	1	5	0	5	3	3	3	1	1	1	13	15	20	27	0.9	1
274168	163433	8/2/2132 03:41:14	8/2/2132 22:04:54	metavision	8/2/2132 03:47:00	-0.004005	MRSA SCREEN	0	8/2/2132 00:00:00	8/2/2132 03:47:00	0	50.7746	M	1	WHITE	1	0	0	0	0	0	CMED	1	1	0.7664	0.748611	0	0	0	0	0	0	1	1	1	1	8	7	3	2	1	0	1	15	24	10	18	1.2	1.9
272284	139102	7/12/2149 15:37:36	9/12/2149 17:22:30	metavision	7/12/2149 16:50:00	-0.050278	MRSA SCREEN	0	7/12/2149 00:00:00	7/12/2149 16:50:00	0	55.533	F	0	WHITE	1	0	0	0	1	0	MED	0	0	2.0728	9.964583	1	1	0	0	0	1	0	0	16	0	3	2	3	1	1	0	0	9	11	17	19	0.5	0.6
278873	160909	18/4/2135 22:50:08	29/4/2135 17:46:11	metavision	18/4/2135 13:05:00	0.406343	BLOOD CULTURE	0	19/4/2135 00:00:00	18/4/2135 13:05:00	0	34.8782	M	1	WHITE	1	0	0	0	0	0	MED	0	0	10.7889	14.702778	0	0	0	0	0	0	1	1	6	1	7	6	4	2	1	0	1	10	20	18	24	0.8	1
256034	120756	15/9/2171 03:07:51	18/9/2171 00:07:59	metavision	15/9/2171 01:10:00	0.08184	URINE	0	15/9/2171 00:00:00	15/9/2171 01:10:00	0	88.8616	F	0	OTHER	0	0	0	1	0	1	MED	0	0	2.8751	6.557639	1	1	1	1	1	1	1	1	13	0	9	3	3	3	1	1	1	12	16	21	21	0.8	0.9
212179	165283	4/6/2162 19:36:43	6/6/2162 16:31:48	metavision	4/6/2162 16:21:00	0.135914	MRSA SCREEN	0	4/6/2162 00:00:00	4/6/2162 16:21:00	0	55.6207	F	0	UNABLE TO OBTAIN	0	0	0	1	0	0	SURG	0	0	1.8716	5.304861	0	0	0	0	0	0	1	0	0	0	4	2	4	2	1	0	1	9	14	23	26	0.6	0.7
284941	197071	19/12/2183 21:45:38	21/12/2183 08:24:27	metavision	19/12/2183 23:18:00	-0.064144	URINE	0	20/12/2183 00:00:00	19/12/2183 23:18:00	1	69.6497	M	1	WHITE	1	0	0	0	0	1	MED	1	1	1.4436	1.382639	1	1	1	1	1	1	1	1	9	1	10	14	4	3	1	1	1	6	13	29	35	1.3	1.4
259448	166588	5/5/2199 22:17:13	10/5/2199 10:23:55	metavision	6/5/2199 00:08:00	-0.076933	MRSA SCREEN	0	7/5/2199 00:00:00	6/5/2199 00:08:00	1	79.3118	F	0	WHITE	1	0	0	0	0	0	NMED	0	0	4.5047	17.676389	0	0	0	0	0	0	0	0	7	0	5	7	3	3	1	1	1	17	19	23	25	0.8	0.9
246107	177842	22/8/2129 19:19:03	23/8/2129 16:48:31	metavision	22/8/2129 15:00:00	0.179896	BLOOD CULTURE	0	23/8/2129 00:00:00	22/8/2129 15:00:00	0	78.3125	F	0	ASIAN - CHINESE	0	0	0	1	0	0	MED	0	0	0.8955	2.841667	1	0	0	0	0	0	1	1	7	0	5	6	1	3	1	1	1	12	14	22	25	1.4	2.1
256023	182702	4/11/2104 10:29:59	9/11/2104 20:36:06	metavision	4/11/2104 13:08:00	-0.109734	MRSA SCREEN	1	4/11/2104 00:00:00	4/11/2104 13:08:00	1	77.6882	M	1	WHITE	1	0	0	0	0	1	CMED	0	0	5.4209	18.886111	0	0	0	0	0	0	1	1	8	1	7	3	3	2	1	0	1	9	11	24	31	1	1.3
264809	162392	23/12/2182 09:38:20	24/12/2182 12:21:33	metavision	23/12/2182 15:58:00	-0.263657	MRSA SCREEN	0	24/12/2182 00:00:00	23/12/2182 15:58:00	0	72.4698	M	1	WHITE	1	0	0	0	0	0	CMED	0	0	1.1133	8.854167	1	0	0	0	0	0	1	1	0	1	2	4	3	2	1	0	1	8	9	24	28	0.8	1.2
279038	183153	9/6/2143 21:00:13	25/6/2143 17:31:21	metavision	9/6/2143 20:45:00	0.010567	BLOOD CULTURE	0	10/6/2143 00:00:00	9/6/2143 20:45:00	1	87.2161	M	1	BLACK/AFRICAN AMERICAN	0	1	0	0	0	0	MED	0	0	15.855	17.813194	1	1	1	1	1	1	1	1	6	1	11	5	2	1	0	0	1	10	15	24	30	0.9	1.5
279995	157255	15/11/2168 23:41:46	30/11/2168 16:44:17	metavision	15/11/2168 17:00:00	0.279005	BLOOD CULTURE	0	18/11/2168 00:00:00	15/11/2168 17:00:00	1	66.8242	M	1	WHITE	1	0	0	0	0	1	MED	0	0	14.7101	14.700694	1	1	1	1	1	0	1	1	6	1	6	6	1	2	1	0	1	13	13	31	31	2.1	2.1
262751	109747	10/12/2152 00:36:03	11/12/2152 18:13:11	metavision	10/12/2152 02:15:00	-0.068715	BLOOD CULTURE	0	12/12/2152 00:00:00	10/12/2152 02:15:00	0	32.6934	M	1	WHITE	1	0	0	0	0	0	NMED	0	0	1.7341	12.453472	1	0	0	0	0	0	1	0	10	0	6	5	4	3	1	1	1	13	15	24	25	0.7	0.8
275511	154647	4/4/2148 17:56:08	7/4/2148 18:02:58	metavision	5/4/2148 00:34:00	-0.276296	MRSA SCREEN	0	5/4/2148 00:00:00	5/4/2148 00:00:00	0	30.9165	M	1	BLACK/AFRICAN AMERICAN	0	1	0	0	0	1	MED	0	0	3.0047	3.297917	0	0	0	0	0	0	0	0	0	1	3	4	2	1	0	0	1	13	19	25	34	0.7	1
279166	148741	20/10/2177 18:39:25	22/10/2177 18:31:10	metavision	20/10/2177 19:42:00	-0.043461	MRSA SCREEN	0	21/10/2177 00:00:00	20/10/2177 19:42:00	0	54.071	M	1	BLACK/AFRICAN AMERICAN	0	1	0	0	1	0	MED	1	1	1.9943	8.45	0	0	0	0	0	0	1	1	9	1	6	5	4	3	1	1	1	13	16	23	26	0.7	0.7
254476	109613	21/11/2176 02:14:12	25/11/2176 15:50:56	metavision	21/11/2176 00:45:00	0.061944	URINE	0	21/11/2176 00:00:00	21/11/2176 00:45:00	0	75.5499	F	0	WHITE	1	0	0	0	1	0	MED	1	1	4.5672	4.477083	1	1	1	1	1	1	1	1	9	0	5	6	4	3	1	1	1	10	13	23	25	0.8	0.8
279082	199562	5/12/2134 01:55:34	27/12/2134 16:05:21	metavision	5/12/2134 01:00:00	0.038588	BLOOD CULTURE	0	8/12/2134 00:00:00	5/12/2134 01:00:00	0	80.5931	M	1	WHITE	1	0	0	0	0	1	MED	0	0	22.5901	25.643056	1	0	0	0	0	0	1	1	14	1	8	6	3	3	1	1	1	9	13	31	32	1.1	1.3
250479	199264	7/7/2183 19:05:34	28/7/2183 16:43:31	metavision	7/7/2183 00:00:00	0.795532	URINE	0	8/7/2183 00:00:00	7/7/2183 00:00:00	0	60.0889	M	1	WHITE	1	0	0	0	0	1	MED	0	0	20.9014	20.86875	1	1	1	1	1	0	1	1	0	1	9	6	3	1	0	0	1	15	20	17	29	1.6	1.8
235460	168732	24/2/2148 19:42:46	27/2/2148 15:27:50	metavision	24/2/2148 18:47:00	0.038727	URINE	0	25/2/2148 00:00:00	24/2/2148 18:47:00	0	71.0844	M	1	WHITE	1	0	0	0	0	0	TRAUM	0	0	2.823	8.728472	0	0	0	0	0	0	1	0	-2	0	5	2	3	2	1	1	0	13	38	16	26	1.1	1.5
265589	143949	14/12/2181 20:49:02	18/12/2181 22:36:22	metavision	14/12/2181 21:31:00	-0.029144	MRSA SCREEN	0	14/12/2181 00:00:00	14/12/2181 21:31:00	1	80.2345	M	1	WHITE	1	0	0	0	0	0	NSURG	1	1	4.0745	4.008333	0	0	0	0	0	0	1	1	3	1	5	8	4	3	1	1	1	9	13	22	27	0.7	0.8
246486	112326	16/8/2106 12:07:04	18/8/2106 16:27:46	metavision	16/8/2106 14:30:00	-0.099259	MRSA SCREEN	0	16/8/2106 00:00:00	16/8/2106 14:30:00	1	52.1709	M	1	HISPANIC OR LATINO	0	0	1	0	0	0	NSURG	1	1	2.181	1.947917	1	1	1	1	1	1	1	1	13	1	14	9	3	2	1	0	1	12	21	20	26	1.1	2.6
249539	132613	6/3/2170 22:45:22	7/3/2170 22:57:01	metavision	6/3/2170 17:00:00	0.239838	URINE	0	7/3/2170 00:00:00	6/3/2170 17:00:00	0	86.3564	F	0	BLACK/AFRICAN AMERICAN	0	1	0	0	0	1	MED	0	0	1.0081	2.770139	0	0	0	0	0	0	0	0	5	0	4	8	3	2	0	1	1	15	24	27	30	0.9	1.4
217983	136339	28/7/2104 12:52:42	12/8/2104 16:31:16	metavision	28/7/2104 10:33:00	0.097014	BLOOD CULTURE	0	31/7/2104 00:00:00	28/7/2104 10:33:00	1	69.1049	M	1	WHITE	1	0	0	0	0	0	MED	0	0	15.1518	31.131944	0	0	0	0	0	0	1	1	-3	1	7	5	4	3	1	1	1	12	19	25	28	1.2	1.7
218595	115195	11/4/2141 07:19:32	14/4/2141 21:34:36	metavision	11/4/2141 10:12:00	-0.119769	MRSA SCREEN	0	12/4/2141 00:00:00	11/4/2141 10:12:00	0	78.0387	F	0	WHITE	1	0	0	0	0	0	MED	0	0	3.5938	7.289583	1	0	0	0	0	0	0	0	15	1	2	2	2	1	0	0	1	10	13	28	29	0.6	0.7
245127	183714	9/7/2167 21:02:58	13/7/2167 13:14:48	metavision	9/7/2167 21:30:00	-0.018773	MRSA SCREEN	0	10/7/2167 00:00:00	9/7/2167 21:30:00	0	37.1014	M	1	WHITE	1	0	0	0	0	0	TRAUM	0	0	3.6749	6.795833	0	0	0	0	0	0	1	1	0	1	5	2	4	2	1	0	1	11	18	20	26	1	1.5
283529	175842	31/8/2125 16:13:28	3/9/2125 21:33:45	metavision	31/8/2125 11:55:00	0.179491	BLOOD CULTURE	0	1/9/2125 00:00:00	31/8/2125 11:55:00	0	73.387	F	0	WHITE	1	0	0	0	0	1	MED	0	0	3.2224	4.977778	0	0	0	0	0	0	0	0	7	0	2	2	3	2	1	0	1	10	14	34	36	0.9	1
275879	161257	20/7/2162 00:58:39	30/7/2162 18:23:18	metavision	20/7/2162 02:22:00	-0.057882	MRSA SCREEN	0	21/7/2162 00:00:00	20/7/2162 02:22:00	1	68.7462	F	0	WHITE	1	0	0	0	0	0	MED	0	0	10.7255	61.586806	1	0	0	0	0	0	1	1	-9	1	6	4	4	2	1	0	1	10	13	23	27	0.6	0.6
258296	182878	21/4/2119 11:30:53	3/5/2119 02:46:47	metavision	21/4/2119 00:00:00	0.47978	SEROLOGY/BLOOD	0	23/4/2119 00:00:00	21/4/2119 00:00:00	0	22.021	M	1	WHITE	1	0	0	0	0	0	MED	1	1	11.636	11.436111	1	1	1	1	1	1	1	1	9	1	14	10	4	2	1	0	1	10	24	12	27	1	3.1
228349	138831	15/10/2139 04:19:05	19/10/2139 22:36:29	metavision	14/10/2139 12:38:00	0.65353	SWAB	0	15/10/2139 00:00:00	14/10/2139 12:38:00	0	62.6899	M	1	WHITE	1	0	0	0	0	0	SURG	0	0	4.7621	12.325694	0	0	0	0	0	0	1	0	7	1	6	4	1	0	0	0	0	9	13	26	28	0.5	0.8
219943	137476	22/11/2108 04:13:44	25/11/2108 18:09:59	metavision	22/11/2108 00:47:00	0.143565	BLOOD CULTURE	0	22/11/2108 00:00:00	22/11/2108 00:47:00	0	35.3656	F	0	WHITE	1	0	0	0	0	0	MED	0	0	3.5807	11.676389	0	0	0	0	0	0	0	0	0	0	3	2	2	2	1	0	1	10	12	19	23	0.7	0.7
252289	109206	24/5/2107 19:29:23	26/5/2107 17:48:56	metavision	24/5/2107 21:49:00	-0.096956	MRSA SCREEN	0	24/5/2107 00:00:00	24/5/2107 21:49:00	0	57.0909	M	1	WHITE	1	0	0	0	0	1	ORTHO	0	0	1.9302	5.081944	0	0	0	0	0	0	1	1	2	0	3	4	4	2	1	0	1	13	16	21	24	1.9	2.1
206782	191108	27/1/2132 21:12:18	21/2/2132 14:49:50	metavision	28/1/2132 03:43:00	-0.271319	MRSA SCREEN	0	31/1/2132 00:00:00	27/1/2132 21:00:00	0	63.6674	M	1	WHITE	1	0	0	0	0	0	TRAUM	0	0	24.7344	35.632639	1	1	0	0	0	0	1	1	10	0	2	1	3	1	0	0	1	17	17	21	21	0.8	0.8
202605	142411	9/4/2199 15:29:42	13/4/2199 16:44:37	metavision	9/4/2199 00:00:00	0.645625	URINE	0	10/4/2199 00:00:00	9/4/2199 00:00:00	0	60.0807	F	0	ASIAN	0	0	0	1	0	1	MED	1	1	4.052	6.601389	0	0	0	0	0	0	0	0	5	1	2	5	3	1	1	0	0	12	18	21	23	0.4	0.7
295203	158927	3/11/2189 11:07:21	5/11/2189 18:49:25	metavision	3/11/2189 12:43:00	-0.066424	MRSA SCREEN	0	3/11/2189 00:00:00	3/11/2189 12:43:00	0	81.5843	F	0	WHITE	1	0	0	0	0	0	NSURG	1	1	2.3209	2.270139	0	0	0	0	0	0	1	1	0	1	7	9	3	3	1	1	1	15	17	18	21	1.2	1.4
240508	180702	16/3/2193 03:32:47	18/3/2193 16:42:37	metavision	16/3/2193 01:20:00	0.092211	BLOOD CULTURE	1	16/3/2193 00:00:00	16/3/2193 01:20:00	1	91.4	F	0	WHITE	1	0	0	0	0	0	MED	0	0	2.5485	5.420833	1	1	0	0	0	0	1	0	10	0	5	3	3	2	1	0	1	15	25	15	18	0.9	1.2
234764	162219	19/1/2107 18:58:11	22/1/2107 16:05:05	metavision	19/1/2107 21:56:00	-0.123484	MRSA SCREEN	0	20/1/2107 00:00:00	19/1/2107 21:56:00	1	62.8953	M	1	WHITE	1	0	0	0	0	0	CMED	0	0	2.8798	5.954167	0	0	0	0	0	0	0	0	0	1	5	2	1	0	0	0	0	9	12	25	29	1	1.1
218768	137842	25/1/2199 21:58:26	27/1/2199 10:46:31	metavision	25/1/2199 09:01:00	0.539884	SWAB	0	25/1/2199 00:00:00	25/1/2199 09:01:00	1	62.2984	M	1	WHITE	1	0	0	0	1	0	SURG	0	0	1.5334	7.236111	0	0	0	0	0	0	1	0	8	1	7	4	1	2	1	0	1	9	13	28	28	0.8	1.2
259801	122279	14/2/2144 18:04:29	17/2/2144 04:15:05	metavision	14/2/2144 13:35:00	0.187141	BLOOD CULTURE	0	16/2/2144 00:00:00	14/2/2144 13:35:00	0	79.0709	F	0	HISPANIC OR LATINO	0	0	1	0	0	1	MED	1	1	2.424	2.414583	1	0	0	0	0	0	0	0	19	0	3	5	1	2	0	1	1	16	19	23	25	1.7	1.8
296472	145282	24/10/2190 21:35:00	3/11/2190 22:54:21	metavision	24/10/2190 21:00:00	0.024306	URINE	0	25/10/2190 00:00:00	24/10/2190 21:00:00	1	69.0118	M	1	WHITE	1	0	0	0	1	0	SURG	1	1	10.0551	12.489583	0	0	0	0	0	0	1	1	20	1	8	8	3	2	0	1	1	12	14	22	25	2.2	2.2
261267	142423	31/8/2116 18:43:23	10/9/2116 17:17:40	metavision	31/8/2116 19:27:00	-0.030289	BLOOD CULTURE	0	1/9/2116 00:00:00	31/8/2116 19:27:00	1	56.0916	M	1	WHITE	1	0	0	0	0	0	MED	0	0	9.9405	13.002083	1	0	0	0	0	0	0	0	-5	1	5	4	1	1	0	0	1	10	11	30	32	0.3	0.4
280788	178510	10/8/2149 23:43:41	20/8/2149 11:00:00	metavision	10/8/2149 22:00:00	0.072002	BLOOD CULTURE	1	11/8/2149 00:00:00	10/8/2149 22:00:00	1	87.5365	F	0	ASIAN - CHINESE	0	0	0	1	0	0	MED	0	0	9.4697	9.449306	1	0	0	0	0	0	1	0	5	1	10	9	2	2	1	1	0	12	15	23	26	1.1	1.5
228023	162452	15/12/2117 00:25:17	19/12/2117 09:31:27	metavision	15/12/2117 03:00:00	-0.107442	MRSA SCREEN	0	16/12/2117 00:00:00	15/12/2117 03:00:00	0	69.0693	M	1	WHITE	1	0	0	0	0	1	TRAUM	0	0	4.3793	7.48125	1	0	0	0	0	0	1	1	3	0	3	6	3	2	1	0	1	10	16	31	36	1.5	1.9
273729	125230	5/12/2188 11:56:18	7/12/2188 20:56:37	metavision	5/12/2188 16:13:00	-0.178264	MRSA SCREEN	0	5/12/2188 00:00:00	5/12/2188 16:13:00	0	57.4797	M	1	WHITE	1	0	0	0	0	0	SURG	0	0	2.3752	5.245833	0	0	0	0	0	0	1	1	0	1	7	6	3	2	1	0	1	12	12	22	22	2.2	2.4
225832	131152	14/3/2146 22:51:51	21/3/2146 19:25:50	metavision	14/3/2146 21:15:00	0.067257	BLOOD CULTURE	0	15/3/2146 00:00:00	14/3/2146 21:15:00	0	77.1215	F	0	WHITE	1	0	0	0	0	0	MED	0	0	6.8569	8.884028	1	0	0	0	0	0	0	0	-2	1	3	2	4	1	0	0	1	13	18	34	36	0.6	0.7
291940	115690	22/9/2168 17:31:00	24/9/2168 18:26:21	metavision	22/9/2168 17:59:00	-0.019444	MRSA SCREEN	0	22/9/2168 00:00:00	22/9/2168 17:59:00	0	56.0067	M	1	PATIENT DECLINED TO ANSWER	0	0	0	1	0	0	ORTHO	0	0	2.0384	4.208333	0	0	0	0	0	0	0	0	7	1	5	4	3	1	1	0	0	10	11	24	25	0.7	0.7
258799	117679	15/1/2144 00:13:19	16/1/2144 20:56:09	metavision	15/1/2144 01:30:00	-0.053252	URINE	0	15/1/2144 00:00:00	15/1/2144 01:30:00	0	61.9206	F	0	WHITE	1	0	0	0	0	0	MED	0	0	1.8631	5.73125	0	0	0	0	0	0	1	0	-8	0	4	2	3	2	1	0	1	14	14	20	20	0.7	0.7
232563	115071	12/3/2145 20:59:55	18/3/2145 20:01:35	metavision	12/3/2145 21:53:00	-0.036863	BLOOD CULTURE	1	12/3/2145 00:00:00	12/3/2145 21:53:00	1	83.5583	M	1	WHITE	1	0	0	0	0	0	MED	1	1	5.9595	5.896528	1	1	1	1	1	1	1	1	-1	1	11	7	2	3	1	1	1	12	15	19	24	1.3	1.5
262438	153319	2/4/2172 10:08:17	5/4/2172 18:53:11	metavision	2/4/2172 11:34:00	-0.059525	MRSA SCREEN	0	2/4/2172 00:00:00	2/4/2172 11:34:00	0	86.3154	F	0	WHITE	1	0	0	0	0	0	CMED	0	0	3.3645	10.892361	0	0	0	0	0	0	1	1	0	1	12	8	3	3	1	1	1	12	13	22	22	0.6	0.8
258909	115535	19/12/2146 19:42:18	21/12/2146 17:56:14	metavision	19/12/2146 19:55:00	-0.008819	MRSA SCREEN	0	19/12/2146 00:00:00	19/12/2146 19:55:00	0	23.1627	F	0	WHITE	1	0	0	0	0	0	MED	0	0	1.9263	16.804167	0	0	0	0	0	0	1	1	4	1	8	4	4	2	1	0	1	11	13	22	27	0.4	0.5
270906	197372	5/8/2199 05:26:48	13/8/2199 22:33:03	metavision	5/8/2199 09:57:00	-0.187639	MRSA SCREEN	1	6/8/2199 00:00:00	5/8/2199 09:57:00	1	91.4	M	1	WHITE	1	0	0	0	0	0	MED	0	0	8.7127	10.350694	1	0	0	0	0	0	1	0	13	1	4	6	2	2	1	0	1	12	14	26	27	0.7	1
290855	186285	12/11/2122 23:32:20	23/11/2122 18:13:50	metavision	13/11/2122 04:45:00	-0.21713	MRSA SCREEN	0	15/11/2122 00:00:00	13/11/2122 04:45:00	0	62.7201	M	1	OTHER	0	0	0	1	0	0	TRAUM	0	0	10.7788	14.715278	0	0	0	0	0	0	1	1	8	1	8	8	4	2	1	0	1	15	20	23	26	1.2	1.6
219232	169658	8/5/2198 11:03:09	10/5/2198 17:21:55	metavision	8/5/2198 00:00:00	0.460521	BLOOD CULTURE	1	8/5/2198 00:00:00	8/5/2198 00:00:00	1	74.8189	M	1	HISPANIC OR LATINO	0	0	1	0	0	1	MED	0	0	2.263	8.769444	1	1	0	0	0	1	1	0	5	0	4	4	4	3	1	1	1	14	16	21	22	1.1	1.2
264601	180024	28/11/2194 22:51:47	9/12/2194 21:40:35	metavision	28/11/2194 21:00:00	0.077627	URINE	0	1/12/2194 00:00:00	28/11/2194 21:00:00	0	76.771	M	1	WHITE	1	0	0	0	0	0	CMED	0	0	10.9506	13.69375	1	1	1	1	1	1	1	1	2	1	10	13	3	2	1	1	0	12	19	19	23	0.8	1.3
242850	167366	3/2/2131 05:12:22	9/2/2131 21:18:56	metavision	3/2/2131 06:38:00	-0.059468	MRSA SCREEN	0	4/2/2131 00:00:00	3/2/2131 06:38:00	0	65.7455	M	1	WHITE	1	0	0	0	0	0	MED	0	0	6.6712	13.371528	1	1	1	1	1	1	1	1	-8	0	5	5	4	2	1	0	1	14	20	16	19	1.1	1.4
236798	158919	6/3/2194 19:08:35	8/3/2194 17:09:16	metavision	6/3/2194 21:01:00	-0.078067	MRSA SCREEN	0	6/3/2194 00:00:00	6/3/2194 21:01:00	0	77.8662	M	1	WHITE	1	0	0	0	0	1	CMED	0	0	1.9171	5.240972	0	0	0	0	0	0	0	0	-10	1	3	4	3	2	1	0	1	10	10	20	22	1.7	1.9
225963	130556	19/12/2114 23:26:30	24/12/2114 11:02:59	metavision	19/12/2114 19:00:00	0.185069	BLOOD CULTURE	1	20/12/2114 00:00:00	19/12/2114 19:00:00	1	62.4791	M	1	OTHER	0	0	0	1	1	1	MED	1	1	4.4837	4.186111	0	0	0	0	0	0	0	0	10	0	2	2	1	1	1	0	0	12	12	28	28	0.5	0.5
278240	193923	23/10/2134 14:31:00	6/11/2134 01:22:54	metavision	23/10/2134 12:20:00	0.090972	BLOOD CULTURE	0	24/10/2134 00:00:00	23/10/2134 12:20:00	1	76.7929	F	0	ASIAN	0	0	0	1	0	0	MED	1	1	13.4527	12.895833	1	0	0	0	0	0	1	1	9	1	6	5	3	2	1	0	1	7	14	29	40	0.8	1.2
261766	104147	1/7/2119 20:28:05	6/7/2119 11:40:39	metavision	1/7/2119 21:20:00	-0.036053	BLOOD CULTURE	0	2/7/2119 00:00:00	1/7/2119 21:20:00	0	68.5737	F	0	WHITE	1	0	0	0	0	0	MED	0	0	4.6337	4.627083	0	0	0	0	0	0	1	1	-8	1	10	8	2	2	1	0	1	16	20	20	22	3.2	4.1
282050	108873	20/11/2187 22:01:35	13/12/2187 18:28:18	metavision	21/11/2187 02:30:00	-0.1864	MRSA SCREEN	0	21/11/2187 00:00:00	21/11/2187 02:30:00	0	63.0869	F	0	WHITE	1	0	0	0	0	1	MED	0	0	22.8519	22.833333	1	1	1	0	1	1	1	1	-9	1	8	5	4	2	1	0	1	20	21	15	17	1.1	1.4
232584	154374	21/5/2118 15:11:56	23/5/2118 00:17:48	metavision	21/5/2118 13:45:00	0.06037	URINE	0	21/5/2118 00:00:00	21/5/2118 13:45:00	1	78.244	F	0	WHITE	1	0	0	0	0	0	SURG	0	0	1.3791	13.019444	0	0	0	0	0	0	1	0	4	1	2	3	3	1	0	0	1	11	20	24	27	0.5	0.6
244767	123243	1/5/2164 08:35:18	4/5/2164 22:40:39	metavision	1/5/2164 06:50:00	0.073125	BLOOD CULTURE	0	1/5/2164 00:00:00	1/5/2164 06:50:00	0	55.9218	M	1	OTHER	0	0	0	1	0	1	MED	0	0	3.587	10.243056	0	0	0	0	0	0	1	1	2	1	9	10	4	3	1	1	1	12	14	23	26	0.7	0.9
208654	195458	30/10/2191 12:12:45	3/11/2191 20:45:51	metavision	30/10/2191 08:23:00	0.159549	BLOOD CULTURE	0	30/10/2191 00:00:00	30/10/2191 08:23:00	1	78.1016	M	1	WHITE	1	0	0	0	0	0	MED	0	0	4.3563	7.011806	1	1	1	0	1	1	1	1	11	0	9	4	3	2	1	0	1	13	15	24	26	1.6	2.1
274549	144092	14/12/2126 03:04:09	15/12/2126 14:13:00	metavision	14/12/2126 00:00:00	0.127882	URINE	0	16/12/2126 00:00:00	14/12/2126 00:00:00	0	79.5801	F	0	WHITE	1	0	0	0	0	1	MED	0	0	1.4645	4.616667	1	1	1	0	1	1	1	1	-1	0	3	5	2	3	1	1	1	16	16	22	22	1.4	1.4
268542	167986	11/12/2188 21:34:06	18/12/2188 11:35:07	metavision	11/12/2188 12:15:00	0.388264	BLOOD CULTURE	0	11/12/2188 00:00:00	11/12/2188 12:15:00	1	53.7589	F	0	WHITE	1	0	0	0	0	0	SURG	0	0	6.584	18.085417	1	0	0	0	0	0	1	1	-9	1	3	5	2	1	1	0	0	9	11	25	29	0.7	1
272546	135644	17/8/2138 04:47:19	21/8/2138 17:43:45	metavision	17/8/2138 00:40:00	0.171748	BLOOD CULTURE	0	17/8/2138 00:00:00	17/8/2138 00:40:00	1	74.7641	M	1	OTHER	0	0	0	1	0	0	MED	0	0	4.5392	4.525	1	1	1	1	1	1	1	1	14	1	5	5	3	2	1	0	1	14	18	15	19	1.2	1.7
241167	141441	18/1/2154 12:27:49	19/1/2154 14:42:05	metavision	18/1/2154 00:05:00	0.515845	CSF;SPINAL FLUID	0	20/1/2154 00:00:00	18/1/2154 00:05:00	0	86.6549	F	0	WHITE	1	0	0	0	0	0	MED	0	0	1.0932	7.116667	1	1	1	1	1	0	1	1	0	0	6	4	3	2	0	1	1	13	15	18	22	1	1.2
255428	156326	19/8/2132 20:49:11	20/8/2132 18:30:00	metavision	19/8/2132 22:03:00	-0.051262	MRSA SCREEN	0	21/8/2132 00:00:00	19/8/2132 22:03:00	0	64.4942	F	0	WHITE	1	0	0	0	0	1	TRAUM	0	0	0.9033	5.966667	0	0	0	0	0	0	0	0	2	0	3	2	3	2	1	0	1	10	14	22	25	1	1.2
239249	170297	22/8/2186 03:24:47	25/8/2186 13:53:43	metavision	22/8/2186 00:05:00	0.138738	BLOOD CULTURE	1	22/8/2186 00:00:00	22/8/2186 00:05:00	1	54.2928	F	0	WHITE	1	0	0	0	0	1	MED	0	0	3.4368	10.600694	1	1	1	1	1	1	1	1	8	1	12	11	4	2	1	0	1	14	21	11	16	1.5	2.7
296298	103583	8/6/2125 17:03:53	16/6/2125 18:56:49	metavision	8/6/2125 16:10:00	0.037419	BLOOD CULTURE	0	8/6/2125 00:00:00	8/6/2125 16:10:00	1	73.8305	F	0	WHITE	1	0	0	0	1	0	MED	0	0	8.0784	13.064583	1	0	0	0	0	0	1	1	9	1	3	5	3	2	1	0	1	12	17	21	26	0.5	0.7
298164	170239	16/4/2146 20:59:47	26/4/2146 16:57:39	metavision	16/4/2146 19:00:00	0.083183	TISSUE	1	18/4/2146 00:00:00	16/4/2146 19:00:00	1	70.7558	M	1	WHITE	1	0	0	0	0	1	NSURG	0	0	9.8319	13.079861	1	1	0	0	0	1	1	1	-1	1	9	6	4	3	1	1	1	18	19	22	24	0.8	1
261376	151316	29/3/2111 08:57:29	9/4/2111 20:00:06	metavision	29/3/2111 06:35:00	0.098947	BLOOD CULTURE	0	29/3/2111 00:00:00	29/3/2111 06:35:00	1	79.1475	F	0	WHITE	1	0	0	0	0	1	MED	0	0	11.4602	13.283333	0	0	0	0	0	0	1	1	9	1	7	6	4	2	1	0	1	13	21	20	21	0.6	0.9
270456	131629	20/9/2199 17:31:10	21/9/2199 17:37:54	metavision	20/9/2199 18:30:00	-0.040856	BLOOD CULTURE	0	21/9/2199 00:00:00	20/9/2199 18:30:00	0	68.8639	F	0	WHITE	1	0	0	0	0	0	MED	0	0	1.0047	3.219444	0	1	0	0	0	0	1	1	0	0	3	2	1	2	1	0	1	10	10	21	21	0.6	0.6
251204	114555	16/8/2175 20:23:39	17/8/2175 15:47:29	metavision	16/8/2175 00:00:00	0.849757	URINE	1	17/8/2175 00:00:00	16/8/2175 00:00:00	1	91.4	F	0	BLACK/AFRICAN AMERICAN	0	1	0	0	0	0	MED	0	0	0.8082	4.919444	1	0	0	0	0	0	1	1	11	0	5	7	3	3	1	1	1	13	14	26	29	1.6	1.8
231840	149408	6/9/2120 17:23:29	13/9/2120 16:10:21	metavision	6/9/2120 17:49:00	-0.01772	BLOOD CULTURE	0	7/9/2120 00:00:00	6/9/2120 17:49:00	1	81.9511	F	0	UNABLE TO OBTAIN	0	0	0	1	0	1	MED	1	1	6.9492	6.811806	1	1	1	0	1	1	1	1	3	0	9	5	3	3	1	1	1	16	17	21	23	1.1	1.2
256297	156284	5/12/2186 10:48:15	6/12/2186 21:05:55	metavision	5/12/2186 14:26:00	-0.151215	MRSA SCREEN	0	5/12/2186 00:00:00	5/12/2186 14:26:00	0	64.3765	M	1	WHITE	1	0	0	0	0	0	CMED	0	0	1.4289	10.014583	0	0	0	0	0	0	1	1	-4	1	5	4	4	2	1	0	1	9	9	24	25	0.6	0.7
250762	109134	18/9/2115 19:21:27	5/10/2115 17:01:09	metavision	18/9/2115 19:30:00	-0.005938	Blood (CMV AB)	0	19/9/2115 00:00:00	18/9/2115 19:30:00	0	59.1088	F	0	WHITE	1	0	0	0	0	0	MED	0	0	16.9026	22.713889	1	1	1	1	1	1	1	1	-6	1	8	8	3	3	1	1	1	16	17	18	19	1.5	1.7
266623	115262	25/5/2144 02:57:29	27/5/2144 17:31:09	metavision	25/5/2144 05:12:00	-0.093414	MRSA SCREEN	0	25/5/2144 00:00:00	25/5/2144 05:12:00	0	49.3727	M	1	WHITE	1	0	0	0	0	1	SURG	0	0	2.6067	9.608333	1	1	1	1	1	1	1	1	-7	1	7	9	4	2	1	0	1	13	14	20	23	1.3	1.4
287731	161038	30/1/2105 15:04:01	2/2/2105 14:45:57	metavision	30/1/2105 17:07:00	-0.085405	MRSA SCREEN	0	30/1/2105 00:00:00	30/1/2105 17:07:00	0	71.7278	M	1	CARIBBEAN ISLAND	0	1	0	0	0	0	MED	0	0	2.9875	10.14375	0	1	0	0	0	0	1	1	8	0	5	6	3	1	0	0	1	14	17	14	17	3.5	3.7
298685	151323	12/2/2166 17:57:37	26/2/2166 02:31:45	metavision	13/2/2166 01:15:00	-0.303738	BLOOD CULTURE	0	15/2/2166 00:00:00	13/2/2166 01:15:00	0	80.0209	M	1	UNABLE TO OBTAIN	0	0	0	1	1	1	CMED	1	1	13.357	13.252083	0	0	0	0	0	0	1	1	17	1	7	8	3	2	1	0	1	10	12	23	25	1.2	1.4
210291	120814	25/5/2153 21:04:17	29/5/2153 17:36:33	metavision	25/5/2153 21:08:00	-0.002581	MRSA SCREEN	0	25/5/2153 00:00:00	25/5/2153 21:08:00	0	73.7538	M	1	WHITE	1	0	0	0	0	0	SURG	0	0	3.8557	13.340278	1	0	0	0	0	0	0	0	4	0	4	2	2	1	0	0	1	10	11	24	27	0.5	0.6
294025	185549	30/6/2126 06:04:53	1/7/2126 12:12:55	metavision	30/6/2126 07:31:00	-0.059803	MRSA SCREEN	0	1/7/2126 00:00:00	30/6/2126 07:31:00	0	20.507	M	1	MULTI RACE ETHNICITY	0	0	0	1	0	0	TRAUM	0	0	1.2556	11.200694	0	0	0	0	0	0	0	0	6	1	4	4	4	2	0	1	1	17	17	22	22	0.8	0.9
286902	105348	21/10/2155 23:08:03	23/10/2155 14:48:29	metavision	22/10/2155 01:15:00	-0.08816	MRSA SCREEN	0	25/10/2155 00:00:00	22/10/2155 01:15:00	0	17.3994	F	0	MULTI RACE ETHNICITY	0	0	0	1	0	0	TRAUM	0	0	1.6531	8.542361	0	0	0	0	0	0	0	0	0	0	2	2	4	1	1	0	0	9	11	23	26	0.8	0.9
218112	127266	18/11/2143 16:19:11	19/11/2143 17:56:41	metavision	17/11/2143 23:41:00	0.693183	URINE	0	18/11/2143 00:00:00	17/11/2143 23:41:00	0	47.0702	M	1	ASIAN	0	0	0	1	0	0	SURG	0	0	1.0677	6.246528	0	0	0	0	0	0	1	1	4	1	4	3	3	1	0	0	1	11	16	22	27	0.7	0.9
239573	145082	27/10/2160 21:02:52	3/11/2160 15:19:10	metavision	28/10/2160 04:44:00	-0.320231	MRSA SCREEN	0	28/10/2160 00:00:00	28/10/2160 04:44:00	0	72.4944	F	0	WHITE	1	0	0	0	0	1	TRAUM	0	0	6.7613	10.563194	1	0	0	0	0	0	1	1	-1	0	6	2	3	2	1	0	1	9	13	23	23	0.7	0.9
283487	167944	23/4/2148 12:13:29	24/4/2148 17:43:35	metavision	23/4/2148 10:30:00	0.071863	BLOOD CULTURE	0	23/4/2148 00:00:00	23/4/2148 10:30:00	1	87.2819	F	0	WHITE	1	0	0	0	0	0	MED	0	0	1.2292	7.1375	1	1	1	0	1	1	1	1	15	0	4	4	3	2	0	1	1	12	18	20	20	1.4	1.9
255102	160476	24/1/2160 17:52:48	30/1/2160 18:08:24	metavision	24/1/2160 14:40:00	0.133889	BLOOD CULTURE	0	26/1/2160 00:00:00	24/1/2160 14:40:00	1	83.687	F	0	WHITE	1	0	0	0	0	0	MED	0	1	6.0108	8.880556	1	1	1	1	1	1	1	1	10	0	7	7	3	2	1	0	1	15	17	21	28	2.5	3.7
205605	181578	25/8/2181 21:41:09	1/9/2181 20:48:28	metavision	26/8/2181 01:35:00	-0.162396	URINE	0	28/8/2181 00:00:00	26/8/2181 01:35:00	1	81.0531	M	1	WHITE	1	0	0	0	0	1	MED	1	1	6.9634	9.486806	1	1	0	0	0	0	1	1	-4	1	2	4	3	0	0	0	0	15	16	24	25	1.3	1.7
292300	184685	24/8/2130 18:52:21	27/8/2130 18:22:54	metavision	24/8/2130 17:20:00	0.064132	BLOOD CULTURE	0	25/8/2130 00:00:00	24/8/2130 17:20:00	0	68.0343	F	0	WHITE	1	0	0	0	0	0	SURG	0	0	2.9795	8.229167	1	0	0	0	0	0	0	0	0	0	4	3	4	3	1	1	1	12	19	23	26	0.5	0.6
205136	135215	24/3/2101 02:09:04	2/4/2101 00:09:40	metavision	24/3/2101 00:00:00	0.08963	MRSA SCREEN	0	27/3/2101 00:00:00	24/3/2101 00:00:00	0	81.2995	F	0	ASIAN - CHINESE	0	0	0	1	0	0	NSURG	0	0	8.9171	13.515972	0	0	0	0	0	0	1	1	0	0	4	4	1	3	1	1	1	14	14	24	24	0.8	0.8
266851	175706	26/7/2166 11:31:38	1/9/2166 12:42:48	metavision	26/7/2166 17:58:00	-0.26831	MRSA SCREEN	0	29/7/2166 00:00:00	26/7/2166 17:58:00	0	69.5539	M	1	WHITE	1	0	0	0	0	0	MED	0	0	37.0494	37.041667	1	0	0	0	0	0	0	0	12	1	6	5	3	2	0	1	1	13	17	25	28	0.6	0.6
211365	108176	2/1/2132 22:56:42	10/1/2132 17:29:14	metavision	3/1/2132 00:54:00	-0.081458	BLOOD CULTURE	0	3/1/2132 00:00:00	3/1/2132 00:54:00	0	74.6409	F	0	WHITE	1	0	0	0	0	0	NSURG	0	0	7.7726	12.753472	1	0	0	0	0	0	0	0	6	1	3	2	4	3	1	1	1	13	13	26	27	0.7	0.8
220167	113747	22/10/2164 10:34:30	31/10/2164 14:57:56	metavision	22/10/2164 15:01:00	-0.185069	MRSA SCREEN	0	25/10/2164 00:00:00	22/10/2164 15:01:00	0	77.2611	F	0	WHITE	1	0	0	0	0	0	CMED	0	0	9.1829	23.829167	0	0	0	0	0	0	1	1	3	1	10	6	3	3	1	1	1	11	16	21	25	0.7	1.1
287522	147997	7/7/2168 15:08:24	19/7/2168 07:32:21	metavision	7/7/2168 12:31:00	0.109306	URINE	0	9/7/2168 00:00:00	7/7/2168 12:31:00	0	59.1088	M	1	WHITE	1	0	0	0	0	0	MED	1	1	11.6833	11.608333	1	1	1	0	1	1	1	1	17	0	7	2	4	2	1	0	1	14	17	23	24	0.4	0.6
249395	187913	21/7/2121 04:33:16	7/8/2121 20:58:32	metavision	21/7/2121 07:11:00	-0.109537	MRSA SCREEN	0	22/7/2121 00:00:00	21/7/2121 07:11:00	1	67.0131	M	1	HISPANIC OR LATINO	0	0	1	0	0	0	MED	1	1	17.6842	17.609722	1	1	1	1	1	1	1	1	13	1	13	13	3	3	1	1	1	16	38	6	26	2.5	7.8
265700	160674	13/8/2179 22:46:27	20/8/2179 15:44:24	metavision	13/8/2179 19:10:00	0.150312	BLOOD CULTURE	0	14/8/2179 00:00:00	13/8/2179 19:10:00	1	55.9218	M	1	UNKNOWN/NOT SPECIFIED	0	0	0	1	0	0	MED	0	1	6.7069	11.839583	1	0	0	0	0	0	0	0	2	1	4	5	1	2	1	0	1	7	13	40	43	0.4	0.5
240661	136685	8/12/2171 17:24:55	10/12/2171 20:48:34	metavision	8/12/2171 12:00:00	0.225637	BLOOD CULTURE	0	8/12/2171 00:00:00	8/12/2171 12:00:00	0	54.5364	M	1	WHITE	1	0	0	0	0	0	OMED	0	0	2.1414	4.286806	0	0	0	0	0	0	0	0	0	0	4	3	4	3	1	1	1	11	15	26	29	0.6	0.7
200240	142755	25/10/2147 14:51:35	29/10/2147 15:22:21	metavision	25/10/2147 15:44:00	-0.0364	PERITONEAL FLUID	0	26/10/2147 00:00:00	25/10/2147 15:44:00	0	41.7394	M	1	WHITE	1	0	0	0	0	0	MED	0	0	4.0214	28.142361	0	0	0	0	0	0	0	0	5	1	6	3	4	1	0	0	1	15	18	14	16	0.9	1.1
249314	132621	20/2/2107 06:29:46	21/2/2107 21:59:03	metavision	20/2/2107 01:00:00	0.229005	BLOOD CULTURE	1	21/2/2107 00:00:00	20/2/2107 01:00:00	1	91.4	M	1	WHITE	1	0	0	0	0	0	MED	0	0	1.6453	5.308333	1	1	1	1	1	1	1	1	15	0	9	4	2	2	1	0	1	12	15	23	26	1.4	2
232875	136220	25/1/2200 03:02:04	30/1/2200 14:12:17	metavision	24/1/2200 23:54:00	0.130602	BLOOD CULTURE	0	25/1/2200 00:00:00	24/1/2200 23:54:00	1	65.5949	M	1	WHITE	1	0	0	0	0	0	MED	0	0	5.4654	5.457639	1	0	0	0	0	0	1	1	0	1	6	2	2	2	1	0	1	9	9	28	28	0.9	0.9
260921	134702	18/8/2159 07:24:08	23/8/2159 18:31:56	metavision	18/8/2159 00:00:00	0.308426	SEROLOGY/BLOOD	0	20/8/2159 00:00:00	18/8/2159 00:00:00	1	85.4557	M	1	UNABLE TO OBTAIN	0	0	0	1	0	0	MED	1	1	5.4638	8.14375	0	0	0	0	0	0	0	0	6	1	2	2	4	2	1	0	1	13	14	20	22	0.9	1.1
223210	103500	18/11/2105 05:02:46	24/11/2105 17:46:21	metavision	18/11/2105 01:17:00	0.156782	BLOOD CULTURE	0	20/11/2105 00:00:00	18/11/2105 01:17:00	0	72.708	M	1	WHITE	1	0	0	0	0	1	TRAUM	0	0	6.5303	13.238194	0	0	0	0	0	0	1	1	9	1	7	6	3	2	1	0	1	3	14	16	31	1.4	2
264117	103211	6/5/2145 13:33:16	7/5/2145 17:08:45	metavision	5/5/2145 20:22:00	0.716157	URINE	0	7/5/2145 00:00:00	5/5/2145 20:22:00	0	61.6933	M	1	WHITE	1	0	0	0	0	1	CMED	0	0	1.1496	4.772917	0	0	0	0	0	0	1	1	-8	0	3	2	3	2	1	0	1	14	14	24	26	0.9	1.1
219753	103389	2/10/2195 16:05:22	4/10/2195 12:51:15	metavision	2/10/2195 19:22:00	-0.136551	MRSA SCREEN	0	2/10/2195 00:00:00	2/10/2195 19:22:00	0	71.1145	F	0	WHITE	1	0	0	0	0	0	SURG	0	0	1.8652	12.425694	0	0	0	0	0	0	1	1	10	1	7	6	4	2	1	0	1	15	20	16	21	0.8	1.3
273320	192206	26/9/2140 10:46:40	28/9/2140 20:08:50	metavision	26/9/2140 08:45:00	0.084491	BLOOD CULTURE	0	26/9/2140 00:00:00	26/9/2140 08:45:00	1	80.0839	M	1	WHITE	1	0	0	0	0	0	MED	0	0	2.3904	11.183333	1	1	0	0	0	1	1	1	9	0	5	5	4	2	1	0	1	13	18	20	26	0.8	1.1
261837	146736	29/10/2132 22:14:20	8/11/2132 17:11:24	metavision	29/10/2132 00:00:00	0.92662	SWAB	1	31/10/2132 00:00:00	29/10/2132 00:00:00	1	35.8995	M	1	WHITE	1	0	0	0	0	0	CMED	0	1	9.7896	10.104167	1	1	1	1	1	1	1	1	9	1	11	4	3	2	1	0	1	16	16	18	21	1.1	1.1
225505	166144	15/6/2156 20:14:28	18/6/2156 21:52:03	metavision	15/6/2156 20:00:00	0.010046	MRSA SCREEN	0	15/6/2156 00:00:00	15/6/2156 20:00:00	0	70.2876	F	0	WHITE	1	0	0	0	1	0	MED	0	1	3.0678	3.734028	0	0	0	0	0	0	1	1	16	1	2	5	2	2	1	0	1	9	16	16	28	0.3	0.8
291962	190836	11/7/2143 04:38:39	12/7/2143 18:51:13	metavision	11/7/2143 00:00:00	0.193507	URINE	1	12/7/2143 00:00:00	11/7/2143 00:00:00	1	81.6171	F	0	WHITE	1	0	0	0	0	0	MED	0	0	1.5921	3.591667	1	1	1	1	1	1	1	1	25	0	6	7	3	3	1	1	1	14	15	21	23	1.5	2.2
221399	113099	23/7/2124 14:00:54	23/8/2124 16:27:14	metavision	23/7/2124 12:55:00	0.045764	BLOOD CULTURE	0	25/7/2124 00:00:00	23/7/2124 12:55:00	1	44.8086	F	0	BLACK/CAPE VERDEAN	0	1	0	0	0	0	MED	0	0	31.1016	31.084028	1	1	1	0	1	1	1	1	13	1	11	8	4	3	1	1	1	8	11	23	25	0.4	0.9
212693	174058	6/12/2152 16:41:48	9/12/2152 16:24:15	metavision	6/12/2152 18:10:00	-0.06125	SWAB	0	6/12/2152 00:00:00	6/12/2152 18:10:00	0	84.3605	F	0	WHITE	1	0	0	0	1	0	SURG	0	0	2.9878	8.036111	1	0	0	0	0	0	1	0	9	1	12	10	2	2	1	1	0	12	13	22	24	0.6	0.6
256663	160484	24/5/2117 22:18:56	26/5/2117 15:50:44	metavision	24/5/2117 22:30:00	-0.007685	URINE	0	27/5/2117 00:00:00	24/5/2117 22:30:00	0	84.8533	F	0	WHITE	1	0	0	0	0	1	MED	0	0	1.7304	8.875694	1	0	0	0	0	0	1	1	4	0	5	7	3	2	1	0	1	13	22	18	19	3.9	5.7
259063	153237	28/12/2163 08:00:16	6/1/2164 21:58:50	metavision	28/12/2163 09:52:00	-0.077593	MRSA SCREEN	0	28/12/2163 00:00:00	28/12/2163 09:52:00	1	79.4268	M	1	UNKNOWN/NOT SPECIFIED	0	0	0	1	0	1	CMED	0	1	9.5823	14.271528	0	0	0	0	0	0	1	1	3	1	11	9	4	2	1	0	1	16	23	15	19	3.7	4.1
255050	198439	9/3/2185 20:37:36	10/3/2185 21:15:21	metavision	9/3/2185 21:47:00	-0.048194	MRSA SCREEN	0	9/3/2185 00:00:00	9/3/2185 21:47:00	0	58.4106	M	1	WHITE	1	0	0	0	0	0	NSURG	0	0	1.0262	4.25	0	0	0	0	0	0	0	0	0	1	3	3	3	2	1	1	0	12	12	23	23	0.9	0.9
234478	146959	4/12/2140 17:53:17	9/12/2140 22:59:38	metavision	4/12/2140 13:40:00	0.175891	BLOOD CULTURE	0	4/12/2140 00:00:00	4/12/2140 13:40:00	0	69.0446	M	1	WHITE	1	0	0	0	0	1	MED	0	0	5.2127	9.988194	1	0	0	0	0	0	1	1	3	0	5	5	3	2	1	0	1	12	21	17	22	1.2	1.7
256841	111323	16/2/2169 20:26:16	6/3/2169 15:37:29	metavision	16/2/2169 18:35:00	0.077269	BLOOD CULTURE	0	17/2/2169 00:00:00	16/2/2169 18:35:00	0	77.6718	F	0	BLACK/AFRICAN AMERICAN	0	1	0	0	0	0	MED	0	0	17.7995	19.828472	1	0	0	0	0	0	1	1	9	1	6	3	4	2	1	0	1	8	10	39	41	0.5	0.6
248128	154022	28/7/2176 13:45:25	5/8/2176 22:09:27	metavision	28/7/2176 00:00:00	0.573206	BLOOD CULTURE	0	30/7/2176 00:00:00	28/7/2176 00:00:00	1	91.4	F	0	WHITE	1	0	0	0	0	0	MED	0	0	8.35	10.154167	1	1	1	0	1	1	1	1	10	1	10	7	4	2	1	0	1	13	17	19	23	1.4	1.6
222718	170682	4/2/2157 17:42:09	7/2/2157 18:39:38	metavision	4/2/2157 16:28:00	0.051493	URINE	0	7/2/2157 00:00:00	4/2/2157 16:28:00	0	86.7014	F	0	WHITE	1	0	0	0	0	0	NSURG	0	0	3.0399	11.895833	1	0	0	0	0	0	0	0	4	1	4	6	2	3	1	1	1	13	15	28	28	0.6	0.7
264462	143775	12/12/2188 18:51:27	20/12/2188 05:44:57	metavision	12/12/2188 22:37:00	-0.156632	BLOOD CULTURE	0	14/12/2188 00:00:00	12/12/2188 22:37:00	0	74.6902	F	0	BLACK/AFRICAN AMERICAN	0	1	0	0	1	1	MED	1	1	7.4538	16.113194	0	0	0	0	0	0	1	1	1	1	7	6	3	3	1	1	1	11	14	20	24	0.7	1.2
290127	192009	7/6/2157 16:23:23	10/6/2157 09:47:23	metavision	7/6/2157 11:00:00	0.224572	BLOOD CULTURE	0	8/6/2157 00:00:00	7/6/2157 11:00:00	1	91.4	F	0	WHITE	1	0	0	0	0	0	MED	0	0	2.725	6.922222	1	1	1	1	1	0	1	1	-7	0	4	1	4	0	0	0	0	12	12	18	20	1.2	1.5
206537	100881	17/3/2122 01:35:57	18/3/2122 17:26:48	metavision	17/3/2122 04:00:00	-0.100035	MRSA SCREEN	0	17/3/2122 00:00:00	17/3/2122 04:00:00	0	83.405	M	1	BLACK/CAPE VERDEAN	0	1	0	0	0	0	SURG	0	0	1.6603	6.660417	0	0	0	0	0	0	1	0	7	1	7	3	2	1	0	1	0	12	17	26	30	0.7	0.9
205075	164675	13/5/2146 20:02:35	15/5/2146 15:14:30	metavision	13/5/2146 15:30:00	0.189294	BLOOD CULTURE	1	14/5/2146 00:00:00	13/5/2146 15:30:00	1	72.3411	M	1	WHITE	1	0	0	0	0	0	MED	0	0	1.7999	5.702083	1	0	0	0	0	0	0	0	13	0	6	6	3	2	1	0	1	13	15	20	22	0.8	1.1
287584	175432	21/1/2108 22:52:15	23/1/2108 16:57:27	metavision	21/1/2108 22:00:00	0.036285	URINE	1	24/1/2108 00:00:00	21/1/2108 22:00:00	1	61.206	F	0	WHITE	1	0	0	0	0	0	NSURG	0	0	1.7536	13.464583	1	0	0	0	0	0	1	1	6	1	8	4	3	3	1	1	1	11	18	18	27	0.6	0.7
211298	169922	29/8/2102 20:12:46	31/8/2102 19:30:27	metavision	29/8/2102 20:45:00	-0.022384	MRSA SCREEN	0	30/8/2102 00:00:00	29/8/2102 20:45:00	0	74.4137	M	1	HISPANIC OR LATINO	0	0	1	0	0	1	MED	0	0	1.9706	1.95	0	0	0	0	0	0	0	0	3	0	2	2	2	2	1	0	1	13	18	21	25	0.8	1
230907	121812	25/2/2134 10:52:02	27/2/2134 13:38:30	metavision	24/2/2134 21:23:00	0.561829	URINE	0	25/2/2134 00:00:00	24/2/2134 21:23:00	0	56.5762	M	1	WHITE	1	0	0	0	0	0	CMED	0	0	2.1156	4.909028	0	0	0	0	0	0	1	1	0	1	2	3	4	2	1	0	1	9	9	24	24	0.8	1.1
287428	143537	3/8/2114 16:58:47	12/8/2114 16:58:32	metavision	2/8/2114 23:13:00	0.740127	BLOOD CULTURE	0	4/8/2114 00:00:00	2/8/2114 23:13:00	0	82.3454	M	1	WHITE	1	0	0	0	0	1	NMED	0	0	8.9998	36.486111	0	0	0	0	0	0	0	0	12	1	5	9	4	2	0	1	1	16	20	20	20	0.9	0.9
266196	124154	1/12/2111 12:08:24	5/12/2111 19:27:54	metavision	1/12/2111 10:40:00	0.061389	BLOOD CULTURE	0	1/12/2111 00:00:00	1/12/2111 10:40:00	0	81.9922	F	0	BLACK/AFRICAN AMERICAN	0	1	0	0	0	0	MED	0	0	4.3052	6.151389	1	0	0	0	0	0	0	0	-3	1	2	2	2	2	1	0	1	10	12	36	42	0.3	0.5
232251	176812	7/7/2186 03:20:50	9/7/2186 18:48:39	metavision	7/7/2186 00:00:00	0.139468	BLOOD CULTURE	0	10/7/2186 00:00:00	7/7/2186 00:00:00	0	63.1554	F	0	WHITE	1	0	0	0	1	1	MED	0	0	2.6443	4.631944	0	0	0	0	0	0	0	0	8	0	4	4	3	2	1	0	1	10	14	24	25	0.4	0.5
200916	113980	2/11/2146 16:52:57	8/11/2146 17:13:31	metavision	2/11/2146 19:11:00	-0.095868	MRSA SCREEN	0	2/11/2146 00:00:00	2/11/2146 19:11:00	0	52.0641	F	0	WHITE	1	0	0	0	0	0	SURG	0	0	6.0143	20.992361	1	0	0	0	0	0	0	0	4	0	3	1	3	2	1	0	1	12	12	24	24	0.5	0.5
270092	147623	10/7/2191 18:31:16	19/7/2191 18:55:13	metavision	11/7/2191 13:49:00	-0.803981	MRSA SCREEN	0	14/7/2191 00:00:00	10/7/2191 15:20:00	0	73.48	F	0	BLACK/AFRICAN AMERICAN	0	1	0	0	0	1	NSURG	0	0	9.0166	21.954861	1	0	0	0	0	0	0	0	3	0	3	2	2	2	0	1	1	15	23	20	23	1.1	1.4
283251	149460	4/10/2193 04:34:55	8/10/2193 18:22:52	metavision	4/10/2193 00:00:00	0.190914	BLOOD CULTURE	0	4/10/2193 00:00:00	4/10/2193 00:00:00	0	91.4	F	0	WHITE	1	0	0	0	0	0	MED	0	0	4.575	6.393056	1	1	1	1	1	1	1	1	9	0	9	8	2	1	1	0	0	11	30	17	21	1.2	2.3
221636	175927	21/9/2162 05:33:30	25/9/2162 18:27:17	metavision	21/9/2162 05:41:00	-0.005208	MRSA SCREEN	0	21/9/2162 00:00:00	21/9/2162 05:41:00	1	61.6441	M	1	WHITE	1	0	0	0	0	0	SURG	0	0	4.5373	17.85625	0	0	0	0	0	0	0	0	-2	0	3	5	4	2	1	0	1	10	12	21	22	0.6	0.7
216842	142965	20/3/2160 02:56:27	22/3/2160 14:11:31	metavision	20/3/2160 02:45:00	0.007951	SWAB	0	20/3/2160 00:00:00	20/3/2160 02:45:00	0	65.1486	M	1	UNKNOWN/NOT SPECIFIED	0	0	0	1	0	0	SURG	0	0	2.4688	6.603472	0	0	0	0	0	0	1	1	0	1	2	3	3	1	1	0	0	7	20	19	30	1	1.2
286983	137173	25/12/2111 22:50:38	28/12/2111 20:28:32	metavision	25/12/2111 20:30:00	0.097662	BLOOD CULTURE	0	26/12/2111 00:00:00	25/12/2111 20:30:00	1	84.0237	F	0	WHITE	1	0	0	0	0	0	SURG	0	0	2.9013	5.55625	0	1	0	0	0	1	1	1	0	0	5	3	4	3	1	1	1	12	14	21	28	1.1	1.3
224482	151654	15/6/2177 23:24:05	2/7/2177 15:04:05	metavision	16/6/2177 02:17:00	-0.120081	MRSA SCREEN	0	19/6/2177 00:00:00	16/6/2177 02:17:00	0	87.1121	M	1	WHITE	1	0	0	0	0	1	TRAUM	0	0	16.6528	16.588194	0	0	0	0	0	0	1	1	14	1	5	9	3	3	1	1	1	15	15	18	18	1.8	1.8
210908	188166	8/4/2165 02:19:03	17/4/2165 16:24:59	metavision	8/4/2165 01:00:00	0.054896	BLOOD CULTURE	0	8/4/2165 00:00:00	8/4/2165 01:00:00	0	36.7729	M	1	WHITE	1	0	0	0	0	0	CMED	0	0	9.5875	11.467361	1	0	0	0	0	0	0	0	-1	1	6	8	3	2	1	0	1	11	16	19	25	0.7	1.3
241623	136047	10/6/2106 09:25:00	14/6/2106 16:04:58	metavision	9/6/2106 09:32:00	0.995139	URINE	0	10/6/2106 00:00:00	9/6/2106 09:32:00	0	83.4652	M	1	MIDDLE EASTERN	0	0	0	1	0	1	CMED	0	0	4.2778	9.947917	0	0	0	0	0	0	1	1	4	1	14	13	3	2	1	1	0	9	16	22	27	1.5	2.2
223434	128414	4/12/2105 19:50:46	14/12/2105 05:32:05	metavision	4/12/2105 19:20:00	0.021366	URINE	0	5/12/2105 00:00:00	4/12/2105 19:20:00	0	64.152	F	0	WHITE	1	0	0	0	0	0	CMED	1	1	9.4037	9.358333	1	1	0	0	0	0	1	1	2	1	7	4	4	2	1	0	1	15	20	23	26	1.6	1.7
213783	141707	14/4/2111 17:17:29	21/4/2111 10:13:07	metavision	14/4/2111 23:45:00	-0.269109	MRSA SCREEN	0	14/4/2111 00:00:00	14/4/2111 23:45:00	0	62.7173	M	1	WHITE	1	0	0	0	0	0	CMED	0	0	6.7053	11.957639	0	0	0	0	0	0	1	1	1	1	7	3	4	2	1	0	1	9	12	20	25	1.1	1.2
228688	144218	24/3/2197 12:36:08	27/3/2197 16:04:24	metavision	23/3/2197 15:30:00	0.879259	BLOOD CULTURE	0	26/3/2197 00:00:00	23/3/2197 15:30:00	1	72.2589	F	0	WHITE	1	0	0	0	0	0	MED	0	0	3.1446	5.765278	1	0	0	0	0	0	1	1	-12	1	7	4	2	1	1	0	0	12	13	20	23	0.8	1
260814	113438	21/11/2146 18:03:55	23/11/2146 18:26:58	metavision	21/11/2146 18:00:00	0.00272	URINE	1	21/11/2146 00:00:00	21/11/2146 18:00:00	1	80.3139	F	0	WHITE	1	0	0	0	0	0	MED	0	0	2.016	6.914583	0	1	0	0	0	1	1	1	10	0	3	3	4	2	1	0	1	15	17	21	27	1	1.1
230670	103539	21/6/2163 21:00:48	27/6/2163 23:11:45	metavision	21/6/2163 16:00:00	0.208889	BLOOD CULTURE	0	22/6/2163 00:00:00	21/6/2163 16:00:00	0	64.8502	F	0	WHITE	1	0	0	0	0	0	MED	0	0	6.0909	10.890278	1	0	0	0	0	0	1	1	0	1	4	4	4	2	1	0	1	17	17	19	19	1	1
244869	148966	19/11/2173 03:49:08	22/11/2173 22:58:02	metavision	19/11/2173 01:45:00	0.086204	BLOOD CULTURE	0	19/11/2173 00:00:00	19/11/2173 01:45:00	0	79.4377	M	1	BLACK/CAPE VERDEAN	0	1	0	0	0	0	MED	0	0	3.7978	6.429167	0	0	0	0	0	0	0	0	7	1	7	4	2	3	1	1	1	13	18	21	24	0.8	1.1
299246	168244	18/8/2180 19:38:04	19/8/2180 16:22:03	metavision	18/8/2180 01:30:00	0.755602	SWAB	1	18/8/2180 00:00:00	18/8/2180 01:30:00	1	64.2423	F	0	WHITE	1	0	0	0	0	0	SURG	0	0	0.8639	7.363194	0	0	0	0	0	0	0	0	6	1	2	3	3	1	1	0	0	9	11	22	23	0.5	0.6
237358	104726	17/11/2150 00:20:11	18/11/2150 21:33:40	metavision	17/11/2150 04:33:00	-0.175567	BLOOD CULTURE	0	17/11/2150 00:00:00	17/11/2150 04:33:00	0	91.4	F	0	WHITE	1	0	0	0	0	0	MED	0	0	1.8844	3.725	0	0	0	0	0	0	0	0	6	0	3	4	4	2	1	0	1	15	18	23	26	1	1
222863	105381	17/10/2192 10:57:36	21/10/2192 16:53:22	metavision	17/10/2192 15:02:00	-0.169722	MRSA SCREEN	0	18/10/2192 00:00:00	17/10/2192 15:02:00	0	74.4958	F	0	WHITE	1	0	0	0	0	1	CMED	0	0	4.2471	6.26875	1	0	0	0	0	0	1	1	-5	1	5	3	2	1	1	0	0	11	23	18	26	0.7	0.9
241769	199313	2/6/2143 18:32:02	4/6/2143 20:43:59	metavision	2/6/2143 13:55:00	0.192384	BLOOD CULTURE	0	3/6/2143 00:00:00	2/6/2143 13:55:00	0	70.0522	M	1	WHITE	1	0	0	0	1	1	OMED	0	0	2.0916	4.935417	0	0	0	0	0	0	1	0	14	0	4	2	3	1	0	0	1	13	26	17	21	1	1.1
205307	191482	7/12/2174 20:24:45	9/12/2174 15:17:23	metavision	7/12/2174 08:20:00	0.503299	SWAB	0	7/12/2174 00:00:00	7/12/2174 08:20:00	0	34.7934	F	0	WHITE	1	0	0	0	0	0	SURG	0	0	1.7866	8.246528	0	0	0	0	0	0	0	0	0	1	3	6	3	1	0	0	1	6	7	24	24	0.7	1
247800	118963	7/3/2112 21:39:47	12/3/2112 18:01:09	metavision	7/3/2112 22:00:00	-0.014039	URINE	0	10/3/2112 00:00:00	7/3/2112 22:00:00	0	59.6071	F	0	WHITE	1	0	0	0	0	0	TRAUM	0	0	4.8482	8.722917	0	0	0	0	0	0	1	1	0	0	2	2	4	2	1	0	1	14	14	23	23	0.6	0.8
298456	112325	17/9/2197 23:32:45	27/9/2197 14:53:54	metavision	18/9/2197 00:17:00	-0.030729	URINE	0	19/9/2197 00:00:00	18/9/2197 00:17:00	0	41.8243	M	1	UNABLE TO OBTAIN	0	0	0	1	0	0	CMED	0	0	9.6397	11.716667	1	1	1	1	1	1	1	1	8	1	11	7	3	2	1	0	1	16	19	21	23	4.3	4.7
214528	134419	17/1/2135 14:54:42	17/2/2135 14:53:49	metavision	17/1/2135 15:42:00	-0.032847	URINE	0	17/1/2135 00:00:00	17/1/2135 15:42:00	0	84.8369	F	0	WHITE	1	0	0	0	0	0	SURG	0	0	30.9994	30.997222	1	1	1	1	1	1	1	1	9	1	5	7	3	1	1	0	0	11	14	28	30	1.3	1.4
272072	126977	26/1/2102 16:08:23	28/1/2102 16:30:10	metavision	26/1/2102 16:49:00	-0.028206	MRSA SCREEN	0	29/1/2102 00:00:00	26/1/2102 16:49:00	0	91.4	F	0	UNKNOWN/NOT SPECIFIED	0	0	0	1	0	0	SURG	0	0	2.0151	5.078472	1	0	0	0	0	0	1	1	1	0	2	4	3	2	1	0	1	11	11	26	26	1.8	1.9
243131	190637	10/6/2157 23:40:56	13/6/2157 21:39:54	metavision	11/6/2157 04:06:00	-0.184074	BLOOD CULTURE	0	12/6/2157 00:00:00	11/6/2157 04:06:00	0	53.6631	M	1	WHITE	1	0	0	0	0	0	SURG	0	0	2.9159	13.129167	0	0	0	0	0	0	0	0	6	1	4	5	3	3	1	1	1	13	13	25	25	0.8	0.8
288996	128857	10/1/2194 12:24:14	20/1/2194 12:43:07	metavision	10/1/2194 14:37:00	-0.092199	MRSA SCREEN	0	12/1/2194 00:00:00	10/1/2194 14:37:00	0	80.7903	M	1	WHITE	1	0	0	0	0	0	TRAUM	0	0	10.0131	18.077778	1	0	0	0	0	0	0	0	13	1	6	6	3	2	1	1	0	13	14	22	22	0.7	0.8
215713	137415	15/6/2172 13:45:38	16/6/2172 16:51:02	metavision	15/6/2172 19:47:00	-0.250949	MRSA SCREEN	0	15/6/2172 00:00:00	15/6/2172 19:47:00	0	78.4411	M	1	WHITE	1	0	0	0	0	0	TRAUM	0	0	1.1288	3.14375	0	0	0	0	0	0	1	1	0	0	3	4	4	2	1	0	1	16	20	17	23	1.3	1.8
236757	138834	4/7/2158 21:21:07	10/7/2158 19:08:44	metavision	4/7/2158 00:00:00	0.889664	URINE	0	5/7/2158 00:00:00	4/7/2158 00:00:00	1	76.667	M	1	OTHER	0	0	0	1	0	0	MED	0	0	5.9081	12.029861	1	0	0	0	0	0	1	0	1	1	4	4	3	2	1	0	1	16	17	26	27	0.8	1.1
211857	178970	15/9/2113 03:47:09	23/9/2113 16:44:37	metavision	15/9/2113 00:20:00	0.143854	BLOOD CULTURE	0	17/9/2113 00:00:00	15/9/2113 00:20:00	0	81.5213	M	1	BLACK/AFRICAN AMERICAN	0	1	0	0	0	0	SURG	0	0	8.5399	12.509722	0	0	0	0	0	0	1	1	-2	1	4	4	4	1	1	0	0	12	23	17	25	0.9	1.3
283233	119768	29/5/2151 15:56:35	30/5/2151 18:58:11	metavision	29/5/2151 14:05:00	0.077488	URINE	0	29/5/2151 00:00:00	29/5/2151 14:05:00	0	49.6246	M	1	WHITE	1	0	0	0	0	0	TRAUM	0	0	1.1261	2.976389	0	0	0	0	0	0	0	0	0	1	2	3	1	1	1	0	0	11	12	27	27	0.8	1
275732	146900	9/6/2167 22:41:05	18/6/2167 22:42:51	metavision	9/6/2167 21:30:00	0.049363	BLOOD CULTURE	0	10/6/2167 00:00:00	9/6/2167 21:30:00	1	43.9763	F	0	WHITE	1	0	0	0	0	0	MED	0	0	9.0012	15.607639	1	0	0	0	0	0	0	0	-5	1	4	5	4	2	1	0	1	16	16	21	25	0.7	0.8
216626	104747	7/3/2201 09:36:26	8/3/2201 06:29:06	metavision	7/3/2201 18:07:00	-0.35456	MRSA SCREEN	0	8/3/2201 00:00:00	7/3/2201 18:07:00	0	51.0456	M	1	WHITE	1	0	0	0	0	1	CMED	1	1	0.8699	0.859028	0	0	0	0	0	0	1	1	-6	1	10	6	4	2	1	0	1	18	27	12	21	1.4	3.7
282943	122217	15/7/2126 14:55:42	17/7/2126 18:28:59	metavision	15/7/2126 13:42:00	0.051181	BLOOD CULTURE	0	18/7/2126 00:00:00	15/7/2126 13:42:00	0	72.4588	F	0	WHITE	1	0	0	0	0	0	MED	0	0	2.1481	4.114583	1	0	0	0	0	0	1	1	2	0	3	2	4	2	1	0	1	16	18	26	27	1	1.3
279372	124651	31/10/2158 16:17:22	3/11/2158 20:55:51	metavision	31/10/2158 23:20:00	-0.293495	MRSA SCREEN	0	1/11/2158 00:00:00	31/10/2158 23:20:00	0	55.7712	M	1	WHITE	1	0	0	0	0	0	CMED	1	1	3.1934	3.113889	0	0	0	0	0	0	1	1	6	1	12	10	4	3	1	1	1	14	22	12	16	0.8	1.2
249134	176599	27/7/2136 04:13:01	31/7/2136 00:19:47	metavision	27/7/2136 00:00:00	0.175706	URINE	0	28/7/2136 00:00:00	27/7/2136 00:00:00	0	83.9991	M	1	WHITE	1	0	0	0	0	0	MED	0	1	3.838	7.352083	1	0	0	0	0	0	1	0	3	0	5	2	4	2	1	0	1	15	17	20	24	0.7	0.7
286710	174037	15/10/2164 16:57:04	30/10/2164 17:49:12	metavision	16/10/2164 06:03:00	-0.545787	MRSA SCREEN	0	17/10/2164 00:00:00	16/10/2164 06:03:00	1	61.0089	F	0	WHITE	1	0	0	0	0	1	MED	0	0	15.0362	19.860417	1	0	0	0	0	0	1	1	5	1	4	3	4	1	1	0	0	12	13	18	19	0.6	0.6
270129	192382	8/9/2188 23:29:34	22/9/2188 18:06:44	metavision	9/9/2188 01:05:00	-0.066273	MRSA SCREEN	0	11/9/2188 00:00:00	9/9/2188 01:05:00	1	77.4829	M	1	WHITE	1	0	0	0	0	0	TRAUM	0	0	13.7758	13.761806	1	1	1	1	1	1	1	1	3	1	8	5	3	2	1	0	1	15	15	19	20	0.8	0.9
240823	176342	24/6/2200 14:36:25	2/7/2200 17:12:34	metavision	24/6/2200 10:30:00	0.171123	BLOOD CULTURE	0	25/6/2200 00:00:00	24/6/2200 10:30:00	0	83.5364	M	1	WHITE	1	0	0	0	0	1	SURG	1	1	8.1084	28.3125	1	1	1	1	1	1	1	1	13	1	9	8	3	2	1	0	1	8	12	31	37	1	1.1
239066	163742	6/10/2141 21:04:25	16/10/2141 14:43:56	metavision	6/10/2141 21:08:00	-0.002488	MRSA SCREEN	0	7/10/2141 00:00:00	6/10/2141 21:08:00	0	64.6503	M	1	WHITE	1	0	0	0	0	1	CMED	0	0	9.7358	16.647917	0	0	0	0	0	0	1	1	-1	1	6	4	3	2	0	1	1	10	10	27	27	1	1
295139	108519	4/10/2142 22:15:40	5/10/2142 23:59:20	metavision	4/10/2142 21:21:00	0.037963	BLOOD CULTURE	0	5/10/2142 00:00:00	4/10/2142 21:21:00	1	86.5289	M	1	WHITE	1	0	0	0	0	0	ORTHO	0	0	1.072	10.083333	1	0	0	0	0	0	0	0	-4	0	2	2	4	2	1	0	1	14	17	23	24	0.9	1
223754	161845	30/6/2105 18:21:23	5/7/2105 17:09:47	metavision	30/6/2105 20:22:00	-0.083762	MRSA SCREEN	0	1/7/2105 00:00:00	30/6/2105 20:22:00	0	68.3875	M	1	WHITE	1	0	0	0	0	0	SURG	0	0	4.9503	30.225694	1	1	1	0	1	1	1	1	6	1	8	5	3	2	1	0	1	11	13	21	24	1	1.2
297261	100028	23/12/2142 18:07:12	25/12/2142 18:53:29	metavision	23/12/2142 16:54:00	0.050833	BLOOD CULTURE	0	23/12/2142 00:00:00	23/12/2142 00:00:00	0	72.5218	F	0	WHITE	1	0	0	0	0	0	MED	0	0	2.0321	6.902083	1	1	0	0	0	1	1	0	7	0	5	5	4	2	1	0	1	13	16	20	24	0.6	0.8
287410	166686	15/2/2120 00:18:46	19/2/2120 18:58:03	metavision	15/2/2120 00:45:00	-0.018218	SEROLOGY/BLOOD	0	15/2/2120 00:00:00	15/2/2120 00:45:00	1	79.9141	M	1	UNABLE TO OBTAIN	0	0	0	1	0	1	SURG	0	0	4.7773	12.696528	0	0	0	0	0	0	1	0	5	1	6	5	3	2	1	0	1	8	9	22	23	1	1
289833	149666	10/11/2126 22:25:21	12/11/2126 22:32:31	metavision	11/11/2126 00:54:00	-0.103229	MRSA SCREEN	0	13/11/2126 00:00:00	11/11/2126 00:54:00	0	57.7644	M	1	BLACK/AFRICAN AMERICAN	0	1	0	0	0	0	MED	0	0	2.005	5.68125	1	0	0	0	0	0	0	0	10	1	9	9	3	2	1	1	0	17	32	23	33	0.8	0.9
214549	158495	4/11/2167 17:46:51	7/11/2167 01:04:12	metavision	4/11/2167 19:57:00	-0.090382	MRSA SCREEN	0	6/11/2167 00:00:00	4/11/2167 19:57:00	0	40.8989	M	1	WHITE	1	0	0	0	0	0	MED	0	0	2.3037	6.985417	0	0	0	0	0	0	0	0	-3	1	4	3	3	2	1	0	1	8	10	24	24	0.8	0.9
282891	190062	9/7/2122 19:14:02	14/7/2122 20:25:54	metavision	9/7/2122 11:50:00	0.308356	BLOOD CULTURE	0	10/7/2122 00:00:00	9/7/2122 11:50:00	0	60.7926	F	0	WHITE	1	0	0	0	0	0	MED	0	0	5.0499	28.198611	1	1	1	1	1	1	1	1	0	1	7	5	4	2	1	0	1	14	17	12	21	0.8	1.2
230027	116011	1/2/2154 16:49:43	4/2/2154 16:22:59	metavision	1/2/2154 14:30:00	0.097025	BLOOD CULTURE	0	2/2/2154 00:00:00	1/2/2154 14:30:00	0	74.6108	F	0	WHITE	1	0	0	0	0	0	MED	0	0	2.9814	5.840972	0	0	0	0	0	0	0	0	2	1	6	6	4	1	0	0	1	11	12	27	27	1	1.3
285158	125485	23/9/2165 18:27:26	24/9/2165 17:59:27	metavision	23/9/2165 09:56:00	0.355162	SWAB	0	23/9/2165 00:00:00	23/9/2165 09:56:00	0	61.2334	M	1	WHITE	1	0	0	0	0	1	SURG	0	0	0.9806	12.429167	0	0	0	0	0	0	1	0	-1	1	7	3	3	0	0	0	0	10	17	22	24	0.7	0.8
234498	127074	23/12/2100 19:49:30	24/12/2100 16:10:12	metavision	23/12/2100 00:00:00	0.826042	URINE	0	24/12/2100 00:00:00	23/12/2100 00:00:00	0	65.7482	F	0	WHITE	1	0	0	0	0	0	MED	0	0	0.8477	3.803472	1	0	0	0	0	0	0	0	0	0	2	2	2	1	1	0	0	9	12	17	23	0.6	0.8
212253	170628	27/10/2125 14:13:21	30/10/2125 21:52:57	metavision	27/10/2125 13:18:00	0.038437	BLOOD CULTURE	0	27/10/2125 00:00:00	27/10/2125 13:18:00	0	81.8827	F	0	WHITE	1	0	0	0	0	0	MED	1	1	3.3192	3.283333	1	1	1	1	1	1	1	1	15	0	9	6	2	2	1	0	1	10	17	27	36	1.8	2.1
287815	193216	19/8/2146 21:14:03	31/8/2146 18:48:59	metavision	19/8/2146 23:47:00	-0.106215	MRSA SCREEN	0	21/8/2146 00:00:00	19/8/2146 23:47:00	0	62.8652	M	1	BLACK/AFRICAN AMERICAN	0	1	0	0	0	0	MED	0	0	11.8993	18.755556	1	1	1	1	1	1	1	1	9	1	9	6	4	3	1	1	1	24	31	18	23	1.9	2.3
218151	104114	13/12/2116 21:46:26	15/12/2116 21:26:31	metavision	13/12/2116 22:03:00	-0.011505	URINE	0	14/12/2116 00:00:00	13/12/2116 22:03:00	0	74.6491	F	0	WHITE	1	0	0	0	1	0	NMED	0	0	1.9862	4.691667	0	0	0	0	0	0	0	0	5	1	5	3	3	3	1	1	1	9	16	24	29	0.6	0.7
206397	137531	26/5/2115 19:49:42	28/5/2115 22:23:34	metavision	27/5/2115 04:44:00	-0.371042	BLOOD CULTURE	0	29/5/2115 00:00:00	27/5/2115 04:44:00	0	79.4104	M	1	WHITE	1	0	0	0	0	1	MED	0	0	2.1069	4.013194	0	1	0	0	0	1	1	0	6	0	4	2	2	2	1	0	1	9	10	19	22	1.2	1.3
256269	137812	17/9/2100 00:46:14	20/9/2100 20:57:12	metavision	17/9/2100 00:00:00	0.032106	URINE	0	20/9/2100 00:00:00	17/9/2100 00:00:00	0	68.6504	M	1	WHITE	1	0	0	0	1	0	MED	0	0	3.8409	11.604167	1	1	1	0	1	1	1	1	7	0	6	2	3	2	1	0	1	12	16	20	25	1.3	1.5
252780	112233	26/10/2162 21:17:24	18/11/2162 16:16:02	metavision	27/10/2162 00:42:00	-0.142083	BLOOD CULTURE	1	30/10/2162 00:00:00	27/10/2162 00:42:00	1	40.7538	F	0	WHITE	1	0	0	0	0	0	MED	0	0	22.7907	26.9125	1	1	0	0	0	0	1	1	6	0	4	4	2	2	1	0	1	7	14	18	20	1.3	2
205758	150059	26/2/2166 21:32:26	28/2/2166 18:26:14	metavision	26/2/2166 16:20:00	0.216968	BLOOD CULTURE	0	27/2/2166 00:00:00	26/2/2166 16:20:00	1	72.4369	F	0	WHITE	1	0	0	0	0	0	MED	0	0	1.8707	6.090278	1	0	0	0	0	0	1	1	10	0	5	4	3	2	1	0	1	15	15	21	21	1.6	1.6
247996	166916	12/8/2177 19:49:21	19/8/2177 02:10:37	metavision	12/8/2177 13:20:00	0.270382	URINE	0	13/8/2177 00:00:00	12/8/2177 13:20:00	1	45.1481	F	0	HISPANIC OR LATINO	0	0	1	0	0	0	SURG	0	0	6.2648	27.798611	0	0	0	0	0	0	1	1	-7	1	2	2	4	1	0	0	1	10	13	27	28	0.6	0.6
242507	190053	16/2/2120 11:20:33	17/2/2120 18:15:20	metavision	16/2/2120 11:42:00	-0.014896	MRSA SCREEN	0	17/2/2120 00:00:00	16/2/2120 11:42:00	0	68.7599	M	1	WHITE	1	0	0	0	0	0	SURG	0	0	1.288	5.174306	0	0	0	0	0	0	0	0	0	1	5	3	3	2	1	0	1	13	15	21	23	1.1	1.2
239921	150906	11/5/2122 14:57:25	13/5/2122 19:39:33	metavision	11/5/2122 11:35:00	0.140567	BLOOD CULTURE	0	11/5/2122 00:00:00	11/5/2122 11:35:00	1	83.4899	M	1	WHITE - RUSSIAN	1	0	0	0	0	1	MED	0	0	2.1959	5.915972	1	0	0	0	0	0	1	1	-5	0	4	5	2	2	1	0	1	14	19	27	30	2	2.2
280274	178408	24/4/2172 02:43:30	30/4/2172 17:53:28	metavision	24/4/2172 01:39:00	0.044792	URINE	0	25/4/2172 00:00:00	24/4/2172 01:39:00	0	66.8488	M	1	WHITE	1	0	0	0	0	1	NMED	0	0	6.6319	16.54375	0	0	0	0	0	0	1	1	5	1	5	6	2	3	1	1	1	12	13	25	26	0.9	1
277610	186604	25/3/2174 10:05:15	28/3/2174 17:52:24	metavision	25/3/2174 14:38:00	-0.18941	MRSA SCREEN	0	25/3/2174 00:00:00	25/3/2174 14:38:00	0	80.678	M	1	WHITE	1	0	0	0	0	0	CMED	0	0	3.3244	11.849306	0	0	0	0	0	0	1	1	5	1	8	6	2	2	1	1	0	11	11	22	23	1.1	1.2
234653	190553	31/8/2105 17:47:28	3/9/2105 13:48:41	metavision	31/8/2105 22:03:00	-0.177454	URINE	0	1/9/2105 00:00:00	31/8/2105 22:03:00	0	71.7333	M	1	WHITE	1	0	0	0	0	1	CMED	0	0	2.8342	5.884028	0	0	0	0	0	0	1	1	2	0	2	1	1	1	1	0	0	10	14	23	27	1	1.1
225551	183126	17/7/2141 02:38:01	24/7/2141 16:00:55	metavision	17/7/2141 04:55:00	-0.095127	MRSA SCREEN	0	17/7/2141 00:00:00	17/7/2141 00:00:00	0	47.0072	F	0	WHITE	1	0	0	0	0	0	TRAUM	0	0	7.5576	23.526389	0	0	0	0	0	0	0	0	-6	1	2	3	3	2	0	1	1	10	17	17	27	0.4	0.7
209997	140252	21/11/2200 23:01:23	24/11/2200 16:12:32	metavision	21/11/2200 19:20:00	0.153738	BLOOD CULTURE	0	22/11/2200 00:00:00	21/11/2200 19:20:00	1	84.5768	M	1	WHITE	1	0	0	0	0	0	SURG	0	0	2.7161	4.668056	1	1	0	0	0	0	1	1	-3	1	5	4	3	2	1	0	1	15	17	18	23	1.1	1.4
265330	184772	11/11/2121 18:04:04	13/11/2121 19:04:03	metavision	11/11/2121 20:31:00	-0.102037	MRSA SCREEN	0	13/11/2121 00:00:00	11/11/2121 20:31:00	0	79.9963	M	1	WHITE	1	0	0	0	0	1	MED	0	0	2.0417	3.942361	1	1	1	1	1	1	1	1	8	0	6	5	3	2	1	0	1	15	21	19	23	2.1	2.8
279284	146903	13/6/2146 17:42:03	15/6/2146 17:56:15	metavision	13/6/2146 00:00:00	0.737535	MRSA SCREEN	0	15/6/2146 00:00:00	13/6/2146 00:00:00	0	20.5398	F	0	WHITE	1	0	0	0	0	0	TRAUM	0	0	2.0099	8.81875	0	0	0	0	0	0	0	0	-8	1	5	3	1	1	0	1	0	14	14	21	21	0.7	0.8
299655	169251	14/8/2199 15:34:56	16/8/2199 17:38:32	metavision	14/8/2199 14:45:00	0.034676	BLOOD CULTURE	1	17/8/2199 00:00:00	14/8/2199 14:45:00	1	84.8095	M	1	WHITE - RUSSIAN	1	0	0	0	0	0	MED	1	1	2.0858	7.546528	1	1	1	1	1	1	1	1	20	0	6	12	3	3	1	1	1	15	21	20	21	2.5	3
229165	105933	13/11/2147 18:56:53	15/11/2147 15:52:35	metavision	13/11/2147 21:13:00	-0.094525	MRSA SCREEN	0	14/11/2147 00:00:00	13/11/2147 21:13:00	0	91.4	F	0	WHITE	1	0	0	0	0	1	MED	0	0	1.872	1.856944	0	0	0	0	0	0	1	0	6	0	5	3	3	2	1	0	1	12	15	18	22	0.9	1
215786	107743	10/3/2117 18:31:00	12/3/2117 18:16:07	metavision	10/3/2117 19:25:00	-0.0375	BLOOD CULTURE	0	11/3/2117 00:00:00	10/3/2117 19:25:00	0	87.0573	M	1	WHITE	1	0	0	0	0	0	MED	0	0	1.9897	3.979167	0	0	0	0	0	0	1	1	11	0	6	7	2	1	1	0	0	18	24	12	17	4.9	5.9
259033	192849	13/10/2183 15:11:37	18/10/2183 18:34:45	metavision	13/10/2183 10:30:00	0.195567	BLOOD CULTURE	0	14/10/2183 00:00:00	13/10/2183 10:30:00	0	88.6974	F	0	WHITE	1	0	0	0	0	0	MED	0	0	5.1411	9.139583	1	0	0	0	0	0	1	0	14	1	3	3	3	1	0	0	1	13	17	20	24	0.5	0.7
260995	179671	4/8/2121 10:36:01	20/8/2121 18:18:48	metavision	4/8/2121 16:12:00	-0.233322	MRSA SCREEN	0	4/8/2121 00:00:00	4/8/2121 16:12:00	0	83.7171	M	1	WHITE	1	0	0	0	0	0	CMED	0	0	16.3214	27.165972	1	0	0	0	0	0	1	1	-6	1	7	6	4	2	1	0	1	11	12	19	29	0.7	0.9
221412	123764	16/4/2176 19:41:13	18/4/2176 19:27:52	metavision	16/4/2176 19:46:00	-0.003322	MRSA SCREEN	0	17/4/2176 00:00:00	16/4/2176 19:46:00	0	77.0421	M	1	WHITE	1	0	0	0	0	0	GU	0	0	1.9907	15.416667	0	0	0	0	0	0	1	1	6	1	5	5	3	2	1	0	1	12	13	22	22	1.5	1.7
255811	152863	6/9/2187 06:21:11	9/9/2187 15:16:19	metavision	6/9/2187 00:00:00	0.264711	URINE	0	9/9/2187 00:00:00	6/9/2187 00:00:00	0	52.2804	M	1	ASIAN - THAI	0	0	0	1	0	0	MED	0	0	3.3716	8.361111	0	0	0	0	0	0	1	1	5	0	3	2	2	2	1	0	1	10	16	19	21	1	1.2
216726	175579	10/8/2133 21:23:22	14/8/2133 06:40:19	metavision	10/8/2133 18:20:00	0.127338	BLOOD CULTURE	0	11/8/2133 00:00:00	10/8/2133 18:20:00	1	51.5247	F	0	WHITE	1	0	0	0	0	0	MED	0	0	3.3868	7.852778	0	1	0	0	0	1	1	1	13	0	7	5	3	2	1	0	1	11	12	24	24	0.8	0.8
255388	123029	18/11/2150 14:04:13	25/11/2150 12:58:52	metavision	18/11/2150 15:43:00	-0.0686	MRSA SCREEN	0	20/11/2150 00:00:00	18/11/2150 15:43:00	0	60.078	M	1	WHITE	1	0	0	0	0	0	MED	1	1	6.9546	6.822222	0	0	0	0	0	0	1	1	13	1	12	9	2	3	1	1	1	12	38	9	31	1.1	1.4
256202	140067	30/8/2185 17:00:00	31/8/2185 13:18:58	metavision	30/8/2185 14:07:00	0.120139	BLOOD CULTURE	0	30/8/2185 00:00:00	30/8/2185 14:07:00	0	80.3741	F	0	WHITE	1	0	0	0	0	0	SURG	0	0	0.8465	4.127083	0	0	0	0	0	0	0	0	0	0	3	1	3	2	1	0	1	10	12	30	31	0.9	1.1
221212	153312	29/4/2132 17:20:42	4/5/2132 18:57:50	metavision	30/4/2132 15:36:00	-0.927292	BLOOD CULTURE	0	3/5/2132 00:00:00	29/4/2132 14:10:00	0	91.4	M	1	WHITE	1	0	0	0	0	0	NMED	1	1	5.0675	4.949306	1	0	0	0	0	0	1	1	10	1	8	9	4	3	1	1	1	14	17	18	25	1.7	2.3
259716	169944	28/10/2156 02:31:34	2/11/2156 20:32:45	metavision	28/10/2156 17:27:00	-0.621829	URINE	1	28/10/2156 00:00:00	28/10/2156 17:27:00	1	91.4	M	1	WHITE	1	0	0	0	0	0	MED	0	1	5.7508	9.51875	1	1	1	0	1	1	0	0	9	1	9	11	3	3	1	1	1	14	14	18	18	1.9	1.9
268214	196200	14/9/2114 18:38:05	15/9/2114 16:02:33	metavision	14/9/2114 00:00:00	0.776447	MRSA SCREEN	0	15/9/2114 00:00:00	14/9/2114 00:00:00	0	66.126	F	0	OTHER	0	0	0	1	0	0	ORTHO	0	0	0.892	5.357639	0	0	0	0	0	0	0	0	6	0	3	3	2	2	0	1	1	12	12	19	19	1.1	1.1
230250	166460	11/10/2169 16:32:07	14/10/2169 14:39:21	metavision	11/10/2169 14:52:00	0.069525	BLOOD CULTURE	0	11/10/2169 00:00:00	11/10/2169 14:52:00	0	79.6157	M	1	WHITE	1	0	0	0	0	0	MED	0	1	2.9217	7.979861	1	1	1	1	1	1	1	1	-3	0	5	7	4	2	1	0	1	10	28	26	29	2.6	4.3
260778	151869	7/7/2143 20:17:19	8/7/2143 18:03:53	metavision	7/7/2143 21:52:00	-0.065752	MRSA SCREEN	0	7/7/2143 00:00:00	7/7/2143 21:52:00	0	22.8041	M	1	HISPANIC OR LATINO	0	0	1	0	0	0	TRAUM	0	0	0.9073	2.16875	0	0	0	0	0	0	0	0	0	1	3	3	1	2	1	1	0	12	12	26	26	1	1.1
243521	103411	5/6/2161 22:44:25	8/6/2161 11:26:07	metavision	6/6/2161 01:10:00	-0.1011	MRSA SCREEN	0	6/6/2161 00:00:00	6/6/2161 01:10:00	0	72.5656	M	1	WHITE	1	0	0	0	0	1	MED	0	0	2.529	4.876389	0	0	0	0	0	0	0	0	7	0	2	3	3	2	1	0	1	11	15	27	29	0.7	0.8
256895	123230	24/12/2198 19:29:52	1/1/2199 21:57:19	metavision	24/12/2198 20:34:00	-0.044537	BLOOD CULTURE	0	25/12/2198 00:00:00	24/12/2198 20:34:00	0	54.0628	M	1	WHITE	1	0	0	0	0	1	MED	0	0	8.1024	17.73125	0	0	0	0	0	0	1	0	8	1	2	3	3	1	0	0	1	13	13	19	24	0.8	0.9
293775	117947	29/5/2156 05:55:17	31/5/2156 15:15:00	metavision	29/5/2156 01:25:00	0.187697	URINE	0	29/5/2156 00:00:00	29/5/2156 01:25:00	1	77.0393	F	0	WHITE	1	0	0	0	0	0	SURG	0	0	2.3887	6.338889	0	0	0	0	0	0	1	1	8	1	4	5	2	1	1	0	0	12	19	15	19	1.1	2
291423	186203	30/11/2107 08:57:32	15/12/2107 14:14:07	metavision	29/11/2107 17:43:00	0.635093	URINE	1	30/11/2107 00:00:00	29/11/2107 17:43:00	1	86.8192	F	0	WHITE	1	0	0	0	0	0	CMED	0	0	15.2198	16.751389	1	0	0	0	0	0	0	0	4	1	4	3	4	2	1	0	1	11	14	20	23	0.4	0.5
231591	191530	25/6/2195 20:15:30	28/6/2195 06:52:24	metavision	25/6/2195 15:55:00	0.180903	BLOOD CULTURE	0	27/6/2195 00:00:00	25/6/2195 15:55:00	0	91.4	F	0	WHITE	1	0	0	0	0	0	MED	0	0	2.4423	2.750694	1	0	0	0	0	0	0	0	4	0	4	3	3	2	1	0	1	9	10	28	31	1.1	1.3
214069	106359	30/10/2167 11:19:28	1/11/2167 12:07:52	metavision	29/10/2167 18:08:00	0.716296	URINE	0	30/10/2167 00:00:00	29/10/2167 18:08:00	0	71.4622	M	1	UNABLE TO OBTAIN	0	0	0	1	0	1	CMED	0	0	2.0336	7.779167	0	0	0	0	0	0	1	1	8	1	7	2	3	2	1	0	1	8	8	23	26	1	1.3
232318	127198	2/5/2165 08:35:50	5/5/2165 12:43:01	metavision	2/5/2165 12:50:00	-0.176505	MRSA SCREEN	0	3/5/2165 00:00:00	2/5/2165 12:50:00	0	70.5779	M	1	UNKNOWN/NOT SPECIFIED	0	0	0	1	0	1	CMED	0	0	3.1717	13.889583	0	0	0	0	0	0	1	1	-2	1	10	9	2	2	1	0	1	11	15	22	23	1.4	1.6
265257	134882	8/7/2154 14:15:58	11/7/2154 20:59:08	metavision	8/7/2154 00:00:00	0.594421	FLUID,OTHER	1	9/7/2154 00:00:00	8/7/2154 00:00:00	1	69.5895	F	0	WHITE	1	0	0	0	0	0	MED	0	0	3.28	4.127083	1	0	0	0	0	0	1	1	12	0	6	5	2	1	1	0	0	12	14	21	23	1.4	1.6
283118	119308	24/12/2139 22:01:52	27/12/2139 21:49:38	metavision	25/12/2139 11:16:00	-0.551481	MRSA SCREEN	0	28/12/2139 00:00:00	25/12/2139 11:16:00	0	52.7431	M	1	WHITE	1	0	0	0	1	1	NSURG	0	0	2.9915	11.173611	0	0	0	0	0	0	1	1	8	1	4	6	2	2	1	1	0	14	14	22	23	1.4	1.5
270494	124341	3/12/2192 10:35:00	6/12/2192 20:07:42	metavision	3/12/2192 17:13:00	-0.276389	MRSA SCREEN	0	3/12/2192 00:00:00	3/12/2192 17:13:00	0	82.5124	M	1	WHITE	1	0	0	0	0	1	CMED	0	0	3.3977	12.211806	0	0	0	0	0	0	1	1	2	1	5	5	2	1	1	0	0	7	11	24	30	1	1.2
267997	149237	27/7/2195 20:14:26	11/8/2195 08:14:03	metavision	27/7/2195 23:38:00	-0.141366	MRSA SCREEN	0	28/7/2195 00:00:00	27/7/2195 23:38:00	0	70.7586	F	0	WHITE	1	0	0	0	0	1	MED	1	1	14.4997	13.156944	1	1	1	1	1	1	1	1	0	1	11	8	3	2	1	0	1	10	23	16	21	1.3	1.7
209415	161727	1/1/2173 23:13:17	2/1/2173 19:15:09	metavision	2/1/2173 03:59:00	-0.198414	MRSA SCREEN	0	3/1/2173 00:00:00	2/1/2173 03:59:00	0	61.3976	M	1	WHITE - RUSSIAN	1	0	0	0	0	0	MED	0	0	0.8346	4.849306	0	1	0	0	0	0	0	0	-8	0	3	4	1	1	1	0	0	10	11	22	23	1	1.1
207544	196970	19/9/2139 23:00:56	21/9/2139 11:31:37	metavision	20/9/2139 15:50:00	-0.700741	MRSA SCREEN	0	20/9/2139 00:00:00	20/9/2139 15:50:00	0	45.5342	F	0	ASIAN	0	0	0	1	0	0	SURG	0	0	1.5213	9.267361	0	0	0	0	0	0	0	0	2	1	7	6	4	2	1	0	1	14	19	13	19	11.3	11.7
260550	149621	9/8/2132 15:02:04	14/8/2132 15:33:50	metavision	9/8/2132 18:19:00	-0.136759	MRSA SCREEN	0	9/8/2132 00:00:00	9/8/2132 18:19:00	0	60.6201	M	1	OTHER	0	0	0	1	0	0	TRAUM	0	0	5.0221	46.849306	1	0	0	0	0	0	1	0	-5	1	4	4	4	1	1	0	0	8	16	19	25	0.6	0.9
273851	109716	15/3/2172 06:03:33	25/3/2172 21:38:18	metavision	16/3/2172 02:10:00	-0.837812	URINE	1	19/3/2172 00:00:00	15/3/2172 08:29:00	1	83.5912	F	0	PATIENT DECLINED TO ANSWER	0	0	0	1	0	1	CMED	0	0	10.6491	15.849306	1	0	0	0	0	0	1	1	7	0	9	7	3	1	0	0	1	12	20	24	27	2	2.2
258258	132634	2/11/2134 18:52:05	17/11/2134 11:28:36	metavision	2/11/2134 17:53:00	0.04103	CSF;SPINAL FLUID	0	3/11/2134 00:00:00	2/11/2134 17:53:00	1	74.5615	M	1	WHITE	1	0	0	0	0	0	NMED	0	0	14.692	20.708333	1	0	0	0	0	0	1	1	7	1	11	7	4	2	1	0	1	15	20	17	20	1.5	2.4
231754	163420	2/2/2102 18:21:24	6/3/2102 13:24:31	metavision	2/2/2102 17:15:00	0.046111	BLOOD CULTURE	0	3/2/2102 00:00:00	2/2/2102 17:15:00	1	77.0612	M	1	WHITE	1	0	0	0	0	0	MED	0	0	31.7938	31.794444	1	0	0	0	0	0	1	1	12	1	9	10	0	1	0	1	0	11	12	34	39	1.4	1.7
233895	178687	26/7/2176 11:47:46	27/7/2176 12:11:56	metavision	26/7/2176 13:13:00	-0.05919	MRSA SCREEN	0	27/7/2176 00:00:00	26/7/2176 13:13:00	0	74.8791	M	1	WHITE	1	0	0	0	0	0	CMED	0	0	1.0168	8.104861	0	0	0	0	0	0	0	0	6	1	7	8	3	3	1	1	1	10	11	26	27	0.6	0.6
223205	100166	26/2/2200 11:16:50	1/3/2200 14:23:18	metavision	25/2/2200 12:23:00	0.954051	SWAB	1	26/2/2200 00:00:00	25/2/2200 12:23:00	1	77.053	F	0	WHITE	1	0	0	0	0	1	CMED	0	0	3.1295	7.946528	0	0	0	0	0	0	1	1	-1	1	8	8	3	2	1	0	1	9	9	23	25	0.5	0.6
216834	131656	14/7/2138 20:06:09	25/7/2138 22:11:06	metavision	14/7/2138 16:30:00	0.150104	BLOOD CULTURE	0	15/7/2138 00:00:00	14/7/2138 16:30:00	1	41.5067	M	1	WHITE	1	0	0	0	1	1	MED	1	1	11.0868	10.973611	1	0	0	0	0	0	1	1	11	1	3	3	3	2	1	0	1	15	19	23	24	0.4	0.5
225121	178105	21/1/2115 14:24:57	14/2/2115 13:30:42	metavision	21/1/2115 15:17:00	-0.036146	MRSA SCREEN	0	24/1/2115 00:00:00	21/1/2115 15:17:00	0	51.4782	M	1	WHITE	1	0	0	0	0	0	TRAUM	0	0	23.9623	23.920833	1	0	0	0	0	0	1	1	5	1	8	5	4	2	1	0	1	10	14	18	21	1.2	1.5
298259	178313	11/5/2138 14:30:14	14/5/2138 15:25:08	metavision	11/5/2138 17:19:00	-0.117199	MRSA SCREEN	0	12/5/2138 00:00:00	11/5/2138 17:19:00	0	62.9966	M	1	WHITE	1	0	0	0	0	0	TRAUM	0	0	3.0381	8.259028	0	0	0	0	0	0	0	0	0	1	10	7	3	3	1	1	1	10	21	17	26	0.6	0.8
267385	165056	24/11/2151 04:06:01	27/11/2151 20:38:42	metavision	24/11/2151 05:40:00	-0.065266	MRSA SCREEN	0	27/11/2151 00:00:00	24/11/2151 05:40:00	1	84.429	F	0	WHITE - RUSSIAN	1	0	0	0	0	1	MED	0	0	3.6894	8.454861	1	1	1	1	1	1	1	1	5	0	5	1	4	1	0	0	1	17	19	15	16	1.2	1.3
203362	109495	27/4/2139 23:32:42	2/5/2139 22:12:53	metavision	27/4/2139 00:00:00	0.981042	URINE	1	28/4/2139 00:00:00	27/4/2139 00:00:00	1	53.5809	M	1	WHITE	1	0	0	0	0	0	MED	0	0	4.9446	8.523611	1	1	1	1	1	1	1	1	-4	1	7	5	3	2	1	0	1	10	12	32	35	0.8	0.9
277889	123083	26/4/2169 03:28:43	29/4/2169 16:27:28	metavision	25/4/2169 22:50:00	0.193553	BLOOD CULTURE	1	26/4/2169 00:00:00	25/4/2169 22:50:00	1	49.2495	M	1	HISPANIC OR LATINO	0	0	1	0	0	0	MED	0	0	3.5408	16.585417	1	1	0	0	0	1	1	0	11	0	6	4	4	2	1	0	1	12	18	18	22	0.9	1
261315	163366	22/2/2169 18:02:43	28/2/2169 04:11:44	metavision	22/2/2169 17:40:00	0.015775	BLOOD CULTURE	0	23/2/2169 00:00:00	22/2/2169 17:40:00	0	73.1844	M	1	WHITE	1	0	0	0	0	0	CMED	0	0	5.4229	9.009722	1	1	1	1	1	1	1	1	9	1	9	7	4	2	1	0	1	9	26	10	22	3.6	12.4
224603	186925	20/9/2119 23:45:48	22/9/2119 21:22:20	metavision	20/9/2119 18:01:00	0.239444	URINE	0	20/9/2119 00:00:00	20/9/2119 18:01:00	0	50.9306	M	1	OTHER	0	0	0	1	0	1	SURG	0	0	1.9004	9.034028	0	0	0	0	0	0	1	0	3	1	6	3	3	2	1	0	1	10	18	22	26	0.9	1.3
215120	155935	13/12/2191 00:41:09	28/12/2191 22:49:29	metavision	12/12/2191 10:45:00	0.58066	URINE	0	14/12/2191 00:00:00	12/12/2191 10:45:00	0	49.0113	F	0	WHITE	1	0	0	0	0	0	MED	0	0	15.9225	32.583333	1	0	0	0	0	0	1	1	14	0	5	7	3	2	1	0	1	25	26	13	15	2.2	2.5
212130	151010	25/6/2167 21:56:31	27/6/2167 22:00:08	metavision	26/6/2167 04:29:00	-0.272558	BLOOD CULTURE	0	26/6/2167 00:00:00	26/6/2167 04:29:00	0	83.2763	F	0	WHITE	1	0	0	0	0	0	MED	0	0	2.0025	3.830556	0	1	0	0	0	0	0	0	0	0	5	3	2	2	1	0	1	15	15	20	20	0.4	0.4
292457	179140	7/12/2105 12:18:21	22/12/2105 11:37:17	metavision	7/12/2105 15:00:00	-0.112257	SWAB	1	7/12/2105 00:00:00	7/12/2105 15:00:00	1	55.7685	M	1	WHITE	1	0	0	0	0	0	NMED	1	1	14.9715	22.747917	1	0	0	0	0	0	0	0	6	1	2	2	2	0	0	0	0	12	13	22	23	0.9	1
264833	165867	9/8/2173 23:54:35	16/8/2173 10:14:44	metavision	10/8/2173 05:57:00	-0.251678	MRSA SCREEN	1	12/8/2173 00:00:00	10/8/2173 05:57:00	1	77.68	F	0	UNABLE TO OBTAIN	0	0	0	1	0	0	SURG	0	0	6.4307	17.060417	1	0	0	0	0	0	1	1	-3	1	9	10	4	2	1	0	1	11	19	23	30	1.3	2.4
216100	187485	27/12/2177 20:09:30	5/1/2178 07:13:20	metavision	27/12/2177 20:41:00	-0.021875	MRSA SCREEN	0	30/12/2177 00:00:00	27/12/2177 20:41:00	1	77.7074	F	0	OTHER	0	0	0	1	0	1	CMED	1	1	8.461	9.1125	0	0	0	0	0	0	1	1	1	1	3	3	3	1	1	0	0	14	17	21	22	0.5	0.5
266126	193294	16/9/2184 09:32:02	7/10/2184 17:41:00	metavision	16/9/2184 08:30:00	0.043079	BLOOD CULTURE	0	16/9/2184 00:00:00	16/9/2184 08:30:00	0	68.7955	M	1	WHITE	1	0	0	0	0	0	OMED	0	0	21.3396	21.9375	1	0	0	0	0	0	0	0	10	0	2	2	3	1	0	0	1	14	15	27	31	0.6	0.7
264693	189276	9/8/2161 19:31:04	15/8/2161 01:30:25	metavision	9/8/2161 19:46:00	-0.01037	MRSA SCREEN	0	11/8/2161 00:00:00	9/8/2161 19:46:00	0	51.4317	M	1	UNKNOWN/NOT SPECIFIED	0	0	0	1	0	1	SURG	0	0	5.2495	14.829861	1	1	0	0	0	1	1	1	-7	0	6	5	4	1	0	0	1	12	13	19	20	0.7	0.8
278747	169457	10/12/2109 20:45:31	12/12/2109 21:32:11	metavision	11/12/2109 04:43:00	-0.331586	MRSA SCREEN	0	11/12/2109 00:00:00	11/12/2109 04:43:00	0	79.6513	M	1	WHITE	1	0	0	0	0	1	NSURG	0	0	2.0324	5.823611	0	0	0	0	0	0	0	0	-1	1	3	2	1	0	0	0	0	14	16	20	20	0.7	0.7
283896	101525	21/3/2134 20:32:54	24/3/2134 18:20:25	metavision	22/3/2134 00:02:00	-0.145208	MRSA SCREEN	0	22/3/2134 00:00:00	22/3/2134 00:02:00	0	24.5864	F	0	WHITE	1	0	0	0	0	0	SURG	0	0	2.908	4.776389	0	0	0	0	0	0	0	0	0	1	2	3	3	2	1	0	1	15	15	20	20	0.8	0.8
276236	137753	9/7/2138 18:56:36	11/7/2138 17:22:05	metavision	9/7/2138 16:20:00	0.10875	URINE	0	9/7/2138 00:00:00	9/7/2138 16:20:00	0	62.7201	M	1	WHITE	1	0	0	0	0	0	MED	0	0	1.9344	4.970139	0	0	0	0	0	0	0	0	10	0	3	1	3	2	1	0	1	11	13	29	32	0.5	0.6
287161	123357	28/1/2141 22:51:29	1/2/2141 22:10:53	metavision	29/1/2141 00:00:00	-0.047581	BLOOD CULTURE	0	31/1/2141 00:00:00	29/1/2141 00:00:00	1	77.4637	M	1	WHITE	1	0	0	0	0	0	MED	0	0	3.9718	19.590278	1	0	0	0	0	0	1	1	13	1	5	6	2	2	1	0	1	6	8	37	38	1.2	1.3
285979	149942	13/10/2183 10:39:31	15/10/2183 11:35:26	metavision	13/10/2183 15:17:00	-0.192697	MRSA SCREEN	0	15/10/2183 00:00:00	13/10/2183 15:17:00	0	58.1258	M	1	WHITE	1	0	0	0	0	1	CMED	0	0	2.0388	11.947222	0	0	0	0	0	0	1	1	-9	1	7	6	3	2	1	0	1	15	15	19	25	0.8	1
291604	113877	27/5/2191 19:09:18	1/6/2191 14:32:00	metavision	27/5/2191 19:22:00	-0.008819	MRSA SCREEN	0	28/5/2191 00:00:00	27/5/2191 19:22:00	1	91.4	F	0	WHITE	1	0	0	0	0	1	MED	0	0	4.8074	9.744444	0	0	0	0	0	0	1	1	7	1	9	7	4	1	1	0	0	14	15	23	24	2	2.1
238978	163736	15/9/2160 12:15:12	17/9/2160 17:50:39	metavision	15/9/2160 13:50:00	-0.065833	MRSA SCREEN	0	15/9/2160 00:00:00	15/9/2160 13:50:00	0	64.9022	M	1	WHITE	1	0	0	0	0	0	GU	0	0	2.233	7.461806	0	0	0	0	0	0	1	1	4	1	2	5	3	2	1	0	1	12	13	21	22	1.6	1.6
283260	146466	28/1/2120 01:35:00	7/2/2120 14:08:02	metavision	27/1/2120 17:15:00	0.347222	BLOOD CULTURE	0	28/1/2120 00:00:00	27/1/2120 17:15:00	0	74.7587	M	1	BLACK/AFRICAN AMERICAN	0	1	0	0	0	0	CMED	0	1	10.5229	15.85625	1	0	0	0	0	0	1	1	9	0	6	6	3	1	1	0	0	11	12	19	22	2.1	2.1
227477	197167	19/8/2105 06:51:20	21/8/2105 18:39:29	metavision	19/8/2105 05:50:00	0.042593	BLOOD CULTURE	0	20/8/2105 00:00:00	19/8/2105 05:50:00	1	78.6574	M	1	OTHER	0	0	0	1	0	1	MED	0	0	2.4918	5.576389	1	1	1	0	1	1	1	1	12	0	7	7	4	3	1	1	1	16	21	21	24	1.8	2
293408	123804	30/3/2166 02:33:07	1/4/2166 17:20:09	metavision	30/3/2166 01:17:00	0.052859	URINE	1	31/3/2166 00:00:00	30/3/2166 01:17:00	1	59.7686	F	0	HISPANIC OR LATINO	0	0	1	0	0	1	MED	0	0	2.616	2.581944	1	1	1	1	1	1	1	1	12	1	8	8	3	3	1	1	1	14	17	13	15	1.1	1.6
267605	146141	7/10/2185 01:07:40	11/10/2185 16:52:33	metavision	7/10/2185 05:30:00	-0.182176	MRSA SCREEN	0	9/10/2185 00:00:00	7/10/2185 05:30:00	1	57.1156	F	0	WHITE	1	0	0	0	0	0	NSURG	0	0	4.6562	9.599306	0	0	0	0	0	0	1	1	0	0	3	3	3	1	0	0	1	14	14	20	21	1.8	1.8
218731	129688	7/6/2127 19:30:25	9/6/2127 16:34:40	metavision	7/6/2127 16:55:00	0.107928	BLOOD CULTURE	0	7/6/2127 00:00:00	7/6/2127 16:55:00	0	55.2319	M	1	WHITE	1	0	0	0	0	0	MED	0	0	1.878	3.813194	0	0	0	0	0	0	1	0	4	0	4	3	4	2	1	0	1	10	12	21	24	1	1.1
241905	132108	17/6/2139 22:28:57	19/6/2139 18:07:27	metavision	17/6/2139 21:00:00	0.061771	BLOOD CULTURE	0	18/6/2139 00:00:00	17/6/2139 21:00:00	0	76.8367	M	1	WHITE	1	0	0	0	0	0	MED	0	0	1.8184	2.814583	1	0	0	0	0	0	1	1	2	0	3	5	2	2	1	0	1	10	14	16	22	2.2	3.3
262265	147277	15/9/2109 04:48:30	16/9/2109 16:53:59	metavision	15/9/2109 00:50:00	0.165625	BLOOD CULTURE	0	17/9/2109 00:00:00	15/9/2109 00:50:00	1	85.3133	M	1	WHITE	1	0	0	0	1	1	SURG	0	0	1.5038	3.463889	0	1	0	0	0	0	1	0	10	0	5	3	4	3	1	1	1	11	19	19	25	0.7	0.8
256627	163159	27/5/2104 10:47:01	28/5/2104 12:24:15	metavision	27/5/2104 14:10:00	-0.140961	MRSA SCREEN	0	28/5/2104 00:00:00	27/5/2104 14:10:00	0	69.6853	M	1	PATIENT DECLINED TO ANSWER	0	0	0	1	0	0	CMED	0	0	1.0675	3.879167	0	0	0	0	0	0	0	0	0	1	4	3	2	2	1	0	1	9	9	22	23	0.7	0.8
229766	105883	26/7/2161 02:58:52	3/8/2161 16:46:30	metavision	26/7/2161 00:00:00	0.124213	SEROLOGY/BLOOD	0	29/7/2161 00:00:00	26/7/2161 00:00:00	0	69.3321	M	1	WHITE	1	0	0	0	0	1	MED	0	0	8.5747	16.522222	1	1	1	1	1	1	1	1	16	1	7	3	3	0	0	0	0	13	13	32	32	1.1	1.1
242497	177751	9/2/2189 15:54:55	13/2/2189 20:17:39	metavision	9/2/2189 16:26:00	-0.021586	MRSA SCREEN	0	9/2/2189 00:00:00	9/2/2189 16:26:00	0	84.4782	F	0	WHITE	1	0	0	0	0	0	SURG	0	0	4.1825	6.972222	1	0	0	0	0	0	1	0	0	0	5	2	1	0	0	0	0	12	12	24	28	0.6	0.6
252018	179059	24/12/2100 12:02:38	25/12/2100 19:42:12	metavision	24/12/2100 12:55:00	-0.036366	BLOOD CULTURE	0	24/12/2100 00:00:00	24/12/2100 12:55:00	1	86.9779	F	0	WHITE	1	0	0	0	0	1	SURG	0	0	1.3191	5.5	0	1	0	0	0	0	1	0	9	0	6	5	4	2	0	1	1	17	19	19	22	1.2	1.2
252675	114337	17/3/2183 22:10:37	19/3/2183 01:39:27	metavision	17/3/2183 12:50:00	0.389317	BLOOD CULTURE	0	18/3/2183 00:00:00	17/3/2183 12:50:00	0	91.4	F	0	WHITE	1	0	0	0	0	1	MED	0	0	1.145	2.770833	1	1	1	1	1	1	0	0	-1	0	3	3	2	3	1	1	1	12	12	24	24	1.5	1.5
293527	181438	28/1/2136 05:10:16	29/1/2136 14:46:42	metavision	27/1/2136 20:40:00	0.354352	URINE	1	30/1/2136 00:00:00	27/1/2136 20:40:00	1	40.3924	M	1	WHITE	1	0	0	0	0	0	SURG	0	0	1.4003	7.893056	0	0	0	0	0	0	1	0	-2	1	8	3	3	1	1	0	0	8	14	23	24	0.5	0.7
211495	166725	6/10/2181 12:27:31	10/10/2181 17:09:05	metavision	6/10/2181 00:00:00	0.519109	MRSA SCREEN	1	9/10/2181 00:00:00	6/10/2181 00:00:00	1	83.8129	M	1	UNKNOWN/NOT SPECIFIED	0	0	0	1	0	0	NSURG	0	0	4.1955	13.404167	0	0	0	0	0	0	0	0	17	1	6	7	3	2	1	0	1	16	16	22	22	1.2	1.3
213582	161415	7/11/2120 20:43:53	12/11/2120 18:43:13	metavision	7/11/2120 20:52:00	-0.005637	BLOOD CULTURE	0	8/11/2120 00:00:00	7/11/2120 20:52:00	1	65.6907	M	1	WHITE	1	0	0	0	0	1	MED	0	0	4.9162	12.921528	0	0	0	0	0	0	1	1	3	1	5	6	3	2	1	0	1	10	13	20	22	2.1	2.1
297916	149979	15/3/2154 16:22:08	17/3/2154 00:35:49	metavision	15/3/2154 15:00:00	0.057037	URINE	0	15/3/2154 00:00:00	15/3/2154 15:00:00	0	61.9671	M	1	BLACK/CAPE VERDEAN	0	1	0	0	0	0	TRAUM	0	0	1.3428	4.978472	0	0	0	0	0	0	0	0	0	1	3	2	3	2	1	0	1	11	13	24	25	0.9	1.2
205817	135118	27/9/2102 19:45:36	1/10/2102 10:40:03	metavision	27/9/2102 08:45:00	0.45875	BLOOD CULTURE	0	28/9/2102 00:00:00	27/9/2102 08:45:00	1	83.6842	F	0	WHITE	1	0	0	0	0	0	MED	0	0	3.6211	11.1875	1	1	0	0	0	1	1	1	10	0	8	4	4	3	1	1	1	11	13	19	20	1.2	1.3
280954	106674	17/1/2131 12:48:48	20/1/2131 19:50:25	metavision	17/1/2131 10:55:00	0.079028	BLOOD CULTURE	0	17/1/2131 00:00:00	17/1/2131 10:55:00	1	70.4464	F	0	WHITE	1	0	0	0	0	0	MED	0	0	3.2928	7.122917	1	0	0	0	0	0	1	1	-3	1	9	10	1	2	1	1	0	12	14	31	35	2.8	4.2
204475	196761	16/2/2108 19:43:48	22/2/2108 16:04:01	metavision	16/2/2108 15:05:00	0.193611	BLOOD CULTURE	0	16/2/2108 00:00:00	16/2/2108 00:00:00	1	50.5528	F	0	WHITE	1	0	0	0	0	0	SURG	0	0	5.8474	21.740972	0	1	0	0	0	1	0	0	4	0	2	1	4	2	1	0	1	10	17	21	26	0.2	0.5
253308	126956	23/1/2117 09:49:08	24/1/2117 17:56:12	metavision	23/1/2117 08:50:00	0.041065	BLOOD CULTURE	0	23/1/2117 00:00:00	23/1/2117 08:50:00	0	81.7376	F	0	WHITE	1	0	0	0	0	0	MED	0	0	1.3382	5.258333	0	0	0	0	0	0	0	0	0	0	4	2	2	2	1	0	1	13	23	18	27	0.9	1.1
254321	117018	1/10/2154 16:30:41	2/10/2154 18:50:01	metavision	1/10/2154 09:45:00	0.281725	TISSUE	0	1/10/2154 00:00:00	1/10/2154 09:45:00	1	78.6383	M	1	WHITE	1	0	0	0	0	1	ORTHO	0	0	1.0968	10.358333	0	0	0	0	0	0	0	0	-2	1	5	8	3	3	1	1	1	13	15	25	26	1	1
257623	148875	20/12/2109 20:43:42	24/12/2109 15:10:45	metavision	20/12/2109 21:08:00	-0.016875	MRSA SCREEN	1	20/12/2109 00:00:00	20/12/2109 21:08:00	1	59.5797	M	1	WHITE	1	0	0	0	0	0	MED	0	0	3.7688	15.682639	1	1	0	0	0	0	0	0	0	1	6	7	3	3	1	1	1	10	12	29	31	0.6	0.6
284286	153953	5/5/2149 12:09:36	7/5/2149 16:51:52	metavision	5/5/2149 14:57:00	-0.11625	MRSA SCREEN	0	7/5/2149 00:00:00	5/5/2149 14:57:00	1	81.3406	F	0	WHITE	1	0	0	0	0	0	MED	0	0	2.196	4.40625	0	0	0	0	0	0	0	0	14	0	3	5	3	2	1	0	1	11	13	21	23	1	1.1
264167	175601	20/3/2166 15:23:33	6/4/2166 18:11:06	metavision	20/3/2166 15:37:00	-0.00934	MRSA SCREEN	0	20/3/2166 00:00:00	20/3/2166 15:37:00	0	69.5813	F	0	ASIAN - CHINESE	0	0	0	1	0	0	NSURG	0	0	17.1164	22.216667	1	0	0	0	0	0	1	1	0	0	4	4	3	3	1	1	1	13	19	24	27	0.8	0.9
283588	156578	23/6/2136 15:16:18	11/7/2136 14:20:17	metavision	23/6/2136 22:23:00	-0.296319	MRSA SCREEN	0	23/6/2136 00:00:00	23/6/2136 22:23:00	0	72.1467	M	1	WHITE	1	0	0	0	0	0	TRAUM	0	0	17.9611	17.9625	1	1	0	0	0	0	1	1	11	1	2	5	3	2	1	0	1	9	10	20	20	0.7	1.1
241551	140707	28/2/2140 05:35:55	4/3/2140 20:03:31	metavision	27/2/2140 16:28:00	0.547164	URINE	0	29/2/2140 00:00:00	27/2/2140 16:28:00	0	59.4017	M	1	WHITE	1	0	0	0	0	0	SURG	0	0	5.6025	16.954167	0	0	0	0	0	0	1	1	8	1	13	9	3	2	1	1	0	6	20	25	32	0.7	0.8
251788	188046	25/4/2172 19:16:10	4/5/2172 18:02:45	metavision	25/4/2172 21:18:00	-0.084606	MRSA SCREEN	0	26/4/2172 00:00:00	25/4/2172 21:18:00	1	72.9133	F	0	OTHER	0	0	0	1	0	0	MED	0	0	8.949	23.913194	1	0	0	0	0	0	1	1	0	1	8	5	4	2	1	0	1	13	16	16	22	0.9	1.2
204120	173941	29/3/2124 18:54:46	31/3/2124 15:15:08	metavision	29/3/2124 14:40:00	0.176921	BLOOD CULTURE	0	30/3/2124 00:00:00	29/3/2124 14:40:00	0	60.642	M	1	WHITE	1	0	0	0	0	1	MED	0	0	1.8475	9.80625	0	0	0	0	0	0	1	1	4	0	4	3	3	2	1	0	1	10	12	29	29	0.9	0.9
211187	124066	14/10/2162 15:56:28	17/10/2162 17:03:55	metavision	14/10/2162 08:37:00	0.305185	BLOOD CULTURE	1	14/10/2162 00:00:00	14/10/2162 08:37:00	1	83.0107	F	0	WHITE	1	0	0	0	0	0	MED	0	0	3.0468	15.075	1	1	1	0	1	1	1	1	-6	1	9	11	2	3	1	1	1	13	13	25	25	2.3	2.5
202476	184517	7/7/2127 11:05:26	14/7/2127 18:31:31	metavision	6/7/2127 13:59:00	0.879468	STOOL	0	7/7/2127 00:00:00	6/7/2127 13:59:00	1	65.3457	M	1	WHITE	1	0	0	0	0	0	CMED	0	0	7.3098	15.906944	1	0	0	0	0	0	1	1	6	1	7	4	3	2	1	0	1	16	16	19	21	1	1.1
296850	168167	25/3/2158 13:08:57	28/3/2158 22:04:53	metavision	25/3/2158 16:04:00	-0.121563	MRSA SCREEN	0	27/3/2158 00:00:00	25/3/2158 16:04:00	0	85.5022	M	1	WHITE	1	0	0	0	0	0	CMED	0	0	3.3722	6.098611	0	0	0	0	0	0	1	1	5	0	5	11	1	1	1	0	0	15	18	22	24	2.7	2.9
276579	130437	12/4/2130 05:02:06	13/4/2130 23:52:33	metavision	12/4/2130 02:00:00	0.126458	BLOOD CULTURE	0	12/4/2130 00:00:00	12/4/2130 02:00:00	1	70.0905	M	1	WHITE	1	0	0	0	0	0	MED	0	1	1.785	8.495833	0	0	0	0	0	0	0	0	17	0	4	5	4	3	1	1	1	12	13	24	27	1.1	1.6
217734	171494	19/11/2131 18:41:17	2/12/2131 20:24:17	metavision	19/11/2131 19:25:00	-0.030359	BLOOD CULTURE	0	22/11/2131 00:00:00	19/11/2131 19:25:00	0	69.2582	F	0	UNKNOWN/NOT SPECIFIED	0	0	0	1	0	1	MED	1	1	13.0715	12.913889	1	0	0	0	0	0	1	1	9	1	4	6	4	1	0	0	1	7	12	35	38	0.2	0.3
214977	168313	11/3/2198 06:27:56	13/3/2198 13:28:24	metavision	11/3/2198 05:25:00	0.043704	BLOOD CULTURE	0	11/3/2198 00:00:00	11/3/2198 05:25:00	0	87.4078	F	0	WHITE	1	0	0	0	0	1	MED	0	0	2.292	4.48125	0	0	0	0	0	0	0	0	-1	0	2	5	3	3	1	1	1	13	16	25	29	0.7	0.9
247630	115771	29/12/2129 16:07:17	1/1/2130 03:38:04	metavision	29/12/2129 16:56:00	-0.033831	MRSA SCREEN	0	1/1/2130 00:00:00	29/12/2129 16:56:00	0	44.4719	M	1	WHITE	1	0	0	0	0	1	MED	0	0	2.4797	4.981944	0	1	0	0	0	0	0	0	-5	0	3	2	3	3	1	1	1	14	18	19	22	0.7	0.7
295582	127408	22/7/2176 23:52:32	24/7/2176 19:46:04	metavision	23/7/2176 00:12:00	-0.013519	MRSA SCREEN	0	23/7/2176 00:00:00	23/7/2176 00:12:00	0	44.5294	M	1	HISPANIC/LATINO - PUERTO RICAN	0	0	1	0	0	0	SURG	0	0	1.8288	7.727778	0	0	0	0	0	0	0	0	-8	1	2	3	3	2	1	0	1	14	17	18	20	0.7	0.8
226090	189080	13/4/2122 22:38:32	14/4/2122 18:26:03	metavision	13/4/2122 21:35:00	0.04412	BLOOD CULTURE	0	15/4/2122 00:00:00	13/4/2122 21:35:00	1	52.1545	M	1	WHITE	1	0	0	0	0	0	SURG	0	0	0.8247	21.725	1	0	0	0	0	0	1	0	0	0	5	5	4	2	0	1	1	14	16	24	25	0.7	0.7
297257	115672	31/10/2145 02:16:47	1/11/2145 22:15:11	metavision	30/10/2145 16:06:00	0.424155	SWAB	0	31/10/2145 00:00:00	30/10/2145 16:06:00	0	50.2735	M	1	HISPANIC/LATINO - PUERTO RICAN	0	0	1	0	0	0	SURG	0	0	1.8322	8.910417	0	0	0	0	0	0	1	0	-4	1	7	4	2	2	0	1	1	8	14	25	29	0.6	0.7
293761	183521	27/1/2129 05:49:25	28/1/2129 21:03:57	metavision	26/1/2129 18:10:00	0.485706	BLOOD CULTURE	0	28/1/2129 00:00:00	26/1/2129 18:10:00	1	50.5637	F	0	WHITE	1	0	0	0	0	0	MED	0	0	1.6351	5.033333	1	1	1	0	1	1	1	1	0	0	4	4	2	2	1	0	1	10	12	23	26	0.6	2
274838	126477	17/9/2105 02:39:19	25/9/2105 01:03:11	metavision	17/9/2105 01:30:00	0.048137	SWAB	1	18/9/2105 00:00:00	17/9/2105 01:30:00	1	69.4772	M	1	WHITE	1	0	0	0	0	1	MED	0	0	7.9332	12.555556	1	1	1	1	1	1	1	0	-6	0	2	4	2	1	1	0	0	13	14	25	26	1.2	1.2
271877	147206	28/3/2198 01:10:35	1/4/2198 14:54:04	metavision	28/3/2198 05:50:00	-0.194039	MRSA SCREEN	1	28/3/2198 00:00:00	28/3/2198 05:50:00	1	65.4826	M	1	WHITE	1	0	0	0	0	1	MED	1	1	4.5719	4.452083	1	0	0	0	0	0	1	1	19	1	15	13	3	2	1	0	1	9	11	22	25	1.3	1.4
241885	157390	21/3/2155 16:38:40	2/4/2155 21:31:08	metavision	21/3/2155 14:35:00	0.08588	BLOOD CULTURE	0	22/3/2155 00:00:00	21/3/2155 14:35:00	1	47.2016	M	1	WHITE	1	0	0	0	0	0	NMED	0	0	12.2031	21.8	1	0	0	0	0	0	0	0	2	1	4	3	3	2	1	0	1	6	12	29	37	0.6	0.7
254650	174758	3/1/2114 03:05:55	5/1/2114 18:14:53	metavision	3/1/2114 01:40:00	0.059664	URINE	0	4/1/2114 00:00:00	3/1/2114 01:40:00	0	79.3255	F	0	BLACK/AFRICAN AMERICAN	0	1	0	0	0	1	MED	1	1	2.6312	5.997917	1	1	1	1	1	1	1	1	-12	0	6	4	4	1	0	0	1	16	20	22	29	1.5	1.5
210234	162204	29/5/2155 18:39:26	2/6/2155 23:15:05	metavision	28/5/2155 22:00:00	0.860718	BLOOD CULTURE	0	29/5/2155 00:00:00	28/5/2155 22:00:00	1	69.6935	F	0	WHITE	1	0	0	0	0	1	MED	0	0	4.1914	20.836111	1	1	1	1	1	1	1	1	4	0	10	1	4	1	0	0	1	11	13	22	25	0.4	0.4
246341	189323	7/11/2180 16:40:35	10/11/2180 16:00:56	metavision	7/11/2180 00:00:00	0.69485	URINE	1	9/11/2180 00:00:00	7/11/2180 00:00:00	1	76.9901	F	0	WHITE	1	0	0	0	0	0	NMED	0	0	2.9725	8.982639	1	0	0	0	0	0	1	0	8	1	2	2	2	1	0	0	1	14	19	23	26	1	1.2
207388	146509	11/8/2138 18:05:50	15/8/2138 15:39:47	metavision	12/8/2138 00:30:00	-0.266782	MRSA SCREEN	0	13/8/2138 00:00:00	12/8/2138 00:30:00	0	91.4	F	0	WHITE	1	0	0	0	0	0	MED	0	0	3.8986	4.635417	0	0	0	0	0	0	0	0	-5	1	5	5	2	2	1	0	1	13	16	26	29	0.8	0.8
246270	158196	27/7/2142 19:38:20	30/7/2142 20:03:10	metavision	27/7/2142 22:18:00	-0.11088	MRSA SCREEN	0	28/7/2142 00:00:00	27/7/2142 22:18:00	0	58.312	F	0	WHITE	1	0	0	0	0	0	NSURG	1	1	3.0172	2.867361	0	0	0	0	0	0	1	1	0	1	7	3	4	2	1	0	1	16	21	15	19	0.7	0.8
200172	112966	17/5/2198 21:38:35	25/5/2198 19:04:12	metavision	17/5/2198 22:07:00	-0.019734	MRSA SCREEN	1	17/5/2198 00:00:00	17/5/2198 22:07:00	1	59.7494	M	1	UNABLE TO OBTAIN	0	0	0	1	0	0	CMED	1	1	7.8928	24.838889	1	0	0	0	0	0	1	1	9	0	3	5	3	2	1	0	1	15	24	19	21	3.4	3.5
280865	172603	17/6/2172 12:43:16	24/6/2172 14:06:08	metavision	17/6/2172 14:59:00	-0.094259	MRSA SCREEN	0	20/6/2172 00:00:00	17/6/2172 14:59:00	0	52.6692	F	0	OTHER	0	0	0	1	0	0	CMED	0	0	7.0575	7.057639	0	0	0	0	0	0	1	0	6	1	2	3	4	1	0	0	1	11	15	22	25	0.5	0.8
257336	138363	1/7/2113 22:40:41	11/10/2113 16:24:47	metavision	1/7/2113 18:00:00	0.194919	BLOOD CULTURE	0	2/7/2113 00:00:00	1/7/2113 18:00:00	0	70.2712	M	1	WHITE	1	0	0	0	0	0	SURG	0	0	101.739	101.61875	1	1	1	1	1	1	1	1	13	1	10	6	3	2	1	0	1	14	17	17	25	1	2.3
246732	182117	20/7/2192 17:18:36	23/7/2192 22:45:06	metavision	20/7/2192 11:00:00	0.262917	BLOOD CULTURE	0	23/7/2192 00:00:00	20/7/2192 11:00:00	0	91.4	F	0	WHITE	1	0	0	0	0	1	MED	0	0	3.2267	6.047222	1	1	1	0	1	1	1	1	5	0	5	8	4	3	1	1	1	16	17	15	15	1.5	1.6
233400	190283	13/2/2135 21:51:20	17/2/2135 23:14:45	metavision	13/2/2135 19:40:00	0.091204	BLOOD CULTURE	0	14/2/2135 00:00:00	13/2/2135 19:40:00	1	71.632	F	0	BLACK/AFRICAN AMERICAN	0	1	0	0	0	1	MED	0	0	4.0579	14.745833	1	0	0	0	0	0	0	0	5	1	4	4	3	2	1	0	1	9	12	27	34	0.6	0.7
236666	106250	10/12/2103 16:48:39	12/12/2103 16:13:06	metavision	10/12/2103 16:00:00	0.033785	BLOOD CULTURE	0	10/12/2103 00:00:00	10/12/2103 16:00:00	1	22.6699	F	0	HISPANIC OR LATINO	0	0	1	0	0	0	MED	0	0	1.9753	6.161806	0	1	0	0	0	0	0	0	2	0	2	1	4	2	1	0	1	16	17	15	21	0.7	1.1
295306	163215	2/9/2104 18:15:02	5/9/2104 22:35:15	metavision	2/9/2104 00:45:00	0.72919	FLUID,OTHER	0	2/9/2104 00:00:00	2/9/2104 00:45:00	0	66.356	M	1	WHITE	1	0	0	0	0	1	MED	0	0	3.1807	36.64375	1	0	0	0	0	0	0	0	8	0	2	5	4	1	0	0	1	12	12	19	19	1.9	1.9
290198	194201	3/11/2138 11:10:25	17/11/2138 12:45:27	metavision	3/11/2138 11:55:00	-0.030961	MRSA SCREEN	0	5/11/2138 00:00:00	3/11/2138 11:55:00	0	51.6534	M	1	WHITE	1	0	0	0	0	0	TRAUM	0	0	14.066	14.045833	1	0	0	0	0	0	1	1	-5	1	6	5	3	3	1	1	1	10	10	27	27	0.7	1
213581	132889	29/5/2156 21:53:03	4/6/2156 22:07:35	metavision	29/5/2156 21:45:00	0.00559	URINE	0	30/5/2156 00:00:00	29/5/2156 21:45:00	0	66.1096	M	1	OTHER	0	0	0	1	0	0	CMED	0	0	6.0101	9.901389	1	0	0	0	0	0	1	1	2	1	8	3	3	2	1	0	1	15	16	18	21	0.9	1.2
241193	193403	2/7/2109 10:24:02	4/7/2109 13:59:28	metavision	2/7/2109 13:55:00	-0.146505	MRSA SCREEN	0	2/7/2109 00:00:00	2/7/2109 13:55:00	0	81.1489	F	0	WHITE	1	0	0	0	0	0	CMED	0	0	2.1496	12.4375	0	0	0	0	0	0	1	1	0	1	7	5	3	2	1	0	1	11	13	22	25	0.8	0.9
269679	182058	20/6/2119 10:17:03	21/6/2119 11:38:00	metavision	20/6/2119 15:21:00	-0.211076	MRSA SCREEN	0	21/6/2119 00:00:00	20/6/2119 15:21:00	0	37.0713	M	1	UNABLE TO OBTAIN	0	0	0	1	0	0	CMED	0	0	1.0562	5.123611	0	0	0	0	0	0	1	1	0	1	3	4	4	2	1	0	1	12	13	25	27	1	1
233162	142436	7/3/2140 16:55:32	11/3/2140 21:44:24	metavision	7/3/2140 11:20:00	0.233009	BLOOD CULTURE	0	7/3/2140 00:00:00	7/3/2140 11:20:00	0	91.4	F	0	BLACK/AFRICAN AMERICAN	0	1	0	0	0	1	MED	0	0	4.2006	8.127778	1	0	0	0	0	0	0	0	16	0	4	4	3	2	0	1	1	11	11	33	33	0.7	0.7
285471	194361	30/3/2159 10:50:49	31/3/2159 16:45:03	metavision	30/3/2159 12:00:00	-0.048044	MRSA SCREEN	0	30/3/2159 00:00:00	30/3/2159 12:00:00	0	52.3571	F	0	ASIAN - CHINESE	0	0	0	1	0	0	NSURG	0	0	1.246	5.34375	0	0	0	0	0	0	0	0	0	0	2	4	3	2	1	0	1	13	13	23	25	0.7	0.7
298650	195178	24/5/2174 09:36:53	26/5/2174 17:40:40	metavision	24/5/2174 11:55:00	-0.095914	MRSA SCREEN	0	24/5/2174 00:00:00	24/5/2174 11:55:00	0	91.4	F	0	WHITE	1	0	0	0	0	0	CMED	0	0	2.336	8.117361	0	0	0	0	0	0	0	0	-4	0	3	1	4	1	0	0	1	10	13	20	21	1.2	1.2
262647	121127	16/11/2138 18:56:34	18/11/2138 17:18:14	metavision	16/11/2138 00:00:00	0.789282	BLOOD CULTURE	0	17/11/2138 00:00:00	16/11/2138 00:00:00	0	52.8225	F	0	WHITE	1	0	0	0	0	0	MED	0	0	1.9317	4.775694	0	1	0	0	0	0	0	0	6	0	3	1	3	1	0	0	1	7	13	40	41	0.4	0.5
217342	177881	23/5/2167 09:25:12	26/5/2167 18:46:56	metavision	23/5/2167 08:35:00	0.034861	BLOOD CULTURE	0	24/5/2167 00:00:00	23/5/2167 08:35:00	0	58.6789	F	0	BLACK/AFRICAN AMERICAN	0	1	0	0	0	0	SURG	0	0	3.3901	8.434028	1	0	0	0	0	0	1	1	-2	0	5	8	3	2	0	1	1	11	14	21	25	1.5	1.8
226823	185855	10/5/2170 20:23:14	12/5/2170 16:31:59	metavision	10/5/2170 00:00:00	0.849468	URINE	1	12/5/2170 00:00:00	10/5/2170 00:00:00	1	84.0675	F	0	WHITE	1	0	0	0	0	0	MED	0	0	1.8394	3.751389	1	0	0	0	0	0	1	1	2	1	2	3	1	0	0	0	0	13	15	23	25	1.8	2.3
224244	193172	19/9/2167 22:21:42	31/10/2167 11:43:21	metavision	20/9/2167 05:05:00	-0.280069	BLOOD CULTURE	0	21/9/2167 00:00:00	20/9/2167 05:05:00	1	55.9656	F	0	WHITE	1	0	0	0	0	0	MED	0	0	41.5567	41.556944	1	0	0	0	0	0	1	1	1	1	4	4	3	2	1	0	1	9	15	28	31	0.6	0.7
273454	197984	17/7/2191 22:20:10	19/7/2191 20:37:18	metavision	17/7/2191 21:20:00	0.041782	BLOOD CULTURE	0	18/7/2191 00:00:00	17/7/2191 21:20:00	1	66.2301	F	0	WHITE	1	0	0	0	0	0	MED	0	0	1.9286	7.7125	1	1	1	1	1	1	1	1	0	1	10	4	3	2	1	0	1	13	18	15	18	0.6	1
215099	129243	20/5/2175 23:37:00	22/5/2175 15:27:04	metavision	20/5/2175 03:10:00	0.852083	BLOOD CULTURE	0	20/5/2175 00:00:00	20/5/2175 03:10:00	0	73.0392	M	1	WHITE	1	0	0	0	0	0	OMED	0	1	1.6598	4.584028	0	0	0	0	0	0	0	0	6	0	3	2	4	2	1	0	1	13	13	20	20	0.8	0.8
241451	164649	11/8/2132 08:35:33	27/8/2132 12:26:47	metavision	10/8/2132 10:33:00	0.918438	SPUTUM	1	11/8/2132 00:00:00	10/8/2132 10:33:00	1	83.5035	F	0	WHITE	1	0	0	0	0	0	MED	0	1	16.1606	19.803472	1	1	1	0	1	0	0	0	-4	1	4	2	3	2	1	0	1	12	14	32	33	0.8	0.9
232065	193351	11/3/2161 12:53:00	14/3/2161 16:41:01	metavision	11/3/2161 11:20:00	0.064583	URINE	0	11/3/2161 00:00:00	11/3/2161 11:20:00	0	58.6022	M	1	UNKNOWN/NOT SPECIFIED	0	0	0	1	0	1	MED	0	0	3.1583	14.130556	0	0	0	0	0	0	1	1	4	1	5	6	4	2	1	0	1	13	15	17	18	0.9	1.1
266973	179056	21/10/2153 18:26:20	28/10/2153 18:11:56	metavision	21/10/2153 18:15:00	0.00787	BLOOD CULTURE	0	22/10/2153 00:00:00	21/10/2153 18:15:00	0	77.6581	F	0	WHITE	1	0	0	0	0	1	MED	0	0	6.99	9.909722	1	1	1	1	1	1	1	1	7	1	9	8	4	2	1	0	1	14	17	22	26	1.4	1.6
242735	131910	20/8/2100 18:23:27	5/9/2100 15:26:33	metavision	19/8/2100 18:38:00	0.989896	URINE	0	21/8/2100 00:00:00	19/8/2100 18:38:00	1	60.4804	M	1	WHITE	1	0	0	0	1	0	NSURG	0	0	15.8772	23.329861	0	0	0	0	0	0	0	0	16	1	4	6	4	2	0	1	1	12	14	20	20	0.5	0.6
271862	124808	17/11/2179 02:15:24	6/12/2179 15:07:18	metavision	17/11/2179 03:10:00	-0.037917	MRSA SCREEN	0	18/11/2179 00:00:00	17/11/2179 03:10:00	1	60.1574	M	1	WHITE	1	0	0	0	0	0	SURG	0	0	19.536	20.615278	1	0	0	0	0	0	1	1	-1	1	6	8	4	2	1	0	1	10	17	15	23	1.4	1.8
267946	131979	8/5/2156 04:03:49	10/5/2156 14:35:33	metavision	8/5/2156 06:00:00	-0.080683	SWAB	0	8/5/2156 00:00:00	8/5/2156 06:00:00	0	60.7761	F	0	BLACK/AFRICAN AMERICAN	0	1	0	0	0	0	NSURG	0	0	2.4387	19.352083	1	0	0	0	0	0	0	0	-2	1	5	2	3	3	1	1	1	16	22	22	23	0.5	0.7
277707	114208	5/6/2153 13:13:31	7/6/2153 17:34:37	metavision	5/6/2153 16:42:00	-0.14478	MRSA SCREEN	0	5/6/2153 00:00:00	5/6/2153 16:42:00	0	51.355	M	1	WHITE	1	0	0	0	0	0	CMED	0	0	2.1813	11.626389	0	0	0	0	0	0	1	1	11	1	6	4	3	2	1	0	1	10	10	26	28	0.7	0.7
217181	157470	11/8/2133 03:18:29	20/8/2133 20:54:23	metavision	11/8/2133 00:30:00	0.117002	URINE	0	11/8/2133 00:00:00	11/8/2133 00:30:00	1	49.871	M	1	WHITE	1	0	0	0	0	0	MED	0	0	9.7333	16.534028	1	0	0	0	0	0	0	0	4	1	7	7	1	1	0	1	0	11	12	31	33	0.5	0.6
285085	192240	13/10/2159 16:24:32	18/10/2159 19:51:10	metavision	14/10/2159 05:40:00	-0.552407	SPUTUM	0	15/10/2159 00:00:00	14/10/2159 05:40:00	1	47.27	M	1	WHITE	1	0	0	0	0	0	MED	0	0	5.1435	9.931944	0	0	0	0	0	0	1	0	4	1	8	5	4	3	1	1	1	10	14	20	22	0.6	0.7
289622	192374	16/1/2119 09:45:22	17/1/2119 13:33:53	metavision	16/1/2119 12:45:00	-0.124745	MRSA SCREEN	0	17/1/2119 00:00:00	16/1/2119 12:45:00	0	71.35	M	1	WHITE	1	0	0	0	0	1	MED	0	0	1.1587	8.166667	0	0	0	0	0	0	1	1	-8	1	7	8	3	2	1	0	1	10	16	21	23	1.5	1.9
202635	180249	29/3/2136 03:58:28	31/3/2136 20:19:21	metavision	29/3/2136 06:18:00	-0.096898	MRSA SCREEN	0	29/3/2136 00:00:00	29/3/2136 00:00:00	0	87.7938	F	0	WHITE	1	0	0	0	0	0	MED	0	0	2.6812	8.442361	1	0	0	0	0	0	1	1	-2	1	8	7	2	3	1	1	1	16	21	16	24	1.2	2.3
239146	119609	12/5/2134 01:06:01	13/5/2134 16:38:52	metavision	12/5/2134 03:44:00	-0.109711	MRSA SCREEN	0	12/5/2134 00:00:00	12/5/2134 03:44:00	0	79.1393	F	0	WHITE	1	0	0	0	0	0	MED	0	0	1.6478	1.648611	0	0	0	0	0	0	1	1	6	0	3	4	1	2	1	0	1	12	12	21	21	0.9	0.9
217068	189985	14/11/2184 17:31:01	18/11/2184 15:43:12	metavision	14/11/2184 13:00:00	0.188206	BLOOD CULTURE	0	16/11/2184 00:00:00	14/11/2184 13:00:00	0	58.5228	F	0	WHITE	1	0	0	0	0	1	NSURG	0	0	3.9251	9.833333	0	0	0	0	0	0	1	1	2	1	2	4	2	2	1	0	1	11	16	23	28	1.3	1.6
265329	101104	13/6/2183 16:50:59	17/6/2183 22:05:03	metavision	13/6/2183 18:48:00	-0.081262	MRSA SCREEN	0	15/6/2183 00:00:00	13/6/2183 18:48:00	0	60.6612	F	0	UNABLE TO OBTAIN	0	0	0	1	0	0	ORTHO	0	0	4.2181	9.243056	0	0	0	0	0	0	0	0	-8	1	5	2	3	2	1	0	1	10	11	29	30	0.5	0.6
265089	166181	8/12/2146 19:26:56	11/12/2146 22:16:41	metavision	8/12/2146 00:00:00	0.81037	URINE	0	9/12/2146 00:00:00	8/12/2146 00:00:00	1	84.8506	F	0	WHITE	1	0	0	0	0	1	MED	0	0	3.1179	8.879167	0	1	0	0	0	1	1	1	-4	0	2	3	4	2	1	0	1	17	17	20	20	1.6	1.6
[truncated: 3,021 more rows]
[truncated: 56 more columns]
